# Supplementary material for: Platelet Secretome Drives Mitogenic and TGF-β Responses in Gingival Fibroblasts
Source: Biology (Basel). 2026 Jan 14;15(2):143. doi: 10.3390/biology15020143 (PMC12838376; doi:10.3390/biology15020143)
Supplement: Supplementary file 1 [file biology-15-00143-s001.zip]

Archive with 6 entries (6 files):
- Table S1 Paired_lfcShrink_apeglm_DESeq2results_GeneSymbols_GeneTypes_forVolcano.txt
- Table S2 Paired_lfcShrink_apeglm_DESeq2results_GeneSymbols_GeneTypes_padj005_up.tsv
- Table S3 Paired_lfcShrink_apeglm_DESeq2results_GeneSymbols_GeneTypes_padj005_down.tsv
- Table S4 Upregulated GProfiler.csv
- Table S5 Downregulated GProfiler.csv
- Table S6 Primers.pdf
