# Supplementary material for: Platelet Secretome Drives Mitogenic and TGF-β Responses in Gingival Fibroblasts
Source: Biology (Basel). 2026 Jan 14;15(2):143. doi: 10.3390/biology15020143 (PMC12838376; doi:10.3390/biology15020143)
Supplement: Supplementary file 1 [file biology-15-00143-s001.zip › Table S1 Paired_lfcShrink_apeglm_DESeq2results_GeneSymbols_GeneTypes_forVolcano.txt]

GeneType	GeneSymbol	ENSG	log2FoldChange	pvalue	padj	minus_log10_padj
protein_coding	SAMD11	ENSG00000187634.11	0.185649482724119	0.28070708662785	0.553767479672169	0.256673
protein_coding	NOC2L	ENSG00000188976.10	0.417305810461328	0.060802891477222	0.226835966451278	0.644288
protein_coding	KLHL17	ENSG00000187961.13	0.544611814767972	0.0207663737726452	0.1111178994326	0.954216
protein_coding	PLEKHN1	ENSG00000187583.10	0.191836282792658	0.185451159591144	0.441724094898628	0.354849
protein_coding	ISG15	ENSG00000187608.9	-0.170139603067523	0.368747428866627	0.635718537808022	0.196735
protein_coding	AGRN	ENSG00000188157.14	-0.060210588090375	0.664187263250757	0.848546334932936	0.0713244
protein_coding	C1orf159	ENSG00000131591.17	0.195735932784682	0.156421606528179	0.40195716891599	0.39582
protein_coding	TNFRSF18	ENSG00000186891.13	0.0159006443723977	0.806925212666632	0.920746541693883	0.0358599
protein_coding	SDF4	ENSG00000078808.16	-0.169336036696671	0.147698563085572	0.3876085432759	0.411607
protein_coding	B3GALT6	ENSG00000176022.5	0.0935458940874393	0.547928911124068	0.77286529440795	0.111896
protein_coding	UBE2J2	ENSG00000160087.20	0.201168586588697	0.117833121634805	0.33971347013187	0.468887
protein_coding	SCNN1D	ENSG00000162572.20	-0.123433786639829	0.0565226537090097	0.216267282483451	0.665009
protein_coding	ACAP3	ENSG00000131584.18	-0.125028119398386	0.474409220215115	0.721473723735865	0.141779
protein_coding	PUSL1	ENSG00000169972.11	-0.12275530000876	0.511929396539893	0.749719560400307	0.125101
protein_coding	INTS11	ENSG00000127054.20	0.0272230974628636	0.87762420804506	0.949553969049524	0.0224803
protein_coding	CPTP	ENSG00000224051.6	-0.198680081517408	0.294389052130622	0.567261196939962	0.246217
protein_coding	DVL1	ENSG00000107404.19	0.0509284143996806	0.741028714479528	0.886413052200507	0.0523639
protein_coding	MXRA8	ENSG00000162576.16	-0.253600330763508	0.0411100766028786	0.174345451679961	0.758589
protein_coding	AURKAIP1	ENSG00000175756.13	0.611128363717186	0.000222258898122479	0.00383991203324519	2.41568
protein_coding	CCNL2	ENSG00000221978.11	0.024343471472755	0.900318736502928	0.959665951946927	0.0178799
protein_coding	MRPL20	ENSG00000242485.5	0.232197518326632	0.163045335866426	0.410082571716631	0.387129
protein_coding	ANKRD65	ENSG00000235098.8	-0.361645041744613	0.101700574650492	0.310743152390864	0.507598
protein_coding	VWA1	ENSG00000179403.11	-2.89765751611642	0.00013545156566651	0.00262783520904944	2.5804
protein_coding	ATAD3B	ENSG00000160072.19	0.192214939737776	0.083757215856314	0.276227718694009	0.558733
protein_coding	ATAD3A	ENSG00000197785.13	0.581377611202575	0.0272600909689097	0.13294973532962	0.876313
protein_coding	SSU72	ENSG00000160075.11	0.0400974038933423	0.786320676977947	0.910449281084184	0.0407442
protein_coding	FNDC10	ENSG00000228594.3	-0.0144107884106103	0.929986027685633	0.971483727578151	0.0125645
protein_coding	MIB2	ENSG00000197530.12	-0.00628952244577569	0.970180714041521	0.987403688821622	0.00550525
protein_coding	CDK11B	ENSG00000248333.8	0.21148698155868	0.244481740731968	0.514995580432098	0.288196
protein_coding	SLC35E2B	ENSG00000189339.11	-0.0653570500583384	0.706049912456961	0.870995276669653	0.0599842
protein_coding	SLC35E2A	ENSG00000215790.7	-0.775008260675645	0.000201908203767606	0.00354500328764975	2.45038
protein_coding	NADK	ENSG00000008130.15	0.470449702512733	0.0544328382621202	0.210914109304756	0.675894
protein_coding	GNB1	ENSG00000078369.17	0.361414488742464	0.00031493855183854	0.00507132302084386	2.29488
protein_coding	PRKCZ	ENSG00000067606.16	0.189686981618129	0.164133091266278	0.411313719879774	0.385827
protein_coding	FAAP20	ENSG00000162585.16	0.23042832400356	0.183980572511081	0.439979383433803	0.356568
protein_coding	SKI	ENSG00000157933.9	-0.105853104983115	0.450275609165076	0.703901949700097	0.152488
protein_coding	MORN1	ENSG00000116151.13	-0.0160759487954214	0.901799754264512	0.960405854905241	0.0175452
protein_coding	RER1	ENSG00000157916.19	0.453883456338099	9.19279765780087e-05	0.00190445480680636	2.72023
protein_coding	PEX10	ENSG00000157911.10	-0.219091596448286	0.227197006866214	0.49543985503043	0.305009
protein_coding	PANK4	ENSG00000157881.13	0.235207525158202	0.0671882257530453	0.242167261721138	0.615885
protein_coding	TNFRSF14	ENSG00000157873.17	-1.22431563077324	8.25111045523019e-05	0.00175865094771113	2.75482
protein_coding	PRXL2B	ENSG00000157870.15	0.370108986813405	0.0570537093894062	0.217647040218251	0.662247
protein_coding	PRDM16	ENSG00000142611.16	-0.20865122964207	0.218886652513854	0.48464243573594	0.314579
protein_coding	MEGF6	ENSG00000162591.15	-1.12175600998573	0.0034693086172929	0.0312571576898627	1.50505
protein_coding	TPRG1L	ENSG00000158109.14	-0.390913471905988	0.0124924808360413	0.0778479972595547	1.10875
protein_coding	WRAP73	ENSG00000116213.15	0.386991011264071	0.0763752414100396	0.260886828999372	0.583548
protein_coding	SMIM1	ENSG00000235169.8	-0.1938731322092	0.0453675968046879	0.187074771360704	0.727985
protein_coding	LRRC47	ENSG00000130764.9	-0.0350762255261531	0.823222277555342	0.928415683910167	0.0322575
protein_coding	CEP104	ENSG00000116198.12	0.157417291229885	0.387765695172644	0.651969949053741	0.185772
protein_coding	DFFB	ENSG00000169598.15	-0.235002076516544	0.231432410253023	0.500713450801294	0.300411
protein_coding	C1orf174	ENSG00000198912.10	0.106665134436143	0.551080467021307	0.775026279900034	0.110684
protein_coding	NPHP4	ENSG00000131697.17	0.386649989360379	0.0875874782634002	0.284583326321471	0.545791
protein_coding	KCNAB2	ENSG00000069424.14	-0.0602893977692164	0.712770419441171	0.873541038379638	0.0587167
protein_coding	RPL22	ENSG00000116251.10	-0.0797492559425568	0.4967090078941	0.738986836657189	0.131363
protein_coding	ICMT	ENSG00000116237.15	0.696534465215313	1.15726004047835e-05	0.000364459070147061	3.43835
protein_coding	GPR153	ENSG00000158292.6	-0.716958824975125	0.0107984789671151	0.0703830327480737	1.15253
protein_coding	ACOT7	ENSG00000097021.19	0.917198213079215	0.000320689356452612	0.00514788880083817	2.28837
protein_coding	PLEKHG5	ENSG00000171680.21	-0.329160129533631	0.110005970686439	0.325636220076232	0.487267
protein_coding	NOL9	ENSG00000162408.10	0.103883854238813	0.560571533739325	0.781827798917938	0.106889
protein_coding	ZBTB48	ENSG00000204859.12	0.373303151970129	0.0525187888775735	0.206055561054301	0.686016
protein_coding	KLHL21	ENSG00000162413.16	-0.45157303175427	0.0316097159912754	0.145498292697879	0.837142
protein_coding	PHF13	ENSG00000116273.5	-0.227609047406368	0.146586087599098	0.386729561686124	0.412593
protein_coding	THAP3	ENSG00000041988.15	-0.197878456382413	0.298940977800376	0.572450575894217	0.242262
protein_coding	DNAJC11	ENSG00000007923.15	0.189274829291302	0.293367937125043	0.566411827471939	0.246868
protein_coding	CAMTA1	ENSG00000171735.18	0.0910261077272608	0.51050153094409	0.748777356494518	0.125647
protein_coding	VAMP3	ENSG00000049245.12	-0.0586404237892747	0.608817972341091	0.813952677794733	0.0894008
protein_coding	PER3	ENSG00000049246.14	0.0146186966402149	0.92427331454302	0.969488627311114	0.0134573
protein_coding	PARK7	ENSG00000116288.12	0.308278157057275	0.0103136207358487	0.0684941450854522	1.16435
protein_coding	ERRFI1	ENSG00000116285.12	-0.0238402573287068	0.894002166926504	0.95710018572025	0.0190426
protein_coding	SLC45A1	ENSG00000162426.14	-0.00712617733927858	0.959451075131382	0.983467109486637	0.00724016
protein_coding	RERE	ENSG00000142599.17	-0.268833592682887	0.143212406272499	0.381827580509694	0.418133
protein_coding	ENO1	ENSG00000074800.15	1.3497585059371	4.26329536825042e-15	2.72192030647479e-12	11.5651
protein_coding	GPR157	ENSG00000180758.11	0.691877668071573	0.0220352346478291	0.116094113227085	0.93519
protein_coding	H6PD	ENSG00000049239.12	-0.403917581147494	0.0196546523896626	0.106810774120213	0.971385
protein_coding	SPSB1	ENSG00000171621.13	-0.244915254269376	0.204937533985052	0.466767133587699	0.3309
protein_coding	SLC25A33	ENSG00000171612.6	0.719556921901409	0.00694203791598633	0.0517832525586532	1.28581
protein_coding	TMEM201	ENSG00000188807.12	0.075376262561919	0.678171475600932	0.856310369137962	0.0673688
protein_coding	PIK3CD	ENSG00000171608.15	0.860966194717949	5.13654866433505e-06	0.000188375881303525	3.72497
protein_coding	CLSTN1	ENSG00000171603.17	-0.24822433997589	0.0673397074794424	0.242507252619676	0.615275
protein_coding	CTNNBIP1	ENSG00000178585.14	0.283267109165201	0.160167150641697	0.406598192285067	0.390835
protein_coding	LZIC	ENSG00000162441.11	0.138754339229482	0.396456673420103	0.658981504276726	0.181127
protein_coding	NMNAT1	ENSG00000173614.13	0.0655326444621528	0.71628882690122	0.874564748144518	0.058208
protein_coding	UBE4B	ENSG00000130939.18	-0.252799982913618	0.177185512334506	0.430728228842242	0.365797
protein_coding	KIF1B	ENSG00000054523.17	-0.420372899917163	0.0148793623642799	0.0880351827163757	1.05534
protein_coding	PGD	ENSG00000142657.20	0.141242848585472	0.389684237062492	0.653615258103248	0.184678
protein_coding	CENPS	ENSG00000175279.21	0.150129736496393	0.430846060620035	0.688280563133696	0.162234
protein_coding	DFFA	ENSG00000160049.11	0.0624065007292014	0.622945485362586	0.822977077445719	0.0846123
protein_coding	PEX14	ENSG00000142655.12	0.0867748395812479	0.638449891248732	0.832446211628764	0.0796438
protein_coding	TARDBP	ENSG00000120948.17	0.0573901018471144	0.732151649594768	0.8822646394074	0.0544011
protein_coding	SRM	ENSG00000116649.9	1.09700736025188	2.48925108323251e-05	0.000679100036050359	3.16807
protein_coding	EXOSC10	ENSG00000171824.13	0.39733581287991	0.0305517818010741	0.142379007026505	0.846554
protein_coding	MTOR	ENSG00000198793.12	0.297822651995928	0.129880124703945	0.3600347802628	0.443656
protein_coding	UBIAD1	ENSG00000120942.13	0.269855592271978	0.112447156013404	0.330011022432987	0.481472
protein_coding	FBXO2	ENSG00000116661.10	-0.455353451137529	0.0441262202796771	0.182938869553821	0.737694
protein_coding	FBXO44	ENSG00000132879.13	-1.21007017698624	0.00155331260919765	0.0173708828891642	1.76018
protein_coding	FBXO6	ENSG00000116663.10	-0.320677259772943	0.0866071339770694	0.282601825714067	0.548825
protein_coding	MAD2L2	ENSG00000116670.14	0.598842510595063	0.00805478529865328	0.057870851306846	1.23754
protein_coding	DRAXIN	ENSG00000162490.6	0.0789367908008408	0.256937673456508	0.528783378955327	0.276722
protein_coding	AGTRAP	ENSG00000177674.15	0.708295198358815	0.00160560427683872	0.0177019761950366	1.75198
protein_coding	MTHFR	ENSG00000177000.12	-0.420702181103197	0.0499298391745576	0.199449177065685	0.700168
protein_coding	CLCN6	ENSG00000011021.22	-0.193595222051039	0.293222849720028	0.566411827471939	0.246868
protein_coding	KIAA2013	ENSG00000116685.15	-0.0155629749947344	0.913437168750211	0.965052667062424	0.015449
protein_coding	PLOD1	ENSG00000083444.16	-0.153573667164408	0.228621780445436	0.497401104110377	0.303293
protein_coding	MFN2	ENSG00000116688.16	0.15214318590054	0.367647257128938	0.635142273063326	0.197129
protein_coding	MIIP	ENSG00000116691.10	0.0659162323650815	0.668351058785888	0.850225642618777	0.0704658
protein_coding	TNFRSF1B	ENSG00000028137.18	-0.0837384770830739	0.64370641639463	0.835782984348214	0.0779065
protein_coding	VPS13D	ENSG00000048707.15	-0.033229315505055	0.844340985746129	0.937370651738075	0.0280886
protein_coding	DHRS3	ENSG00000162496.8	0.0418369262530732	0.819225818622013	0.926224925511627	0.0332835
protein_coding	PDPN	ENSG00000162493.16	-0.000604238847925544	0.99488616018732	0.997727474367492	0.000988068
protein_coding	PRDM2	ENSG00000116731.22	-0.0476059756648097	0.787784432710974	0.911139427572903	0.0404152
protein_coding	KAZN	ENSG00000189337.16	-1.50443391552567	4.32963264062902e-06	0.00016304026828492	3.78771
protein_coding	TMEM51	ENSG00000171729.13	-0.347936884770106	0.0861780447337743	0.281501585193161	0.550519
protein_coding	FHAD1	ENSG00000142621.19	0.0990553118586796	0.199823485365888	0.460129794348851	0.33712
protein_coding	EFHD2	ENSG00000142634.12	0.211792612245552	0.271404394773802	0.543272927033322	0.264982
protein_coding	CASP9	ENSG00000132906.17	0.125737654253603	0.505023225453144	0.745324303785922	0.127655
protein_coding	DNAJC16	ENSG00000116138.12	-0.0866318955430255	0.629483854429702	0.827180299309532	0.0823998
protein_coding	AGMAT	ENSG00000116771.5	0.101744946824392	0.370422291766148	0.637148115374395	0.19576
protein_coding	DDI2	ENSG00000197312.11	-0.0538856802319753	0.74686961776585	0.890461815732037	0.0503847
protein_coding	PLEKHM2	ENSG00000116786.12	-0.694222390806368	0.000243944244235728	0.00413821359243362	2.38319
protein_coding	FBLIM1	ENSG00000162458.12	-0.289077132633726	0.150049209017308	0.391818403022329	0.406915
protein_coding	UQCRHL	ENSG00000233954.6	0.0614759373543768	0.659638401005231	0.845603813134934	0.0728331
protein_coding	SPEN	ENSG00000065526.10	-0.179203797711471	0.26530470881894	0.536584775334117	0.270362
protein_coding	ZBTB17	ENSG00000116809.11	0.0104565628690694	0.963917570112573	0.985430603512213	0.00637395
protein_coding	HSPB7	ENSG00000173641.17	-0.0295617743335747	0.844994812663252	0.9376439208467	0.0279621
protein_coding	FAM131C	ENSG00000185519.8	-0.0620145567226972	0.514593413155651	0.751353232636161	0.124156
protein_coding	EPHA2	ENSG00000142627.12	-0.526312386303473	0.0299773772348291	0.140776409441795	0.85147
protein_coding	ARHGEF19	ENSG00000142632.16	0.153524870254436	0.422042895439208	0.6806768296405	0.167059
protein_coding	CPLANE2	ENSG00000132881.11	0.088003441531001	0.297747261481502	0.570787230076318	0.243526
protein_coding	FBXO42	ENSG00000037637.10	-0.263682088993062	0.184483499210901	0.440545142499431	0.35601
protein_coding	SZRD1	ENSG00000055070.16	0.252975456829507	0.058519303163698	0.221195406952988	0.655224
protein_coding	NECAP2	ENSG00000157191.19	-0.0987491235958589	0.516714499464954	0.752959006067511	0.123229
protein_coding	NBPF1	ENSG00000219481.10	-0.0889893308060972	0.626722389171688	0.825714536938892	0.0831701
protein_coding	CROCC	ENSG00000058453.16	0.0331501882981344	0.848526223724999	0.939079238234924	0.0272978
protein_coding	MFAP2	ENSG00000117122.13	-0.0378363849316831	0.823992370254701	0.928727076921644	0.0321119
protein_coding	ATP13A2	ENSG00000159363.17	0.150564048526924	0.391880570593859	0.655406275330204	0.183489
protein_coding	SDHB	ENSG00000117118.9	0.181615873045608	0.260442543544415	0.532795800557071	0.273439
protein_coding	RCC2	ENSG00000179051.13	0.318771517926593	0.0677895979912029	0.243035226789993	0.614331
protein_coding	ARHGEF10L	ENSG00000074964.16	-0.313948497757644	0.124450857555605	0.351081892995788	0.454592
protein_coding	ALDH4A1	ENSG00000159423.16	0.20679368111889	0.295197166935918	0.568069517301262	0.245599
protein_coding	IFFO2	ENSG00000169991.10	0.326349915894759	0.0619857288401957	0.229905346524792	0.638451
protein_coding	UBR4	ENSG00000127481.14	-0.0847927256459952	0.630073227393729	0.827371903245717	0.0822992
protein_coding	EMC1	ENSG00000127463.14	-0.0935140432113834	0.466628366213026	0.716939622820845	0.144517
protein_coding	MRTO4	ENSG00000053372.4	0.598383280568473	0.0135150014974545	0.0822180825655635	1.08503
protein_coding	AKR7A2	ENSG00000053371.12	0.526169524467293	0.00234175497799967	0.0235787028107408	1.62748
protein_coding	PQLC2	ENSG00000040487.12	0.0324345674367898	0.857819758687936	0.941323150822715	0.0262613
protein_coding	CAPZB	ENSG00000077549.17	0.860690697522459	1.22888244067965e-10	2.13596870555056e-08	7.67041
protein_coding	MINOS1	ENSG00000173436.14	0.653317632385421	0.000796572442745044	0.0103216388660488	1.98625
protein_coding	NBL1	ENSG00000158747.14	1.47473929904143	8.60795039380065e-13	2.8100588780315e-10	9.55128
protein_coding	TMCO4	ENSG00000162542.13	-0.602702500474098	0.0231041519135514	0.118959280710317	0.924602
protein_coding	OTUD3	ENSG00000169914.5	0.0514136365572514	0.727677873993631	0.880149157095763	0.0554437
protein_coding	PLA2G5	ENSG00000127472.10	0.00937486387791454	0.89845166032233	0.959168814352715	0.0181049
protein_coding	CAMK2N1	ENSG00000162545.5	-0.703466678013381	0.000545499824402533	0.0076591343036523	2.11582
protein_coding	MUL1	ENSG00000090432.6	0.111271931137148	0.543102572046688	0.770350638344918	0.113312
protein_coding	PINK1	ENSG00000158828.7	0.279814075596271	0.103270218745115	0.312480287051676	0.505177
protein_coding	DDOST	ENSG00000244038.9	-0.153277967656984	0.345953905884517	0.617206727048637	0.209569
protein_coding	SH2D5	ENSG00000189410.11	0.021110520950339	0.763211528375994	0.89835308894019	0.0465529
protein_coding	HP1BP3	ENSG00000127483.17	-0.0503199553543056	0.734037206612222	0.882929751857686	0.0540738
protein_coding	EIF4G3	ENSG00000075151.20	0.0570883288636109	0.667279390394934	0.849890595815159	0.070637
protein_coding	ECE1	ENSG00000117298.15	-0.310500261486048	0.0409136819542207	0.17361739478217	0.760407
protein_coding	NBPF3	ENSG00000142794.18	-0.138881145656229	0.416640717451009	0.674831125151854	0.170805
protein_coding	ALPL	ENSG00000162551.13	-0.224795817177635	0.207354738479823	0.470062081453775	0.327845
protein_coding	USP48	ENSG00000090686.15	-0.0669700567987145	0.614528964754071	0.81809003188105	0.0871989
protein_coding	HSPG2	ENSG00000142798.19	-0.255482512076298	0.0946711487648572	0.298016798644371	0.525759
protein_coding	ZBTB40	ENSG00000184677.17	0.0451480284116799	0.804372066546348	0.919525518573289	0.0364362
protein_coding	EPHB2	ENSG00000133216.16	-0.492976672403056	0.033806274563716	0.152486490854835	0.816769
protein_coding	KDM1A	ENSG00000004487.16	0.0116727515723575	0.953146596324934	0.980295606061362	0.00864294
protein_coding	LUZP1	ENSG00000169641.13	-0.0417699016138122	0.803280007995248	0.919137662511278	0.0366194
protein_coding	HNRNPR	ENSG00000125944.19	0.397252991463227	0.0382747300896838	0.166221769714096	0.779312
protein_coding	ZNF436	ENSG00000125945.14	-0.334132216635436	0.11452229327409	0.334424143727207	0.475702
protein_coding	TCEA3	ENSG00000204219.10	-1.24359705980293	0.000192894069086058	0.00342802811569348	2.46496
protein_coding	ASAP3	ENSG00000088280.18	-0.381626974129768	0.0891562925213021	0.287854766468268	0.540827
protein_coding	E2F2	ENSG00000007968.6	2.66477386390767	0.00242583654743456	0.0241997870349899	1.61619
protein_coding	ID3	ENSG00000117318.8	1.08315766034067	0.00884207706838619	0.061666243546451	1.20995
protein_coding	RPL11	ENSG00000142676.14	-0.234848796730041	0.0594881801704064	0.223511843179972	0.650699
protein_coding	ELOA	ENSG00000011007.12	0.000678579846733917	0.981937657952323	0.991395654370208	0.00375299
protein_coding	PITHD1	ENSG00000057757.9	0.0631702471752675	0.714289309095293	0.87374821777749	0.0586137
protein_coding	LYPLA2	ENSG00000011009.10	-0.0089187720412658	0.954756641356024	0.981378693233018	0.00816338
protein_coding	GALE	ENSG00000117308.14	0.59218531968798	0.0297822198462051	0.140094125907501	0.85358
protein_coding	HMGCL	ENSG00000117305.14	-0.203221303084977	0.286782498334462	0.559542571413509	0.252167
protein_coding	FUCA1	ENSG00000179163.11	-0.338380181425422	0.115119516272308	0.334914814739196	0.475066
protein_coding	PNRC2	ENSG00000189266.12	0.095172768819445	0.566688463560421	0.786258313557223	0.104435
protein_coding	SRSF10	ENSG00000188529.14	0.419209206943015	0.0247658971847507	0.12472635061205	0.904042
protein_coding	STPG1	ENSG00000001460.17	-0.151417758101664	0.388460948560121	0.652748233458005	0.185254
protein_coding	NIPAL3	ENSG00000001461.16	-0.123353628264139	0.430882071972317	0.688280563133696	0.162234
protein_coding	RCAN3	ENSG00000117602.11	0.0677522490119647	0.710640057977178	0.872941295540828	0.059015
protein_coding	SRRM1	ENSG00000133226.16	0.258524572376997	0.0564694113099549	0.216122439035321	0.6653
protein_coding	CLIC4	ENSG00000169504.14	0.38211681936505	0.00167466410910289	0.0182061393780644	1.73978
protein_coding	RUNX3	ENSG00000020633.18	0.293316542839266	0.100334638617838	0.308551132014531	0.510673
protein_coding	SYF2	ENSG00000117614.9	-0.605992812668192	0.000282324251047316	0.00466543160045176	2.33111
protein_coding	RSRP1	ENSG00000117616.17	-0.144509422546964	0.447426954923612	0.700932300787091	0.154324
protein_coding	TMEM50A	ENSG00000183726.10	-0.0197161543450729	0.854130882755041	0.93986197007697	0.0269359
protein_coding	MACO1	ENSG00000204178.10	-0.274677021439454	0.069260440113737	0.246607468098328	0.607994
protein_coding	LDLRAP1	ENSG00000157978.11	0.0213183914225373	0.90838587006647	0.962925910270927	0.0164071
protein_coding	MAN1C1	ENSG00000117643.14	-1.67129246292692	4.97458657584871e-07	2.74011933507337e-05	4.56223
protein_coding	SELENON	ENSG00000162430.16	-0.332541708528842	0.0482254897162849	0.194536251738925	0.710999
protein_coding	MTFR1L	ENSG00000117640.17	-0.329048850611885	0.101446326793878	0.310488909674853	0.507954
protein_coding	AUNIP	ENSG00000127423.10	0.284901137381879	0.00574022305365671	0.0448176017402335	1.34855
protein_coding	PAQR7	ENSG00000182749.5	-0.236695173538271	0.227297054379616	0.49543985503043	0.305009
protein_coding	STMN1	ENSG00000117632.22	0.997308555770957	5.13594135196554e-08	4.2940138231969e-06	5.36714
protein_coding	PAFAH2	ENSG00000158006.13	0.0893659225705667	0.625073932748532	0.824652362028935	0.0837291
protein_coding	PDIK1L	ENSG00000175087.9	0.2085336000141	0.233877969799521	0.503150154346226	0.298302
protein_coding	ZNF593	ENSG00000142684.8	-0.114923028903992	0.519098894934512	0.754164571602209	0.122534
protein_coding	CEP85	ENSG00000130695.15	1.00642524926581	0.0109792849150673	0.0711652219275657	1.14773
protein_coding	SH3BGRL3	ENSG00000142669.14	0.243921112131868	0.114804816656466	0.334687615359121	0.47536
protein_coding	UBXN11	ENSG00000158062.20	-0.0174551961597457	0.851485770267531	0.939319432742195	0.0271867
protein_coding	DHDDS	ENSG00000117682.16	0.761228476298808	0.000284107122146349	0.00467827507346732	2.32991
protein_coding	HMGN2	ENSG00000198830.10	0.41833854453755	0.07226820572256	0.252632956092354	0.59751
protein_coding	RPS6KA1	ENSG00000117676.13	0.0847247166521812	0.203721598843301	0.4653559241101	0.332215
protein_coding	ARID1A	ENSG00000117713.19	0.0126904686193375	0.931766357681711	0.971767731882413	0.0124375
protein_coding	PIGV	ENSG00000060642.10	-0.213542622800113	0.279480305406686	0.552336089074618	0.257797
protein_coding	ZDHHC18	ENSG00000204160.11	0.359543741767221	0.1047298898911	0.315113929774581	0.501532
protein_coding	GPN2	ENSG00000142751.14	-0.0453052702080363	0.787487564006883	0.911018604184713	0.0404728
protein_coding	GPATCH3	ENSG00000198746.12	-0.153247165973586	0.423345707107993	0.681760353363777	0.166368
protein_coding	NUDC	ENSG00000090273.13	0.901448057819494	6.75362670889638e-06	0.000236562196391917	3.62605
protein_coding	TRNP1	ENSG00000253368.3	-0.71556924914162	0.00687216189446469	0.0513438223242825	1.28951
protein_coding	TENT5B	ENSG00000158246.7	0.0629824587863237	0.285102930124609	0.55843756192027	0.253025
protein_coding	SLC9A1	ENSG00000090020.10	0.18511215216286	0.31361822722356	0.586484039353232	0.231744
protein_coding	WDTC1	ENSG00000142784.15	-0.0967935532951353	0.596268400086202	0.80491936065457	0.0942476
protein_coding	TMEM222	ENSG00000186501.14	0.196942407837124	0.301219221780352	0.574541714981914	0.240678
protein_coding	MAP3K6	ENSG00000142733.15	-0.0326765524897665	0.855297693694602	0.940316157748053	0.0267261
protein_coding	WASF2	ENSG00000158195.10	-0.00210937499829135	0.984133435367146	0.992465393335874	0.00328463
protein_coding	AHDC1	ENSG00000126705.14	-0.536482366810529	0.0197106557967933	0.10689415881149	0.971046
protein_coding	IFI6	ENSG00000126709.14	-0.875397489487092	0.00120371586181004	0.0142687103262069	1.84562
protein_coding	FAM76A	ENSG00000009780.15	-0.0558474051077976	0.757485564147145	0.895685536334743	0.0478444
protein_coding	STX12	ENSG00000117758.13	0.252365668498459	0.104398791949296	0.314674985347598	0.502138
protein_coding	PPP1R8	ENSG00000117751.17	0.158624216220834	0.359868807669151	0.62846167754829	0.201721
protein_coding	THEMIS2	ENSG00000130775.15	0.179833192394466	0.324267682963552	0.596706914045074	0.224239
protein_coding	RPA2	ENSG00000117748.9	0.534941213003348	0.0234939871494778	0.12030497393422	0.919716
protein_coding	XKR8	ENSG00000158156.7	0.0671427098394276	0.717811786785322	0.875142477348848	0.0579212
protein_coding	EYA3	ENSG00000158161.15	0.354967815799001	0.0730713117226784	0.254301200311383	0.594652
protein_coding	DNAJC8	ENSG00000126698.10	-0.00223368846164457	0.997940773580507	0.998936267400134	0.000462219
protein_coding	ATP5IF1	ENSG00000130770.17	0.312843228921769	0.0063703447221208	0.0485499559368341	1.31381
protein_coding	SESN2	ENSG00000130766.4	0.0711086559714443	0.697145320861146	0.866068282481805	0.0624479
protein_coding	MED18	ENSG00000130772.13	0.0338058368564465	0.849775103177879	0.939319432742195	0.0271867
protein_coding	PHACTR4	ENSG00000204138.12	0.0153403070919187	0.923982533278285	0.969488627311114	0.0134573
protein_coding	RCC1	ENSG00000180198.16	-0.0319066280951331	0.85199040445544	0.939319432742195	0.0271867
protein_coding	TRNAU1AP	ENSG00000180098.9	0.130502924946266	0.492276054081945	0.735664374469093	0.13332
protein_coding	TAF12	ENSG00000120656.11	0.0972404024915334	0.576695765136228	0.793167637160957	0.100635
protein_coding	RAB42	ENSG00000188060.7	-0.0500451204010934	0.656796461758248	0.844129416379976	0.073591
protein_coding	GMEB1	ENSG00000162419.12	0.125906748417824	0.505322080471307	0.745484081745613	0.127562
protein_coding	YTHDF2	ENSG00000198492.15	0.140654846928074	0.372077865619706	0.638257909132968	0.195004
protein_coding	EPB41	ENSG00000159023.21	-0.240633537925031	0.228861357156572	0.497587073730754	0.303131
protein_coding	TMEM200B	ENSG00000253304.1	-0.616821779983013	0.00215239842216476	0.0221322022238112	1.65498
protein_coding	SRSF4	ENSG00000116350.16	-0.0682983058473193	0.595986476181997	0.80491936065457	0.0942476
protein_coding	MECR	ENSG00000116353.15	0.32900474338124	0.121607087518476	0.347102855371776	0.459542
protein_coding	PTPRU	ENSG00000060656.19	0.121230651467227	0.520014327685252	0.754791903138064	0.122173
protein_coding	LAPTM5	ENSG00000162511.7	-0.0460964628493264	0.492536159788679	0.735739966009974	0.133276
protein_coding	SDC3	ENSG00000162512.15	-0.508106231131198	0.00244786576140771	0.0243550129409582	1.61341
protein_coding	PUM1	ENSG00000134644.15	-0.171458618109488	0.182421951596795	0.437177739656813	0.359342
protein_coding	SNRNP40	ENSG00000060688.12	0.219353624592152	0.268259649692865	0.539747176562953	0.26781
protein_coding	ZCCHC17	ENSG00000121766.15	0.643560805510692	3.14924450787062e-05	0.000823729764572638	3.08422
protein_coding	FABP3	ENSG00000121769.7	-0.00197965562152115	0.973830145227962	0.987896736954497	0.00528845
protein_coding	SERINC2	ENSG00000168528.11	0.462453319191542	0.0162014255763589	0.0936097176657909	1.02868
protein_coding	TINAGL1	ENSG00000142910.15	0.0394279512119231	0.573304196128141	0.790982229191637	0.101833
protein_coding	PEF1	ENSG00000162517.12	0.0325419353777225	0.827640057760085	0.930449195717797	0.0313073
protein_coding	COL16A1	ENSG00000084636.17	-0.255413062712912	0.18422487001192	0.44022159309075	0.356329
protein_coding	ADGRB2	ENSG00000121753.12	-0.040527769411223	0.783130726126	0.908945533698055	0.0414621
protein_coding	SPOCD1	ENSG00000134668.12	0.165165685284078	0.311209015652696	0.583532483494563	0.233935
protein_coding	PTP4A2	ENSG00000184007.20	0.257645631268917	0.0469503304086278	0.190762030928431	0.719508
protein_coding	KHDRBS1	ENSG00000121774.17	0.265084422953328	0.042496448614522	0.178216094492171	0.749053
protein_coding	TMEM39B	ENSG00000121775.17	-0.115407127669829	0.500731414728519	0.742063035585226	0.129559
protein_coding	KPNA6	ENSG00000025800.13	-0.00143331443538844	0.987778810954273	0.994077608272818	0.00257971
protein_coding	TXLNA	ENSG00000084652.15	-0.194899279036935	0.197494450602987	0.457379563589375	0.339723
protein_coding	CCDC28B	ENSG00000160050.14	0.12920104455022	0.492255731430163	0.735664374469093	0.13332
protein_coding	IQCC	ENSG00000160051.11	0.0730433124018976	0.538299203702072	0.767297606575939	0.115036
protein_coding	TMEM234	ENSG00000160055.19	0.00802660647369153	0.963842178754072	0.985430603512213	0.00637395
protein_coding	EIF3I	ENSG00000084623.11	0.222248119532281	0.138408603513209	0.374403906792637	0.42666
protein_coding	FAM167B	ENSG00000183615.5	0.0503827210525885	0.621376282643826	0.821936844953224	0.0851616
protein_coding	HDAC1	ENSG00000116478.11	0.187089175217504	0.19325089525054	0.452098946483858	0.344767
protein_coding	MARCKSL1	ENSG00000175130.6	0.241243329102753	0.23488049275565	0.503991964748833	0.297576
protein_coding	FAM229A	ENSG00000225828.1	0.0135613907046594	0.859756403608068	0.942491098499876	0.0257227
protein_coding	BSDC1	ENSG00000160058.18	-0.0949135549391076	0.592997591251559	0.803283264222143	0.0951313
protein_coding	ZBTB8A	ENSG00000160062.14	-0.155800959481837	0.34794034253772	0.618923247911558	0.208363
protein_coding	ZBTB8OS	ENSG00000176261.15	0.213439938940376	0.22652844440359	0.494799595368679	0.305571
protein_coding	RBBP4	ENSG00000162521.18	0.0406283275833519	0.802706763180434	0.919137662511278	0.0366194
protein_coding	SYNC	ENSG00000162520.14	-0.40911036483205	0.0674769683164874	0.242709730338894	0.614913
protein_coding	KIAA1522	ENSG00000162522.10	-0.558545903710238	0.0134715708989481	0.0821631284614092	1.08532
protein_coding	YARS	ENSG00000134684.10	0.666344658180647	5.81325112591657e-05	0.00133419812605595	2.87478
protein_coding	S100PBP	ENSG00000116497.17	0.136672976275298	0.410401556018975	0.669921743483005	0.173976
protein_coding	FNDC5	ENSG00000160097.17	-0.0182748745433573	0.418828774470189	0.677671808110618	0.168981
protein_coding	TMEM54	ENSG00000121900.18	0.226422954583367	0.252593650382092	0.524532313581069	0.280228
protein_coding	RNF19B	ENSG00000116514.16	-0.282543422599747	0.147240261637948	0.387146520959681	0.412125
protein_coding	AK2	ENSG00000004455.16	0.780394890873811	0.000380867470116252	0.00582118007100422	2.23499
protein_coding	AZIN2	ENSG00000142920.16	0.169939416420279	0.319665435669915	0.592742007844176	0.227134
protein_coding	TRIM62	ENSG00000116525.13	0.0813831796032276	0.650514882676858	0.840582524570299	0.0754196
protein_coding	ZNF362	ENSG00000160094.14	-0.118629868874533	0.511203555676876	0.749049907908746	0.125489
protein_coding	PHC2	ENSG00000134686.18	0.159718728598435	0.338951628113378	0.611471174991075	0.213624
protein_coding	ZSCAN20	ENSG00000121903.14	-0.0353222720410105	0.711405255926115	0.873206952011291	0.0588828
protein_coding	CSMD2	ENSG00000121904.17	0.240836582524152	0.0528869953179126	0.206979865209083	0.684072
protein_coding	SMIM12	ENSG00000163866.8	0.324083177475082	0.103089562652572	0.312284236429826	0.50545
protein_coding	AC114490.3	ENSG00000284773.1	-0.0892298969869619	0.17920745388245	0.433186073403819	0.363326
protein_coding	ZMYM6	ENSG00000163867.16	0.12369764426934	0.512429266154816	0.75029516026379	0.124768
protein_coding	ZMYM1	ENSG00000197056.10	0.431469498084994	0.0387040343950539	0.167324366609088	0.776441
protein_coding	SFPQ	ENSG00000116560.10	0.407703886701802	0.023017881220552	0.118645563164724	0.925748
protein_coding	ZMYM4	ENSG00000146463.11	-0.275561302937034	0.051553563728495	0.203367209900372	0.691719
protein_coding	KIAA0319L	ENSG00000142687.17	-0.270656889170123	0.107611943965741	0.320712362601909	0.493884
protein_coding	NCDN	ENSG00000020129.15	-0.405613496311043	0.0357312486443759	0.158172429391397	0.800869
protein_coding	PSMB2	ENSG00000126067.11	0.596255960353069	1.23063810874101e-05	0.000381579312922214	3.41842
protein_coding	C1orf216	ENSG00000142686.7	0.00994796890612556	0.952181502271144	0.979940183314434	0.00880043
protein_coding	CLSPN	ENSG00000092853.13	3.10137440907753	2.75134392474391e-07	1.70243950515211e-05	4.76893
protein_coding	AGO4	ENSG00000134698.10	-0.0927954799506804	0.590909242766909	0.801846316675104	0.0959089
protein_coding	AGO1	ENSG00000092847.11	-0.13732967044876	0.404168225537971	0.66498209855719	0.17719
protein_coding	AGO3	ENSG00000126070.19	-0.427580622265659	0.0247378555258504	0.124674531293898	0.904222
protein_coding	ADPRHL2	ENSG00000116863.10	0.200780375639203	0.253460208191991	0.525312267031583	0.279582
protein_coding	COL8A2	ENSG00000171812.12	-0.167095582066136	0.370100851466328	0.636893234654618	0.195933
protein_coding	TRAPPC3	ENSG00000054116.11	0.154089273226064	0.204324415700536	0.466025982367978	0.33159
protein_coding	MAP7D1	ENSG00000116871.15	0.334230340227246	0.00957832159067564	0.0653054567893259	1.18505
protein_coding	THRAP3	ENSG00000054118.14	0.423543219362032	0.00188788234045617	0.0198928697329688	1.7013
protein_coding	EVA1B	ENSG00000142694.6	-0.346465603275632	0.0857491528337875	0.280690739419321	0.551772
protein_coding	STK40	ENSG00000196182.10	-0.345007034274633	0.0967061192742369	0.301649644354937	0.520497
protein_coding	LSM10	ENSG00000181817.5	-0.283888018565979	0.145716581421273	0.385515859841038	0.413958
protein_coding	OSCP1	ENSG00000116885.18	-0.515562490573638	0.0430155993314935	0.179713595541391	0.745419
protein_coding	MRPS15	ENSG00000116898.11	0.110483909707035	0.507360622117667	0.747000765017269	0.126679
protein_coding	ZC3H12A	ENSG00000163874.10	0.0295379698028297	0.862864579951764	0.943688849178734	0.0251712
protein_coding	MEAF6	ENSG00000163875.15	-0.196360894732424	0.240971697451916	0.511359489712889	0.291274
protein_coding	SNIP1	ENSG00000163877.10	-0.336358461850429	0.118741017126854	0.341140586329269	0.467067
protein_coding	DNALI1	ENSG00000163879.10	-0.469164695312923	0.0437083115049565	0.181850397926131	0.740286
protein_coding	GNL2	ENSG00000134697.12	0.154382397278836	0.322525375033796	0.594981799018217	0.225496
protein_coding	RSPO1	ENSG00000169218.13	-0.482549975354759	0.000960249619938464	0.0120641021123933	1.9185
protein_coding	C1orf109	ENSG00000116922.14	0.0378235097296765	0.829105817714413	0.931128193460993	0.0309905
protein_coding	CDCA8	ENSG00000134690.10	3.96810281375223	1.09687454610397e-11	2.40729685540255e-09	8.61847
protein_coding	MANEAL	ENSG00000185090.14	0.130992913513433	0.310222640433261	0.582772128865265	0.234501
protein_coding	YRDC	ENSG00000196449.3	0.0685433687588971	0.704895621354635	0.870715285310475	0.0601238
protein_coding	C1orf122	ENSG00000197982.13	0.155919044915429	0.389609851046768	0.653600505759332	0.184688
protein_coding	MTF1	ENSG00000188786.9	0.00138826461945946	0.996867894054597	0.998502919481628	0.000650661
protein_coding	INPP5B	ENSG00000204084.12	-0.146535646761481	0.435757758810261	0.692312095154048	0.159698
protein_coding	SF3A3	ENSG00000183431.11	0.290227664768248	0.0839643940580441	0.276651156213767	0.558068
protein_coding	FHL3	ENSG00000183386.9	-0.180680981827776	0.318507108201011	0.591765984363942	0.22785
protein_coding	UTP11	ENSG00000183520.11	0.0348628838521712	0.816473090087089	0.924819511405162	0.033943
protein_coding	RRAGC	ENSG00000116954.7	-0.404005140785834	0.037554993504615	0.164073853426383	0.784961
protein_coding	MYCBP	ENSG00000214114.8	1.57306532691803	0.000359691208893059	0.00560113383604425	2.25172
protein_coding	RHBDL2	ENSG00000158315.10	0.127962545885732	0.347066511273853	0.618170963397481	0.208891
protein_coding	AKIRIN1	ENSG00000174574.15	-0.013432493050404	0.930617805578761	0.971483727578151	0.0125645
protein_coding	NDUFS5	ENSG00000168653.10	0.431788999978679	0.00127586310873483	0.0148989356496882	1.82684
protein_coding	MACF1	ENSG00000127603.25	-0.130610724508688	0.351274622983625	0.620941776293481	0.206949
protein_coding	PABPC4	ENSG00000090621.13	-0.0990610538181143	0.45964161510509	0.711654114392207	0.147731
protein_coding	PPIE	ENSG00000084072.16	0.021641270956155	0.908255709982267	0.962925910270927	0.0164071
protein_coding	BMP8B	ENSG00000116985.11	-0.00296558942672948	0.891080637248338	0.956631542206178	0.0192553
protein_coding	TRIT1	ENSG00000043514.16	-0.0934051449571661	0.609540804226801	0.814172396309529	0.0892836
protein_coding	MFSD2A	ENSG00000168389.17	0.367535805222749	0.000198791347782756	0.00350341690207853	2.45551
protein_coding	CAP1	ENSG00000131236.16	0.646010573227195	7.94965653263039e-06	0.000267131281476858	3.57328
protein_coding	PPT1	ENSG00000131238.17	-0.234615483414187	0.164052531837601	0.411185200248205	0.385963
protein_coding	RLF	ENSG00000117000.8	-0.00632802069660254	0.971045965322368	0.987588401075504	0.00542402
protein_coding	ZMPSTE24	ENSG00000084073.8	-0.0690283826898459	0.669366824901339	0.850699097228032	0.070224
protein_coding	SMAP2	ENSG00000084070.11	0.329807338420281	0.119826392777282	0.343486023050959	0.464091
protein_coding	ZFP69B	ENSG00000187801.14	0.1017817601752	0.0958451905099629	0.300150582213227	0.522661
protein_coding	ZFP69	ENSG00000187815.9	-0.0984170269095818	0.489179177610141	0.733474110461388	0.134615
protein_coding	EXO5	ENSG00000164002.11	0.0125000005242114	0.946439733683295	0.977624398101984	0.00982797
protein_coding	ZNF684	ENSG00000117010.16	-0.0403407333712065	0.765146322344553	0.899125344570533	0.0461798
protein_coding	NFYC	ENSG00000066136.20	-0.0419827490820391	0.804982833955187	0.919924244222159	0.0362479
protein_coding	CITED4	ENSG00000179862.6	-0.0755918052282605	0.654156574477519	0.842343531821712	0.0745108
protein_coding	CTPS1	ENSG00000171793.14	1.14400911424463	0.000725517668471128	0.00954178012298265	2.02037
protein_coding	SCMH1	ENSG00000010803.16	-0.265947038172046	0.157898182473153	0.403823443597327	0.393808
protein_coding	HIVEP3	ENSG00000127124.15	0.142517251008054	0.280221965156306	0.553274911805661	0.257059
protein_coding	FOXJ3	ENSG00000198815.8	-0.0106116622023843	0.949144823332424	0.978870545853937	0.00927474
protein_coding	PPCS	ENSG00000127125.8	-0.17998019732944	0.294667824187017	0.567595208246138	0.245961
protein_coding	CCDC30	ENSG00000186409.15	0.0529859259842666	0.484797339833067	0.729291694063752	0.137099
protein_coding	PPIH	ENSG00000171960.10	1.0753573462694	0.000198632135940088	0.00350341690207853	2.45551
protein_coding	YBX1	ENSG00000065978.18	0.361566689866242	0.0051932995779425	0.0420726092641187	1.376
protein_coding	P3H1	ENSG00000117385.15	0.10726749498957	0.494995367825879	0.737148370824657	0.132445
protein_coding	C1orf50	ENSG00000164008.15	0.00333759145408764	0.984523530567582	0.992465393335874	0.00328463
protein_coding	SVBP	ENSG00000177868.11	-0.583976462780721	0.00511620956904648	0.0416110478325575	1.38079
protein_coding	ERMAP	ENSG00000164010.14	-0.953413156863504	0.00103096205058518	0.0127136900461101	1.89573
protein_coding	ZNF691	ENSG00000164011.17	-0.237698564307969	0.15156652170085	0.394533610787647	0.403916
protein_coding	SLC2A1	ENSG00000117394.21	0.933867514134439	0.000963961405121067	0.0120891088360094	1.91761
protein_coding	EBNA1BP2	ENSG00000117395.12	0.809385979453883	0.000360735391755004	0.00561115143034452	2.25095
protein_coding	CFAP57	ENSG00000243710.7	-1.19663430249562e-05	0.913109490696131	0.964979001302976	0.0154821
protein_coding	CDC20	ENSG00000117399.13	3.22553679573008	1.36814836417781e-09	1.86572931293608e-07	6.72915
protein_coding	ELOVL1	ENSG00000066322.14	0.28338993844504	0.124559886150894	0.351318907806317	0.454298
protein_coding	MED8	ENSG00000159479.16	0.450431289991825	0.0227461185049912	0.117719963346023	0.92915
protein_coding	SZT2	ENSG00000198198.16	-0.345205814857449	0.106652580741553	0.319139784639084	0.496019
protein_coding	HYI	ENSG00000178922.16	0.150687196005256	0.395903436957219	0.65836121341531	0.181536
protein_coding	PTPRF	ENSG00000142949.16	0.393992535680408	0.0393037298005471	0.168877390265673	0.772428
protein_coding	KDM4A	ENSG00000066135.12	-0.0049413934218293	0.980249245994811	0.990375777107344	0.00419999
protein_coding	ST3GAL3	ENSG00000126091.20	0.00391202723049426	0.981629594520253	0.991155868351052	0.00385804
protein_coding	ARTN	ENSG00000117407.16	-0.0542085383626215	0.515656925406895	0.752276399487458	0.123623
protein_coding	IPO13	ENSG00000117408.10	-0.0935315251762585	0.606818850641562	0.812623709819539	0.0901105
protein_coding	DPH2	ENSG00000132768.13	-0.0993698667759939	0.578149281324036	0.794199002980676	0.100071
protein_coding	ATP6V0B	ENSG00000117410.13	0.591251699301576	0.00156208455851712	0.0174135235785171	1.75911
protein_coding	B4GALT2	ENSG00000117411.16	0.358292539847529	0.013272513760984	0.081302105663664	1.0899
protein_coding	CCDC24	ENSG00000159214.12	-0.0106310228481247	0.915053178884506	0.965580117993522	0.0152117
protein_coding	SLC6A9	ENSG00000196517.11	0.0698361473842809	0.713549280022943	0.873723676820126	0.0586259
protein_coding	KLF17	ENSG00000171872.4	0.0398840068275778	0.438474719799777	0.693591454512679	0.158896
protein_coding	DMAP1	ENSG00000178028.13	-0.0700332051481453	0.705458936803437	0.870715285310475	0.0601238
protein_coding	ERI3	ENSG00000117419.15	0.120500866531651	0.520313393307636	0.755069937224822	0.122013
protein_coding	RNF220	ENSG00000187147.17	-0.198690146857845	0.141344287809967	0.378878218812747	0.4215
protein_coding	TMEM53	ENSG00000126106.13	0.19770348977253	0.285531626967796	0.558809702158237	0.252736
protein_coding	KIF2C	ENSG00000142945.12	2.22563648657754	4.61738838038561e-05	0.00111795922390896	2.95157
protein_coding	RPS8	ENSG00000142937.11	-0.0793037814364856	0.479025748094419	0.724620164625767	0.13989
protein_coding	PLK3	ENSG00000173846.12	0.427670775393001	0.0687499900681992	0.245278730123933	0.61034
protein_coding	BTBD19	ENSG00000222009.8	0.0839624257888203	0.599641010797443	0.806681126104864	0.0932981
protein_coding	EIF2B3	ENSG00000070785.16	0.0553452053975043	0.765732597735799	0.899362828647633	0.0460651
protein_coding	HECTD3	ENSG00000126107.14	0.150106341349404	0.37741222499622	0.642075099010787	0.192414
protein_coding	UROD	ENSG00000126088.13	-0.0055803933648425	0.97551348569618	0.988676125267952	0.00494595
protein_coding	ZSWIM5	ENSG00000162415.6	-0.358526255891421	0.00319587588478941	0.0296103381779367	1.52856
protein_coding	MUTYH	ENSG00000132781.17	0.203689958504948	0.27892411662685	0.551642937502215	0.258342
protein_coding	TOE1	ENSG00000132773.11	0.0896237058933712	0.608928857914499	0.813952677794733	0.0894008
protein_coding	TESK2	ENSG00000070759.16	-0.100304869310839	0.517816314357178	0.753609450374648	0.122854
protein_coding	CCDC163	ENSG00000280670.2	0.140137916944581	0.146986520079011	0.387131523566662	0.412141
protein_coding	MMACHC	ENSG00000132763.14	0.262139653625953	0.199835628737473	0.460129794348851	0.33712
protein_coding	PRDX1	ENSG00000117450.13	0.451427201320122	0.000177394867795821	0.00321491457037137	2.49283
protein_coding	AKR1A1	ENSG00000117448.13	0.183446298605656	0.236914636896208	0.506191510472185	0.295685
protein_coding	NASP	ENSG00000132780.16	0.784469725926035	0.00100017014002412	0.0124318005495427	1.90547
protein_coding	GPBP1L1	ENSG00000159592.10	0.0556187170233748	0.743167927709875	0.887932690763262	0.05162
protein_coding	TMEM69	ENSG00000159596.6	-0.0928465611538646	0.610151746990873	0.814185787622902	0.0892765
protein_coding	IPP	ENSG00000197429.10	-0.0560675883809076	0.749344469720451	0.891143207323128	0.0500525
protein_coding	MAST2	ENSG00000086015.20	0.643853233716581	0.00294069854459358	0.0278899741778267	1.55455
protein_coding	PIK3R3	ENSG00000117461.14	0.0736667572008473	0.689130114192911	0.861726096134893	0.0646308
protein_coding	TSPAN1	ENSG00000117472.9	-0.105807546217819	0.298126476363016	0.57143620182791	0.243032
protein_coding	POMGNT1	ENSG00000085998.13	0.411195793792326	0.0146939320998423	0.0873626120996531	1.05867
protein_coding	LURAP1	ENSG00000171357.5	-0.0118289430703836	0.926847609465182	0.970413189189976	0.0130433
protein_coding	RAD54L	ENSG00000085999.11	2.44387491453337	0.00101459238025909	0.0125669881597171	1.90077
protein_coding	LRRC41	ENSG00000132128.16	-0.130091047629862	0.365590495451489	0.633310479444076	0.198383
protein_coding	UQCRH	ENSG00000173660.11	0.327934216428287	0.00341570999353344	0.0309130557791048	1.50986
protein_coding	NSUN4	ENSG00000117481.10	-0.512115483105408	0.0222841844205979	0.116661816761728	0.933071
protein_coding	MKNK1	ENSG00000079277.20	0.034043849246704	0.852108296565269	0.939319432742195	0.0271867
protein_coding	MOB3C	ENSG00000142961.14	-0.257758914229422	0.184728672670071	0.440827758895425	0.355731
protein_coding	ATPAF1	ENSG00000123472.12	-0.134489544450014	0.453209529083122	0.706445571579351	0.150921
protein_coding	EFCAB14	ENSG00000159658.10	0.0848982818151243	0.557205824255582	0.779409948953302	0.108234
protein_coding	STIL	ENSG00000123473.15	2.1063212967627	1.08671685398943e-05	0.000344560382192675	3.46273
protein_coding	CMPK1	ENSG00000162368.13	0.321193981483771	0.0526376662585996	0.206406661158093	0.685276
protein_coding	FOXD2	ENSG00000186564.5	-0.0378818489867368	0.748044610982312	0.890605722263809	0.0503145
protein_coding	TRABD2B	ENSG00000269113.3	-0.152976399272917	0.0336894187841532	0.152203787790999	0.817575
protein_coding	SPATA6	ENSG00000132122.11	-0.0335301102990708	0.821219510267033	0.927462349538533	0.0327037
protein_coding	BEND5	ENSG00000162373.12	-0.261228107976844	0.0435554625483385	0.181479903048919	0.741171
protein_coding	FAF1	ENSG00000185104.19	0.28655950984199	0.0725451236999055	0.253269820064872	0.596417
protein_coding	CDKN2C	ENSG00000123080.10	0.584430105097932	0.0220943483129156	0.116220201168747	0.934718
protein_coding	RNF11	ENSG00000123091.4	0.0764233734792815	0.535923546796391	0.765854322749222	0.115854
protein_coding	TTC39A	ENSG00000085831.15	-0.103111316232364	0.13545679330986	0.369370242444243	0.432538
protein_coding	EPS15	ENSG00000085832.16	-0.219657893713794	0.117579832906013	0.339122450307567	0.469643
protein_coding	OSBPL9	ENSG00000117859.18	-0.100701549349826	0.566332364849539	0.786037983861326	0.104556
protein_coding	NRDC	ENSG00000078618.21	0.294630343087337	0.0592226118691449	0.222953847846156	0.651785
protein_coding	RAB3B	ENSG00000169213.6	1.28285321780672	1.45607319989366e-07	1.00748788993627e-05	4.99676
protein_coding	KTI12	ENSG00000198841.3	-0.00715456476458739	0.973238055031388	0.987749789508961	0.00535305
protein_coding	BTF3L4	ENSG00000134717.17	0.335606548167491	0.0743044796663816	0.256486998949261	0.590935
protein_coding	ZFYVE9	ENSG00000157077.14	-0.526843479364404	0.0252641253362999	0.126215691622492	0.898887
protein_coding	CC2D1B	ENSG00000154222.14	0.286114007757338	0.153587749014495	0.398024635176678	0.40009
protein_coding	ORC1	ENSG00000085840.12	0.269018769098151	0.0963144322370452	0.300896911744114	0.521582
protein_coding	PRPF38A	ENSG00000134748.12	0.178326723380873	0.335010412620839	0.607795951391411	0.216242
protein_coding	TUT4	ENSG00000134744.13	-0.230235842992819	0.240955668507681	0.511359489712889	0.291274
protein_coding	GPX7	ENSG00000116157.5	0.0747074341467098	0.617706589462287	0.81952458256232	0.086438
protein_coding	COA7	ENSG00000162377.5	0.0225994943974029	0.902796612763956	0.961097116127468	0.0172327
protein_coding	ZYG11B	ENSG00000162378.12	-0.0374497366207044	0.802823158878511	0.919137662511278	0.0366194
protein_coding	ECHDC2	ENSG00000121310.16	-0.501787310720194	0.037041044761574	0.16253624327431	0.78905
protein_coding	SCP2	ENSG00000116171.17	-0.0250847823039907	0.861092482386807	0.943188178494291	0.0254017
protein_coding	PODN	ENSG00000174348.13	-1.26226731514929	3.69245026094323e-08	3.24150977282554e-06	5.48925
protein_coding	CPT2	ENSG00000157184.6	0.0389353251109706	0.834349697108994	0.933211964133853	0.0300197
protein_coding	C1orf123	ENSG00000162384.13	-0.104751502990325	0.488285272022922	0.732819204063892	0.135003
protein_coding	MAGOH	ENSG00000162385.10	0.279154610843322	0.144598113157343	0.383625906425782	0.416092
protein_coding	LRP8	ENSG00000157193.16	1.93291600310968	8.96858407077661e-05	0.00186903162994256	2.72838
protein_coding	GLIS1	ENSG00000174332.5	-0.375078169954829	0.0323375077094141	0.147663404839542	0.830727
protein_coding	NDC1	ENSG00000058804.11	1.37874692878716	9.09362495681027e-05	0.00189182319138475	2.72312
protein_coding	YIPF1	ENSG00000058799.14	0.133796448957824	0.464086338852258	0.714989219646684	0.145701
protein_coding	HSPB11	ENSG00000081870.11	0.317525050826873	0.108965682386202	0.323511303064171	0.490111
protein_coding	LRRC42	ENSG00000116212.14	-0.219908541151852	0.141811594604941	0.379625188104343	0.420645
protein_coding	TMEM59	ENSG00000116209.11	-0.393628859719278	0.00351959593233953	0.0315886546106332	1.50047
protein_coding	TCEANC2	ENSG00000116205.13	0.29272496670465	0.160370266882496	0.406893202426217	0.39052
protein_coding	CYB5RL	ENSG00000215883.10	-1.16380104948983	0.00395164761299423	0.0341989170499797	1.46599
protein_coding	MRPL37	ENSG00000116221.15	0.300381415702864	0.0835594663969809	0.275964322833763	0.559147
protein_coding	SSBP3	ENSG00000157216.15	-0.477629686016314	0.00457094549345573	0.0384452098210055	1.41516
protein_coding	ACOT11	ENSG00000162390.17	-0.244538102431339	0.15341565154823	0.397889535778757	0.400237
protein_coding	TTC4	ENSG00000243725.6	0.0240781715149023	0.755652198087268	0.894782186277845	0.0482827
protein_coding	PARS2	ENSG00000162396.5	-0.0478372088121611	0.768216959892298	0.901075191536302	0.045239
protein_coding	DHCR24	ENSG00000116133.12	0.459688724263404	0.0532809433646677	0.20805786224635	0.681816
protein_coding	PCSK9	ENSG00000169174.10	0.202608413756228	0.0970626559963941	0.30195837566453	0.520053
protein_coding	USP24	ENSG00000162402.13	-0.176268220004953	0.347287868953965	0.618408393423859	0.208725
protein_coding	PLPP3	ENSG00000162407.8	-0.797744375333492	0.00146042439056747	0.0165194694604068	1.782
protein_coding	PRKAA2	ENSG00000162409.10	0.268931755581014	0.192986237048755	0.451630237518628	0.345217
protein_coding	DAB1	ENSG00000173406.15	-0.0953425826593384	0.339844230975844	0.612137992855438	0.213151
protein_coding	OMA1	ENSG00000162600.11	0.0167054274761073	0.92568123995756	0.970090181037371	0.0131879
protein_coding	TACSTD2	ENSG00000184292.6	0.214753319680922	0.12893121301144	0.358607488704692	0.445381
protein_coding	MYSM1	ENSG00000162601.9	-0.0111280678075028	0.935134721860077	0.973283667933297	0.0117606
protein_coding	JUN	ENSG00000177606.6	0.367377716018979	0.0555787392013984	0.213762040203407	0.670069
protein_coding	FGGY	ENSG00000172456.17	-0.180492368422924	0.306411083287044	0.57948701707955	0.236956
protein_coding	NFIA	ENSG00000162599.15	-1.30540527455787	6.15534887272864e-15	3.45832121065386e-12	11.4611
protein_coding	TM2D1	ENSG00000162604.12	-0.0884794539902448	0.572657418915955	0.790727077556927	0.101973
protein_coding	PATJ	ENSG00000132849.20	-0.286289213916031	0.123788940270616	0.349964670208325	0.455976
protein_coding	KANK4	ENSG00000132854.18	0.0186110958351651	0.39871000576598	0.660488352516683	0.180135
protein_coding	USP1	ENSG00000162607.12	0.722392152405373	0.00547184397146521	0.0434186271244239	1.36232
protein_coding	DOCK7	ENSG00000116641.17	-0.0646941743832328	0.712076980083538	0.873217501506319	0.0588776
protein_coding	ATG4C	ENSG00000125703.14	0.00141557133090313	0.992825822135172	0.996799964096543	0.00139199
protein_coding	ALG6	ENSG00000088035.16	0.169344022448899	0.374644962577666	0.640179595299927	0.193698
protein_coding	ITGB3BP	ENSG00000142856.16	0.433639552761674	0.0675010123702591	0.242711734807635	0.614909
protein_coding	EFCAB7	ENSG00000203965.12	0.0434947891351246	0.782503045342548	0.908797227729819	0.041533
protein_coding	PGM1	ENSG00000079739.16	0.17983755803091	0.286521487685524	0.559341189106466	0.252323
protein_coding	ROR1	ENSG00000185483.11	-1.03072060131871	0.000214415465880683	0.00373186588036583	2.42807
protein_coding	CACHD1	ENSG00000158966.14	-0.188806376201972	0.304423374693041	0.577887325172751	0.238157
protein_coding	RAVER2	ENSG00000162437.14	-0.600532826790618	0.0304697210374601	0.142090870415725	0.847434
protein_coding	JAK1	ENSG00000162434.11	-0.239001356382049	0.0931198894926214	0.295220220845624	0.529854
protein_coding	AK4	ENSG00000162433.14	0.027841865450753	0.881242520634779	0.951416790533137	0.0216292
protein_coding	DNAJC6	ENSG00000116675.15	-0.132772557112044	0.463714379775996	0.714651325250564	0.145906
protein_coding	LEPROT	ENSG00000213625.8	-0.322204158638442	0.0440528823175938	0.182742700836658	0.73816
protein_coding	LEPR	ENSG00000116678.19	-0.790268859742726	0.00626351836387452	0.0478918774844755	1.31974
protein_coding	PDE4B	ENSG00000184588.17	0.15926920847848	0.400054548124261	0.661701152019944	0.179338
protein_coding	SGIP1	ENSG00000118473.21	-0.12840069659057	0.481707313526651	0.726751979140209	0.138614
protein_coding	TCTEX1D1	ENSG00000152760.9	0.137658188611395	0.0800457804883309	0.268783894989026	0.570597
protein_coding	WDR78	ENSG00000152763.16	-0.652499794878268	0.0251679129278287	0.126027987516678	0.899533
protein_coding	MIER1	ENSG00000198160.14	-0.229144207413292	0.149126642734506	0.39042550304732	0.408462
protein_coding	SLC35D1	ENSG00000116704.7	0.0363832869557083	0.845254686441757	0.9376439208467	0.0279621
protein_coding	SERBP1	ENSG00000142864.14	0.205051416956935	0.165250876795015	0.412642456082272	0.384426
protein_coding	GADD45A	ENSG00000116717.12	-0.118969093880803	0.508349992820918	0.747323048906121	0.126492
protein_coding	GNG12	ENSG00000172380.5	0.0255900127893824	0.861377640402937	0.943311269070611	0.025345
protein_coding	DIRAS3	ENSG00000162595.6	0.14577838321744	0.372861189446789	0.638568801813358	0.194792
protein_coding	WLS	ENSG00000116729.13	-0.0554355548818471	0.638429805550117	0.832446211628764	0.0796438
protein_coding	DEPDC1	ENSG00000024526.16	3.23803462685912	1.90203725390291e-12	5.24476350051637e-10	9.28027
protein_coding	LRRC40	ENSG00000066557.5	0.182972660078451	0.341314705308243	0.613083501618305	0.21248
protein_coding	SRSF11	ENSG00000116754.13	0.500920235038813	0.0015166911585513	0.0170194708533759	1.76905
protein_coding	ANKRD13C	ENSG00000118454.12	0.089727295293862	0.629684514561259	0.827192924641314	0.0823932
protein_coding	HHLA3	ENSG00000197568.13	-0.122804603028189	0.498957051843375	0.741075473214766	0.130138
protein_coding	CTH	ENSG00000116761.11	0.161930037980947	0.303105510156209	0.576183515449196	0.239439
protein_coding	PTGER3	ENSG00000050628.20	-0.0487198844071398	0.66525378976863	0.848774160331563	0.0712079
protein_coding	ZRANB2	ENSG00000132485.13	0.432495970112964	0.0160049039785309	0.0928562087081555	1.03219
protein_coding	NEGR1	ENSG00000172260.14	-0.228852461121908	0.233879208153674	0.503150154346226	0.298302
protein_coding	LRRIQ3	ENSG00000162620.15	-0.00691390165041219	0.892002578978934	0.95669323216519	0.0192273
protein_coding	FPGT	ENSG00000254685.6	0.106446886909501	0.559031977041079	0.780717576842114	0.107506
protein_coding	ERICH3	ENSG00000178965.13	-0.531974518005629	0.00993203537242882	0.0669090498039018	1.17452
protein_coding	CRYZ	ENSG00000116791.13	-0.160763131420959	0.346786438930863	0.617828807866933	0.209132
protein_coding	TYW3	ENSG00000162623.15	0.246581553106834	0.147599077362441	0.387575081479805	0.411644
protein_coding	LHX8	ENSG00000162624.14	-0.325606135131989	0.0779471329756775	0.264200151973061	0.578067
protein_coding	ACADM	ENSG00000117054.13	0.495624530462172	0.0288126231434679	0.137700614043263	0.861064
protein_coding	RABGGTB	ENSG00000137955.15	0.306990114875427	0.0877963500902633	0.284932424530462	0.545258
protein_coding	ST6GALNAC3	ENSG00000184005.10	-0.0388997358216871	0.794251556900817	0.914430931822039	0.0388491
protein_coding	ST6GALNAC5	ENSG00000117069.14	-1.25822440132367	0.00533135311740725	0.0427421152323643	1.36914
protein_coding	PIGK	ENSG00000142892.14	-0.203496370876556	0.211437932151793	0.474865178188312	0.32343
protein_coding	AK5	ENSG00000154027.18	-1.36596702403988	1.68342860027761e-07	1.14229169659417e-05	4.94222
protein_coding	AC118549.1	ENSG00000036549.12	-0.191878291633942	0.202458914995429	0.463382201387598	0.334061
protein_coding	USP33	ENSG00000077254.14	0.141792799745149	0.401604006225618	0.663794995463054	0.177966
protein_coding	MIGA1	ENSG00000180488.15	-0.21900070838878	0.217960746595698	0.483951414271763	0.315198
protein_coding	NEXN	ENSG00000162614.18	0.218709682127691	0.186745287166738	0.442704523804896	0.353886
protein_coding	FUBP1	ENSG00000162613.16	0.758451057994987	0.000343438898929377	0.00539076488838334	2.26835
protein_coding	DNAJB4	ENSG00000162616.8	0.236990377577084	0.239862053727552	0.510160873206723	0.292293
protein_coding	PTGFR	ENSG00000122420.9	-0.829277887280186	9.51424694916043e-05	0.00195090675398405	2.70976
protein_coding	IFI44L	ENSG00000137959.15	-0.926828278880748	0.0101325924141257	0.0676437229319438	1.16977
protein_coding	IFI44	ENSG00000137965.10	-0.0237454789741755	0.869328861770372	0.945970963156697	0.0241222
protein_coding	ADGRL4	ENSG00000162618.13	0.104070626557601	0.576675396052856	0.793167637160957	0.100635
protein_coding	ADGRL2	ENSG00000117114.19	-0.978982822179342	0.000180400223692712	0.00324859172049723	2.4883
protein_coding	TTLL7	ENSG00000137941.16	0.257962706145094	0.203815930733461	0.465476351857626	0.332102
protein_coding	PRKACB	ENSG00000142875.19	-0.164383098021595	0.391402410282837	0.655104653817055	0.183689
protein_coding	SAMD13	ENSG00000203943.8	-0.0272655779194277	0.845427547222162	0.937687565404492	0.0279418
protein_coding	RPF1	ENSG00000117133.10	0.426883726393847	0.0200107380926066	0.108104164326443	0.966158
protein_coding	GNG5	ENSG00000174021.10	0.195714840672754	0.307791362767584	0.580599973266023	0.236123
protein_coding	SPATA1	ENSG00000122432.17	-0.0201013228772445	0.652294762335034	0.841326982578952	0.0750352
protein_coding	CTBS	ENSG00000117151.12	0.0145628532560878	0.937304728397696	0.974347410825491	0.0112862
protein_coding	SSX2IP	ENSG00000117155.16	0.290736995280331	0.159381111990465	0.405745594893112	0.391746
protein_coding	LPAR3	ENSG00000171517.5	0.0996923106338475	0.559443823721906	0.78086726752414	0.107423
protein_coding	MCOLN2	ENSG00000153898.12	0.0822349630938465	0.22088719813451	0.487137947087036	0.312348
protein_coding	WDR63	ENSG00000162643.12	-2.12496577910751	0.00289768957860943	0.0275938629295919	1.55919
protein_coding	MCOLN3	ENSG00000055732.12	-3.28369542455	7.76262842484061e-05	0.0016800289500048	2.77468
protein_coding	SYDE2	ENSG00000097096.8	-0.0921619030869519	0.491018443435581	0.734879601118398	0.133784
protein_coding	C1orf52	ENSG00000162642.13	0.210097638762103	0.279510531193392	0.552336089074618	0.257797
protein_coding	BCL10	ENSG00000142867.13	0.329061711171352	0.088807761036885	0.287087183319698	0.541986
protein_coding	DDAH1	ENSG00000153904.19	0.274470707488763	0.149446280997302	0.390752506122135	0.408098
protein_coding	CYR61	ENSG00000142871.16	0.220183533897795	0.265562128479103	0.536934742567653	0.270078
protein_coding	ZNHIT6	ENSG00000117174.10	-0.296774409562715	0.126062855303294	0.35385269096524	0.451177
protein_coding	COL24A1	ENSG00000171502.14	0.325474639421792	0.0115745066428642	0.0739652048706416	1.13097
protein_coding	ODF2L	ENSG00000122417.15	0.427131286703087	0.0492658063553456	0.197490234531225	0.704454
protein_coding	CLCA2	ENSG00000137975.7	-0.170300823733618	0.124787828621889	0.351608794548256	0.45394
protein_coding	SH3GLB1	ENSG00000097033.14	0.016256138971235	0.874798122202466	0.948175700881379	0.0231112
protein_coding	SELENOF	ENSG00000183291.16	0.0231622189074127	0.85233491366023	0.939319432742195	0.0271867
protein_coding	HS2ST1	ENSG00000153936.16	-0.513389921136079	0.00679849107268449	0.0509017087456964	1.29327
protein_coding	LMO4	ENSG00000143013.12	0.152633129982861	0.221162519502721	0.487515497321912	0.312012
protein_coding	PKN2	ENSG00000065243.19	0.188630916333516	0.333744644937735	0.606596439285123	0.2171
protein_coding	GTF2B	ENSG00000137947.11	-0.274646819940373	0.174783760128582	0.427389840849405	0.369176
protein_coding	KYAT3	ENSG00000137944.17	-0.225882293162568	0.172944535254564	0.424329530044901	0.372297
protein_coding	RBMXL1	ENSG00000213516.9	-0.0200632544838916	0.908580251036978	0.962925910270927	0.0164071
protein_coding	GBP3	ENSG00000117226.11	-0.145218944977628	0.443609399304279	0.698222503656198	0.156006
protein_coding	GBP1	ENSG00000117228.9	0.121128727281927	0.509047192715238	0.747675046596546	0.126287
protein_coding	GBP2	ENSG00000162645.12	-1.15520884197413	0.00396849752551238	0.0343235937459033	1.46441
protein_coding	GBP4	ENSG00000162654.8	-1.88654581228837	0.00257294334961584	0.0252547605092272	1.59766
protein_coding	GBP5	ENSG00000154451.14	-0.177780236686562	0.319544697134198	0.592596358060067	0.227241
protein_coding	LRRC8B	ENSG00000197147.13	0.0563474279338303	0.753636197607226	0.89369795408145	0.0488092
protein_coding	LRRC8C	ENSG00000171488.14	0.688202858426148	0.0086016050574344	0.0606821419571691	1.21694
protein_coding	LRRC8D	ENSG00000171492.14	0.181237609128111	0.343107306937339	0.614730827780116	0.211315
protein_coding	ZNF326	ENSG00000162664.16	0.351299544506291	0.10573248220963	0.317265209381855	0.498578
protein_coding	ZNF644	ENSG00000122482.20	-0.250845932447078	0.182750925990521	0.437667435032031	0.358856
protein_coding	CDC7	ENSG00000097046.12	1.5305042556104	0.00404467262537751	0.0348750593591482	1.45749
protein_coding	TGFBR3	ENSG00000069702.10	-1.02121498371528	6.8022401485971e-05	0.00150938807467922	2.8212
protein_coding	EPHX4	ENSG00000172031.6	-0.002933961512329	0.974865468651186	0.988518652373271	0.00501513
protein_coding	BTBD8	ENSG00000189195.12	-0.125677694517568	0.357481825187792	0.626786882609878	0.20288
protein_coding	GLMN	ENSG00000174842.16	0.312457409145452	0.101650315785716	0.310724773781539	0.507624
protein_coding	RPAP2	ENSG00000122484.8	-0.554904491786608	0.0055786121433307	0.0439714849412026	1.35683
protein_coding	EVI5	ENSG00000067208.14	-0.108871854607671	0.454230600107943	0.707330710545029	0.150377
protein_coding	RPL5	ENSG00000122406.13	-0.215113844414936	0.0953769578683206	0.299245678103557	0.523972
protein_coding	FAM69A	ENSG00000154511.11	-0.456615775444976	0.0219129111004005	0.115666572460062	0.936792
protein_coding	MTF2	ENSG00000143033.17	0.307866409465573	0.145869502651454	0.385635805428632	0.413823
protein_coding	TMED5	ENSG00000117500.12	0.0284588611885066	0.855008084404014	0.940073859376813	0.026838
protein_coding	CCDC18	ENSG00000122483.17	0.470692870046832	0.0534935593211132	0.208430688545498	0.681038
protein_coding	DR1	ENSG00000117505.12	-0.0460172944598222	0.773441064527344	0.904570308280461	0.0435577
protein_coding	FNBP1L	ENSG00000137942.16	-0.241295113522451	0.166501955396472	0.414881402430167	0.382076
protein_coding	BCAR3	ENSG00000137936.17	-3.10312166890887e-05	0.979877466089024	0.990375777107344	0.00419999
protein_coding	DNTTIP2	ENSG00000067334.13	0.00356083122747533	0.984134264776649	0.992465393335874	0.00328463
protein_coding	GCLM	ENSG00000023909.9	0.130652032892198	0.359254199322689	0.628091172975665	0.201977
protein_coding	ARHGAP29	ENSG00000137962.12	-0.602774836206804	0.00933932801902028	0.0643229561677539	1.19163
protein_coding	ABCD3	ENSG00000117528.12	0.305664074884025	0.114798607576487	0.334687615359121	0.47536
protein_coding	F3	ENSG00000117525.13	0.743351286612206	0.0170524747780425	0.0971679759563429	1.01248
protein_coding	SLC44A3	ENSG00000143036.16	-0.023201327909015	0.815929071460983	0.924759117061322	0.0339714
protein_coding	CNN3	ENSG00000117519.15	0.330686444646924	0.0661981626356747	0.239953391582113	0.619873
protein_coding	ALG14	ENSG00000172339.9	0.162549890504043	0.403659744486775	0.664845775218251	0.177279
protein_coding	TMEM56	ENSG00000152078.9	-0.019496127563261	0.90003832474002	0.959665951946927	0.0178799
protein_coding	PTBP2	ENSG00000117569.18	-0.183095585185106	0.232354022644238	0.501616998248899	0.299628
protein_coding	DPYD	ENSG00000188641.13	-0.18274252993941	0.345878020948911	0.617149730976677	0.209609
protein_coding	SNX7	ENSG00000162627.16	-0.125796512690718	0.407008739122847	0.667076400200643	0.175824
protein_coding	PALMD	ENSG00000099260.10	-0.010764626473764	0.894842703197305	0.957347909390946	0.0189302
protein_coding	AGL	ENSG00000162688.16	-0.454319179480327	0.0472833718468437	0.19167164241292	0.717442
protein_coding	SLC35A3	ENSG00000117620.14	-0.276251410841552	0.143370656149033	0.382049750762534	0.41788
protein_coding	SASS6	ENSG00000156876.9	1.17075577484684	0.00467759539664114	0.0389919910630394	1.40902
protein_coding	TRMT13	ENSG00000122435.9	0.179381762124012	0.304589557986035	0.577887325172751	0.238157
protein_coding	DBT	ENSG00000137992.14	-0.303210899009541	0.0672957624937966	0.242430438570882	0.615413
protein_coding	RTCA	ENSG00000137996.12	0.175606337192731	0.295882809455807	0.569019990593712	0.244872
protein_coding	CDC14A	ENSG00000079335.19	-0.0571778025153855	0.509349585669492	0.747812718753391	0.126207
protein_coding	VCAM1	ENSG00000162692.11	-1.26840527295854	0.00310109787875528	0.0289807190984675	1.53789
protein_coding	EXTL2	ENSG00000162694.13	-0.0353259824507591	0.83334528911092	0.932784210299758	0.0302188
protein_coding	SLC30A7	ENSG00000162695.11	0.116804931276465	0.510915144410006	0.74904273380754	0.125493
protein_coding	DPH5	ENSG00000117543.20	-0.434474788502544	0.0243229685479914	0.123308278608503	0.909008
protein_coding	S1PR1	ENSG00000170989.9	-1.12603339422297	0.00475282712243294	0.0393853744906744	1.40467
protein_coding	COL11A1	ENSG00000060718.21	-0.213275394948198	0.239483581500741	0.509667612739978	0.292713
protein_coding	RNPC3	ENSG00000185946.15	0.150017277524957	0.359039881675446	0.627887000206188	0.202119
protein_coding	PRMT6	ENSG00000198890.8	0.458100431039376	0.0366186759613655	0.161255648806992	0.792485
protein_coding	NTNG1	ENSG00000162631.18	-0.00475542910850669	0.997646516027991	0.998855439741191	0.000497361
protein_coding	VAV3	ENSG00000134215.15	-0.00426450040654291	0.94024260178757	0.975381150531171	0.0108256
protein_coding	SLC25A24	ENSG00000085491.16	0.0595013541159037	0.706535032578527	0.870995276669653	0.0599842
protein_coding	FAM102B	ENSG00000162636.15	0.114832300599965	0.407232453903674	0.667238244997526	0.175719
protein_coding	HENMT1	ENSG00000162639.15	0.0569684532659059	0.736693029825087	0.884182713571151	0.053458
protein_coding	PRPF38B	ENSG00000134186.11	0.0408371017959309	0.819312652578171	0.926224925511627	0.0332835
protein_coding	STXBP3	ENSG00000116266.10	-0.142521410560377	0.452161095879497	0.705594350930277	0.151445
protein_coding	AKNAD1	ENSG00000162641.18	-0.043873666143192	0.155297181944871	0.400459742536746	0.397441
protein_coding	GPSM2	ENSG00000121957.13	1.07803055513128	0.00133852969260777	0.0154486343980023	1.81111
protein_coding	CLCC1	ENSG00000121940.15	-0.0762093126928472	0.662673504925714	0.848024057050526	0.0715918
protein_coding	WDR47	ENSG00000085433.15	0.0532519489342983	0.774911545554852	0.905281069662854	0.0432166
protein_coding	TAF13	ENSG00000197780.9	0.770770021971253	0.000144774166009255	0.00276796085321234	2.55784
protein_coding	TMEM167B	ENSG00000215717.5	-0.166438335833778	0.282156297214532	0.555300707942149	0.255472
protein_coding	KIAA1324	ENSG00000116299.16	-0.141639689504124	0.264961260448501	0.536569472932475	0.270374
protein_coding	SARS	ENSG00000031698.12	-0.0396145793548934	0.732725575139091	0.882396729930448	0.0543361
protein_coding	CELSR2	ENSG00000143126.7	0.0593017917903237	0.540958934503785	0.769294698815257	0.113907
protein_coding	PSRC1	ENSG00000134222.16	2.17079150979649	3.13715069379571e-06	0.000127353811112874	3.89499
protein_coding	SORT1	ENSG00000134243.11	-0.277408863631127	0.161727495980505	0.408712560011186	0.388582
protein_coding	PSMA5	ENSG00000143106.12	0.624064676828016	0.000205474352931224	0.00358966761352235	2.44495
protein_coding	SYPL2	ENSG00000143028.8	-0.0268665013101642	0.737397308403023	0.88457448064129	0.0532656
protein_coding	ATXN7L2	ENSG00000162650.16	0.0212902460415891	0.845169700196587	0.9376439208467	0.0279621
protein_coding	CYB561D1	ENSG00000174151.14	0.129415238882455	0.494184880965984	0.736792361537863	0.132655
protein_coding	AMIGO1	ENSG00000181754.6	-1.1697581862486	0.00489337973181814	0.0403359223668531	1.39431
protein_coding	GNAI3	ENSG00000065135.10	0.214374989782171	0.0458185218776714	0.188188247958013	0.725408
protein_coding	AMPD2	ENSG00000116337.15	0.0288857054831922	0.870020043166262	0.946225884576851	0.0240052
protein_coding	GSTM4	ENSG00000168765.16	-1.21761224041246	3.26352001977051e-07	1.94234755074985e-05	4.71167
protein_coding	GSTM1	ENSG00000134184.12	-0.0321125747654494	0.710910351203126	0.87309869082051	0.0589367
protein_coding	GSTM5	ENSG00000134201.11	-1.60195403671905	4.37343034947936e-09	4.9942441210396e-07	6.30153
protein_coding	GSTM3	ENSG00000134202.10	-1.18153040186299	2.60619229260169e-05	0.000703972633497757	3.15244
protein_coding	CSF1	ENSG00000184371.13	-0.626849605068928	0.00113465909384074	0.0136333803525124	1.8654
protein_coding	AHCYL1	ENSG00000168710.17	0.0369336197934296	0.744754667335209	0.888782276252236	0.0512046
protein_coding	STRIP1	ENSG00000143093.14	-0.070847148030992	0.665829247147168	0.849276934746561	0.0709507
protein_coding	SLC6A17	ENSG00000197106.6	0.250963481626534	0.000726604856669198	0.00954713921120258	2.02013
protein_coding	KCNC4	ENSG00000116396.14	0.00702643490901451	0.968178353932497	0.986902857897838	0.00572559
protein_coding	RBM15	ENSG00000162775.14	0.31561139084355	0.133446773179991	0.366235517015662	0.43624
protein_coding	SLC16A4	ENSG00000168679.17	-0.535789009640092	0.0265376226674376	0.130313933308349	0.885009
protein_coding	LAMTOR5	ENSG00000134248.13	0.121772571688345	0.411287546114756	0.670289608371122	0.173738
protein_coding	LRIF1	ENSG00000121931.15	0.166752509563195	0.390285017039103	0.653959588078749	0.184449
protein_coding	DRAM2	ENSG00000156171.14	-0.303238232757378	0.129821185244599	0.360013498113649	0.443681
protein_coding	CEPT1	ENSG00000134255.13	0.168356313118723	0.381338612859545	0.646191598048639	0.189639
protein_coding	DENND2D	ENSG00000162777.16	0.0456161676277815	0.763144904605543	0.89835308894019	0.0465529
protein_coding	CHI3L2	ENSG00000064886.13	0.0381541377025685	0.734087228890752	0.882929751857686	0.0540738
protein_coding	PIFO	ENSG00000173947.13	-0.227598185295316	0.00527767242553269	0.0424571517119313	1.37205
protein_coding	WDR77	ENSG00000116455.13	0.790716900783918	0.00505836352529628	0.0413269066690999	1.38377
protein_coding	ATP5PB	ENSG00000116459.10	0.219117600447471	0.141084561203361	0.378683504950838	0.421724
protein_coding	RAP1A	ENSG00000116473.14	0.0102659128246478	0.945700037223775	0.977233326050161	0.0100017
protein_coding	DDX20	ENSG00000064703.11	0.129366228638291	0.493283054822297	0.73636669441818	0.132906
protein_coding	KCND3	ENSG00000171385.9	-2.44861311330843	0.000123286332791862	0.0024287234647889	2.61462
protein_coding	CTTNBP2NL	ENSG00000143079.14	0.162333660089845	0.302773837714824	0.575864769741695	0.239679
protein_coding	WNT2B	ENSG00000134245.17	-0.9819252126055	0.00425687867560815	0.036377726950626	1.43916
protein_coding	ST7L	ENSG00000007341.18	0.0447136521308487	0.804961277636518	0.919924244222159	0.0362479
protein_coding	CAPZA1	ENSG00000116489.12	0.406066735077346	0.00761513249433359	0.0555020500210769	1.25569
protein_coding	MOV10	ENSG00000155363.18	-0.0927651286046924	0.615822901898171	0.818438583557409	0.0870139
protein_coding	RHOC	ENSG00000155366.16	0.311496835946584	0.0165346117352427	0.094932607086958	1.02258
protein_coding	PPM1J	ENSG00000155367.15	0.0103685735900792	0.902239056266852	0.960792250517377	0.0173705
protein_coding	SLC16A1	ENSG00000155380.11	0.292714559766305	0.0940261384423242	0.297051538587693	0.527168
protein_coding	LRIG2	ENSG00000198799.11	-0.190767683879076	0.324693506604742	0.597119145285797	0.223939
protein_coding	MAGI3	ENSG00000081026.18	-0.0380539327555891	0.833355587079826	0.932784210299758	0.0302188
protein_coding	PHTF1	ENSG00000116793.15	0.196361045617264	0.278266026608377	0.551122003618719	0.258752
protein_coding	RSBN1	ENSG00000081019.13	-0.140930679327799	0.339705643437767	0.612045339626331	0.213216
protein_coding	AP4B1	ENSG00000134262.12	0.284639210028373	0.168325259042231	0.417085932564305	0.379774
protein_coding	DCLRE1B	ENSG00000118655.5	1.24272504149707	0.00423155721536476	0.0362417394189106	1.44079
protein_coding	HIPK1	ENSG00000163349.21	-0.0107176004860718	0.94533508531216	0.977233326050161	0.0100017
protein_coding	OLFML3	ENSG00000116774.11	-0.754246558123828	5.09645501709583e-07	2.77460492907473e-05	4.5568
protein_coding	TRIM33	ENSG00000197323.11	-0.000355469848203772	0.993218931166341	0.99697009867498	0.00131787
protein_coding	BCAS2	ENSG00000116752.5	0.422028456448048	0.0521635938807315	0.204948206894756	0.688356
protein_coding	DENND2C	ENSG00000175984.14	-0.119440174017529	0.305829584291742	0.578776925486636	0.237489
protein_coding	NRAS	ENSG00000213281.4	0.374247794255788	0.012033922701473	0.0758655647508481	1.11996
protein_coding	CSDE1	ENSG00000009307.15	-0.151683969055431	0.129012834855226	0.358711862929127	0.445254
protein_coding	SIKE1	ENSG00000052723.11	0.404421319525818	0.0364991411998062	0.160882706291297	0.793491
protein_coding	TSPAN2	ENSG00000134198.9	0.233206647696009	0.0130384281376493	0.0803235796585183	1.09516
protein_coding	NGF	ENSG00000134259.3	-0.828608957751897	0.0112629324733307	0.0726350548762183	1.13885
protein_coding	VANGL1	ENSG00000173218.14	0.0738403359202871	0.628952834928787	0.826795655936501	0.0826018
protein_coding	SLC22A15	ENSG00000163393.12	-0.126945151153908	0.473657731495826	0.721027461565581	0.142048
protein_coding	ATP1A1	ENSG00000163399.15	0.12031785203213	0.334096366525422	0.607000072980995	0.216811
protein_coding	CD58	ENSG00000116815.15	0.177553587858731	0.355724749078096	0.624911347684785	0.204182
protein_coding	IGSF3	ENSG00000143061.17	0.237475539298378	0.00304041470804312	0.0285084545989144	1.54503
protein_coding	PTGFRN	ENSG00000134247.9	-0.0194242748684652	0.903072485823286	0.961265819691635	0.0171565
protein_coding	TTF2	ENSG00000116830.11	0.482812913859199	0.0501011514787853	0.199637098913764	0.699759
protein_coding	TRIM45	ENSG00000134253.9	-0.136367271496167	0.299809870573769	0.573200083715365	0.241694
protein_coding	MAN1A2	ENSG00000198162.12	-0.378171715895363	0.013698314051938	0.0827911011934256	1.08202
protein_coding	TENT5C	ENSG00000183508.4	0.0486534596966404	0.675081313347449	0.854395421966575	0.0683411
protein_coding	GDAP2	ENSG00000196505.10	0.0688102593669273	0.707183235057589	0.871393440068981	0.0597857
protein_coding	WDR3	ENSG00000065183.15	0.101350267714793	0.546225713335298	0.771807788946871	0.112491
protein_coding	TBX15	ENSG00000092607.14	-0.0282952803045981	0.780121367774047	0.907808767612249	0.0420056
protein_coding	WARS2	ENSG00000116874.11	-1.15650110497892	0.00010216834135694	0.00207378110216703	2.68324
protein_coding	HAO2	ENSG00000116882.14	0.000242774679109391	0.778554416145044	0.907039098447345	0.042374
protein_coding	ZNF697	ENSG00000143067.4	0.459732351322272	0.0503021056001522	0.200153930668481	0.698636
protein_coding	PHGDH	ENSG00000092621.12	0.32269341890352	0.0319073119733726	0.146360340847211	0.834577
protein_coding	NOTCH2	ENSG00000134250.19	0.248980759565478	0.0499592455662418	0.199449177065685	0.700168
protein_coding	SEC22B	ENSG00000265808.3	-0.281033380455484	0.102168810896281	0.311361058331344	0.506736
protein_coding	NBPF26	ENSG00000273136.6	0.0584308141694235	0.458983749690123	0.711105862359085	0.148066
protein_coding	SRGAP2C	ENSG00000171943.11	-0.0701265108096218	0.699088688007786	0.86705516218608	0.0619533
protein_coding	NBPF15	ENSG00000266338.6	-0.0304794893836235	0.732288894274084	0.8822646394074	0.0544011
protein_coding	SRGAP2B	ENSG00000196369.11	0.764144327262283	0.0192693943442763	0.105337003565478	0.977419
protein_coding	NBPF20	ENSG00000162825.16	0.378782061108451	0.0547746775390571	0.211882975317313	0.673904
protein_coding	GPR89A	ENSG00000117262.18	-0.339391159798549	0.100767580335655	0.309440628201707	0.509423
protein_coding	RNF115	ENSG00000265491.4	-0.583428544983372	5.54934230301064e-05	0.00128411963736553	2.89139
protein_coding	POLR3C	ENSG00000186141.8	-0.371876908750347	0.0960487863458004	0.300534919361353	0.522105
protein_coding	NUDT17	ENSG00000186364.11	-0.109499074441785	0.446869179082205	0.700686865804263	0.154476
protein_coding	PIAS3	ENSG00000131788.15	0.342806993904631	0.10079375094445	0.30945333896519	0.509405
protein_coding	ANKRD35	ENSG00000198483.12	-0.298726597828772	0.156249723245865	0.401774288315435	0.396018
protein_coding	ITGA10	ENSG00000143127.12	-0.282281064255122	0.172427990808131	0.423755892499506	0.372884
protein_coding	PEX11B	ENSG00000131779.10	0.234061252367489	0.232857575199516	0.502058675834513	0.299246
protein_coding	RBM8A	ENSG00000265241.6	0.54728300382806	0.00363839688591955	0.032283589803933	1.49102
protein_coding	LIX1L	ENSG00000271601.3	-0.161861443411282	0.185666905618207	0.44188327250635	0.354692
protein_coding	ANKRD34A	ENSG00000272031.2	-0.178511153356723	0.335710640198746	0.608452120918408	0.215774
protein_coding	POLR3GL	ENSG00000121851.12	-0.222599228208914	0.226667475652595	0.494912383493913	0.305472
protein_coding	TXNIP	ENSG00000265972.5	0.155727285982641	0.371735922479672	0.638132156040529	0.195089
protein_coding	NBPF12	ENSG00000268043.7	-0.166599112567044	0.20512283099417	0.466825484523229	0.330845
protein_coding	PRKAB2	ENSG00000131791.7	0.0391867398727004	0.840097213558705	0.935617305871042	0.0289018
protein_coding	FMO5	ENSG00000131781.12	-0.0382052666253628	0.653734750709493	0.842109162551865	0.0746316
protein_coding	CHD1L	ENSG00000131778.18	1.02171627084872	6.51412392568794e-05	0.00145928843158234	2.83586
protein_coding	BCL9	ENSG00000116128.10	-0.386216373158005	0.0773733633314061	0.262889758430801	0.580226
protein_coding	ACP6	ENSG00000162836.11	-0.115034899264138	0.509073921509283	0.747675046596546	0.126287
protein_coding	GPR89B	ENSG00000188092.14	-0.0622590230690829	0.669968663552838	0.850893063069344	0.070125
protein_coding	NBPF11	ENSG00000263956.6	-0.62410219098267	0.022240844335081	0.116633892353134	0.933175
protein_coding	NBPF14	ENSG00000270629.5	-0.0110839192923509	0.892555718953212	0.95669323216519	0.0192273
protein_coding	PDE4DIP	ENSG00000178104.19	-0.52356889278947	0.0031618932536477	0.0293924239846033	1.53176
protein_coding	NBPF9	ENSG00000269713.7	0.0239126470834034	0.891152740597691	0.956631542206178	0.0192553
protein_coding	NBPF19	ENSG00000271383.6	-0.118590817852444	0.487401174432186	0.731878895393009	0.135561
protein_coding	HIST2H2BE	ENSG00000184678.10	-0.325220272405803	0.120583904793037	0.34493552876474	0.462262
protein_coding	HIST2H2AC	ENSG00000184260.5	0.0832639439420257	0.4097143494414	0.66956369869419	0.174208
protein_coding	BOLA1	ENSG00000178096.8	-0.0233459853444842	0.900448675197864	0.959665951946927	0.0178799
protein_coding	SV2A	ENSG00000159164.9	1.13066556271244	0.000448769781351074	0.00660044015587139	2.18043
protein_coding	SF3B4	ENSG00000143368.9	0.320840647417283	0.0574927812126977	0.218727953660225	0.660096
protein_coding	MTMR11	ENSG00000014914.20	-0.329978475820518	0.120685775406147	0.345074150311816	0.462088
protein_coding	OTUD7B	ENSG00000264522.5	-0.0356157139374225	0.801887784175152	0.918779330820147	0.0367888
protein_coding	VPS45	ENSG00000136631.14	0.198075273499983	0.298584988489802	0.572080855044026	0.242543
protein_coding	PLEKHO1	ENSG00000023902.13	-0.317546500703814	0.0370063485198516	0.162485517758623	0.789185
protein_coding	ANP32E	ENSG00000143401.14	1.11798761557891	3.41524886513786e-05	0.000878582153108543	3.05622
protein_coding	APH1A	ENSG00000117362.12	-0.148954588774706	0.323742146202988	0.596286111488285	0.224545
protein_coding	C1orf54	ENSG00000118292.8	-0.303775234720551	0.138422290187538	0.374403906792637	0.42666
protein_coding	CIART	ENSG00000159208.15	0.156289569440948	0.281442422310575	0.554671006562978	0.255965
protein_coding	MRPS21	ENSG00000266472.5	0.0408142041964777	0.70949349888364	0.872257828036728	0.0593551
protein_coding	PRPF3	ENSG00000117360.12	0.492615939711925	0.00633027085108676	0.0482971126422404	1.31608
protein_coding	RPRD2	ENSG00000163125.15	-0.15741330515413	0.343597804660828	0.615077775499087	0.21107
protein_coding	TARS2	ENSG00000143374.16	0.184582513392505	0.342047965335177	0.613824673706133	0.211956
protein_coding	ECM1	ENSG00000143369.14	-0.258688438204667	0.104130156581498	0.314269913911413	0.502697
protein_coding	ADAMTSL4	ENSG00000143382.14	-0.267285966011717	0.19353279384992	0.452532316033957	0.34435
protein_coding	MCL1	ENSG00000143384.12	0.34469729330427	0.0224201538683796	0.117008250393968	0.931784
protein_coding	ENSA	ENSG00000143420.18	0.304846438441719	0.0666612463019545	0.241072056013711	0.617853
protein_coding	GOLPH3L	ENSG00000143457.10	-0.101739635815065	0.5279942213317	0.760090891957062	0.119134
protein_coding	CTSS	ENSG00000163131.10	-0.42792622625568	0.068216375338423	0.244042257264859	0.612535
protein_coding	CTSK	ENSG00000143387.12	-1.6706660776256	1.5753531091127e-15	1.16460051424195e-12	11.9338
protein_coding	ARNT	ENSG00000143437.20	-0.38229092827611	0.0245036841944209	0.123983698917448	0.906635
protein_coding	SETDB1	ENSG00000143379.12	-0.29426822699823	0.128796814139527	0.358375604477774	0.445662
protein_coding	CERS2	ENSG00000143418.19	0.0597447715048485	0.672873914078025	0.852950272929688	0.0690763
protein_coding	MINDY1	ENSG00000143409.15	-0.684897069307378	0.018685641688181	0.103370824400232	0.985602
protein_coding	PRUNE1	ENSG00000143363.16	-0.5948924276983	0.0208654536515027	0.111354516544815	0.953292
protein_coding	C1orf56	ENSG00000143443.9	-0.0687791040802533	0.692394270622116	0.863556200067328	0.0637094
protein_coding	CDC42SE1	ENSG00000197622.12	0.391703541028255	0.0610298358930244	0.227455573605368	0.643103
protein_coding	MLLT11	ENSG00000213190.3	1.23090237902418	0.000553871049360597	0.00774096791972035	2.1112
protein_coding	GABPB2	ENSG00000143458.11	-0.0513455138866108	0.775089715489498	0.905281069662854	0.0432166
protein_coding	SEMA6C	ENSG00000143434.15	-0.216858420996332	0.12661216009184	0.354837250253584	0.449971
protein_coding	SCNM1	ENSG00000163156.11	-0.000297804126912555	0.997084449726974	0.998587759965871	0.000613762
protein_coding	LYSMD1	ENSG00000163155.11	0.0682686175513268	0.682308975204569	0.858294095085383	0.0663639
protein_coding	VPS72	ENSG00000163159.12	0.124718776077844	0.371927476939797	0.638230178029278	0.195023
protein_coding	PIP5K1A	ENSG00000143398.19	0.239125692961929	0.188561174104457	0.444981561067071	0.351658
protein_coding	PSMD4	ENSG00000159352.15	0.115242960407017	0.461553805797412	0.712885941965081	0.14698
protein_coding	ZNF687	ENSG00000143373.17	-0.0476209556816055	0.818018661410824	0.925688541507953	0.0335351
protein_coding	PI4KB	ENSG00000143393.16	-0.0363180360947185	0.820058211906561	0.926821503414834	0.0330039
protein_coding	RFX5	ENSG00000143390.17	0.0742530421434079	0.682155027695571	0.858294095085383	0.0663639
protein_coding	SELENBP1	ENSG00000143416.20	-1.53002339401789	7.02439385869214e-07	3.61408923586776e-05	4.442
protein_coding	PSMB4	ENSG00000159377.10	0.0828769712042145	0.466412235208502	0.716939622820845	0.144517
protein_coding	POGZ	ENSG00000143442.21	-0.194960192512876	0.277661856029964	0.550541844974149	0.25921
protein_coding	TUFT1	ENSG00000143367.15	-0.152245539956974	0.411262791405695	0.670289608371122	0.173738
protein_coding	SNX27	ENSG00000143376.13	-0.0209210733182044	0.894300573606169	0.957273727851871	0.0189639
protein_coding	MRPL9	ENSG00000143436.10	-0.0671279576825612	0.644794719667243	0.836816790607109	0.0773696
protein_coding	OAZ3	ENSG00000143450.16	-0.0751254054146626	0.463424203031749	0.714439288309072	0.146035
protein_coding	TDRKH	ENSG00000182134.15	0.214105826243203	0.028705878605961	0.137496436402591	0.861709
protein_coding	THEM4	ENSG00000159445.12	0.297288157006152	0.146298266361336	0.386187831105304	0.413201
protein_coding	S100A10	ENSG00000197747.8	-0.34000802856687	0.023578608540751	0.120575442345319	0.918741
protein_coding	S100A11	ENSG00000163191.5	0.28615844076674	0.0376186560585527	0.164249811314402	0.784495
protein_coding	FLG	ENSG00000143631.10	0.142262962957583	0.16305656065373	0.410082571716631	0.387129
protein_coding	LCE2C	ENSG00000187180.3	-0.00264055745667417	0.960645642084842	0.983763230284709	0.00710941
protein_coding	S100A6	ENSG00000197956.9	-0.242713864641974	0.0539217673851057	0.209280227878197	0.679272
protein_coding	S100A4	ENSG00000196154.11	-0.508535000057177	0.00776963669899409	0.0563699984886731	1.24895
protein_coding	S100A3	ENSG00000188015.9	0.122305273206974	0.452534744545225	0.705819551033588	0.151306
protein_coding	S100A2	ENSG00000196754.10	0.214675299841867	0.272844364784392	0.544912832043448	0.263673
protein_coding	S100A16	ENSG00000188643.10	1.13206483673946	1.4436526337684e-06	6.69225904089472e-05	4.17443
protein_coding	S100A13	ENSG00000189171.14	-0.154778079437017	0.373510196580493	0.639172054236062	0.194382
protein_coding	CHTOP	ENSG00000160679.12	0.466748369203253	0.0118156988120115	0.0749162415122928	1.12542
protein_coding	SNAPIN	ENSG00000143553.10	-0.0831098366411844	0.625355105132082	0.824652362028935	0.0837291
protein_coding	ILF2	ENSG00000143621.16	0.588654223856424	0.000608356733652218	0.00832843926011604	2.07944
protein_coding	INTS3	ENSG00000143624.13	-0.00100272086831453	0.991887258725018	0.99633704379249	0.00159372
protein_coding	SLC27A3	ENSG00000143554.13	-1.35575120628044	4.72203300592468e-05	0.00113377223249945	2.94547
protein_coding	GATAD2B	ENSG00000143614.9	-0.305643101441265	0.0952434361470642	0.299147933199777	0.524114
protein_coding	DENND4B	ENSG00000198837.9	0.158002362317628	0.407982213136111	0.667970412135425	0.175243
protein_coding	CRTC2	ENSG00000160741.16	-0.296408548526432	0.149333739631367	0.390749200235131	0.408102
protein_coding	CREB3L4	ENSG00000143578.15	-0.0593334141061071	0.705379615166416	0.870715285310475	0.0601238
protein_coding	JTB	ENSG00000143543.14	0.162458481228826	0.261236706059635	0.533772645572776	0.272644
protein_coding	RAB13	ENSG00000143545.8	-0.443836328625408	0.0169387740554511	0.096676968867479	1.01468
protein_coding	RPS27	ENSG00000177954.12	-0.347925247747561	0.0155359666064608	0.0908485374497701	1.04168
protein_coding	TPM3	ENSG00000143549.19	0.765377949999557	0.000368623154520829	0.00567106333888233	2.24634
protein_coding	C1orf43	ENSG00000143612.20	-0.126764841717252	0.322328751040253	0.594981799018217	0.225496
protein_coding	UBAP2L	ENSG00000143569.18	0.100718153484738	0.531507560798066	0.762413725384971	0.117809
protein_coding	HAX1	ENSG00000143575.14	0.130878521724607	0.391955910065051	0.655406275330204	0.183489
protein_coding	ATP8B2	ENSG00000143515.16	-0.222699474531489	0.171199389052999	0.421723363493235	0.374972
protein_coding	IL6R	ENSG00000160712.12	-0.17732838848891	0.225089212360267	0.493383751063095	0.306815
protein_coding	UBE2Q1	ENSG00000160714.9	-0.0172653808067214	0.909731046678568	0.963365672621168	0.0162088
protein_coding	ADAR	ENSG00000160710.16	-0.034351891785311	0.802256506595059	0.919051862950346	0.03666
protein_coding	PMVK	ENSG00000163344.5	0.010190283410343	0.952591717426689	0.979940183314434	0.00880043
protein_coding	PBXIP1	ENSG00000163346.16	-0.813874797183514	0.00159970797621757	0.0176508234359403	1.75324
protein_coding	PYGO2	ENSG00000163348.3	-0.0633931354412497	0.691563332588621	0.862979617052218	0.0639995
protein_coding	SHC1	ENSG00000160691.18	0.208875131114877	0.0537286810261969	0.208992814648009	0.679869
protein_coding	CKS1B	ENSG00000173207.12	2.04097257575848	1.51535510117996e-08	1.46790881042577e-06	5.8333
protein_coding	FLAD1	ENSG00000160688.18	0.286002173683665	0.164863962914529	0.412189252954339	0.384903
protein_coding	ZBTB7B	ENSG00000160685.13	-0.0324347242380137	0.832599638283551	0.93251690609447	0.0303433
protein_coding	ADAM15	ENSG00000143537.13	0.173683496643283	0.239217904071915	0.509519964622147	0.292839
protein_coding	EFNA4	ENSG00000243364.7	-0.215920717314724	0.258752781404156	0.530807881934099	0.275063
protein_coding	EFNA3	ENSG00000143590.13	-0.00506991330778773	0.95468365308613	0.981378693233018	0.00816338
protein_coding	SLC50A1	ENSG00000169241.18	0.000373003697850948	0.999708925319276	0.999851293437379	6.45872e-05
protein_coding	DPM3	ENSG00000179085.7	-0.0626145233740047	0.714375945675402	0.87374821777749	0.0586137
protein_coding	TRIM46	ENSG00000163462.17	-0.0315594529739858	0.7697750332629	0.902224642624391	0.0446853
protein_coding	MUC1	ENSG00000185499.16	-0.234749842269276	0.216989217776162	0.482688882462439	0.316333
protein_coding	THBS3	ENSG00000169231.13	-0.28458480576917	0.166937231682003	0.415438322857922	0.381493
protein_coding	GBA	ENSG00000177628.15	-1.85741079530647	0.000471013612045579	0.00685581056455151	2.16394
protein_coding	FAM189B	ENSG00000160767.20	-0.0289443487750661	0.829677994899416	0.931378644634534	0.0308737
protein_coding	SCAMP3	ENSG00000116521.10	0.314839261669846	0.066096400828187	0.239708248394711	0.620317
protein_coding	CLK2	ENSG00000176444.18	0.50931633288684	0.0397573541805962	0.170305519005994	0.768771
protein_coding	FDPS	ENSG00000160752.14	0.548059079883779	0.0385602573307612	0.166959733189849	0.777388
protein_coding	RUSC1	ENSG00000160753.15	0.297953908538979	0.102197799050568	0.311381840664702	0.506707
protein_coding	ASH1L	ENSG00000116539.12	-0.239162100074553	0.1435766432853	0.382453542876033	0.417421
protein_coding	MSTO1	ENSG00000125459.15	0.291541754554526	0.10514352353737	0.315841534613899	0.500531
protein_coding	YY1AP1	ENSG00000163374.19	0.0304139869584759	0.861653664160345	0.943322989284257	0.0253396
protein_coding	DAP3	ENSG00000132676.15	-0.031724530315242	0.835690278656034	0.933578686214303	0.0298491
protein_coding	GON4L	ENSG00000116580.18	-0.134600170247984	0.432649227617862	0.689861624602166	0.161238
protein_coding	SYT11	ENSG00000132718.8	-0.151595934862585	0.355914822906662	0.624911347684785	0.204182
protein_coding	RIT1	ENSG00000143622.10	0.320576795264482	0.115087954250669	0.334914814739196	0.475066
protein_coding	KHDC4	ENSG00000132680.10	0.106903026114638	0.557990748426657	0.779932137765034	0.107943
protein_coding	ARHGEF2	ENSG00000116584.17	-0.156166922250934	0.234361553282567	0.503416788103217	0.298072
protein_coding	SSR2	ENSG00000163479.13	0.230316188145306	0.10255710018469	0.311997213643732	0.505849
protein_coding	UBQLN4	ENSG00000160803.7	0.282928238345702	0.145402536288711	0.384835881799742	0.414724
protein_coding	LAMTOR2	ENSG00000116586.11	-0.0634981107149244	0.637005780849357	0.832193736538193	0.0797756
protein_coding	MEX3A	ENSG00000254726.2	-0.266682191474958	0.178400626124815	0.432384325986987	0.36413
protein_coding	LMNA	ENSG00000160789.19	-0.257044337056612	0.0762858428808559	0.260800447562236	0.583692
protein_coding	SLC25A44	ENSG00000160785.13	0.425916078664481	0.0163900326011855	0.0943779206781573	1.02513
protein_coding	PMF1	ENSG00000160783.19	-0.0482460697632316	0.784977399500851	0.909985731895872	0.0409654
protein_coding	SMG5	ENSG00000198952.8	0.317474737193877	0.123552851465202	0.34981321340057	0.456164
protein_coding	TMEM79	ENSG00000163472.18	-0.0988396162100272	0.544296073905297	0.770985987512295	0.112954
protein_coding	GLMP	ENSG00000198715.12	-0.619552940048866	0.00145942801838015	0.0165194694604068	1.782
protein_coding	CCT3	ENSG00000163468.14	0.341233231936217	0.0401230290635034	0.171345269974974	0.766128
protein_coding	MEF2D	ENSG00000116604.17	-0.139866243885594	0.364660176443592	0.633057385039551	0.198557
protein_coding	IQGAP3	ENSG00000183856.10	3.15935963233402	5.53228466591086e-09	6.12264243716471e-07	6.21306
protein_coding	NAXE	ENSG00000163382.11	0.200633697735279	0.161021661261784	0.40751536109604	0.389856
protein_coding	GPATCH4	ENSG00000160818.16	0.477178228801717	0.0331610117715009	0.150416344714698	0.822705
protein_coding	NES	ENSG00000132688.10	1.06272063512222	0.000989692738675634	0.0123403968949373	1.90867
protein_coding	CRABP2	ENSG00000143320.8	0.0527025505729583	0.788903782992233	0.911288249672194	0.0403442
protein_coding	ISG20L2	ENSG00000143319.16	0.000245476451137317	0.997190085377968	0.998587759965871	0.000613762
protein_coding	RRNAD1	ENSG00000143303.11	-0.34790054037457	0.112302929456316	0.329938925043095	0.481566
protein_coding	MRPL24	ENSG00000143314.12	0.764839713828127	0.00185862510926425	0.0197028288941325	1.70547
protein_coding	HDGF	ENSG00000143321.18	0.336047712853772	0.00963329811342334	0.0654616861640756	1.18401
protein_coding	PRCC	ENSG00000143294.14	0.0344758701064898	0.849590947521795	0.939319432742195	0.0271867
protein_coding	SH2D2A	ENSG00000027869.11	0.252134625346158	0.00671707706632227	0.0504535104136698	1.29711
protein_coding	NTRK1	ENSG00000198400.11	-0.131239664552206	0.0741871627537217	0.256402262224074	0.591078
protein_coding	PEAR1	ENSG00000187800.13	-0.234037375868202	0.196859003182066	0.456585462135947	0.340478
protein_coding	ARHGEF11	ENSG00000132694.18	-0.475464490921912	0.0460658653324381	0.18896424240921	0.72362
protein_coding	ETV3	ENSG00000117036.11	-0.106356283947963	0.560788384311639	0.78197494748747	0.106807
protein_coding	KIRREL1	ENSG00000183853.17	0.0321897008562839	0.861198091213818	0.943188178494291	0.0254017
protein_coding	IFI16	ENSG00000163565.18	-0.18643385104004	0.2265176622237	0.494799595368679	0.305571
protein_coding	AIM2	ENSG00000163568.14	0.414284664425751	0.0127026536063017	0.0788761486394455	1.10305
protein_coding	DUSP23	ENSG00000158716.8	0.0332256795661539	0.854690327079831	0.939918946355187	0.0269096
protein_coding	TAGLN2	ENSG00000158710.14	1.08533932391113	3.92056113131710e-09	4.55109104549421e-07	6.34188
protein_coding	PIGM	ENSG00000143315.7	-0.0304252385613938	0.849845305684686	0.939319432742195	0.0271867
protein_coding	IGSF8	ENSG00000162729.13	-0.0372441591183549	0.835222816804652	0.933578686214303	0.0298491
protein_coding	PEA15	ENSG00000162734.12	-0.0114452351718015	0.932934664755491	0.972358042658654	0.0121738
protein_coding	DCAF8	ENSG00000132716.18	-0.17437084192974	0.285225542336932	0.558558366583525	0.252931
protein_coding	PEX19	ENSG00000162735.18	0.193498427762283	0.265350836499414	0.536584775334117	0.270362
protein_coding	COPA	ENSG00000122218.15	0.158288628871735	0.173012617013181	0.424329530044901	0.372297
protein_coding	NCSTN	ENSG00000162736.16	-0.414785723648817	0.0148082782690909	0.0877995257778177	1.05651
protein_coding	USF1	ENSG00000158773.14	0.146160848052611	0.14999007530434	0.391809670397017	0.406925
protein_coding	KLHDC9	ENSG00000162755.13	0.0259076924982362	0.837707806216839	0.934590669723461	0.0293786
protein_coding	PFDN2	ENSG00000143256.4	0.784665182677756	1.59036367571763e-05	0.000474272785331843	3.32397
protein_coding	NIT1	ENSG00000158793.13	-0.0854991375140239	0.640085640996782	0.833680521687839	0.0790003
protein_coding	DEDD	ENSG00000158796.16	0.00851606783276018	0.979616376204614	0.990375777107344	0.00419999
protein_coding	UFC1	ENSG00000143222.11	-0.183799698103716	0.214919844317721	0.479701912170142	0.319029
protein_coding	USP21	ENSG00000143258.15	-0.046009082337398	0.790558398126563	0.91219775405288	0.039911
protein_coding	PPOX	ENSG00000143224.17	0.294127434833691	0.162430993365684	0.409826788721825	0.3874
protein_coding	B4GALT3	ENSG00000158850.14	0.304323030698946	0.136436476709561	0.371033253022748	0.430587
protein_coding	ADAMTS4	ENSG00000158859.9	1.77513742568349	0.000408857351962048	0.00610937272942439	2.214
protein_coding	NDUFS2	ENSG00000158864.12	0.167506085126248	0.347904840469021	0.618923247911558	0.208363
protein_coding	TOMM40L	ENSG00000158882.14	0.0452668556023269	0.806557446097164	0.920725657988769	0.0358698
protein_coding	SDHC	ENSG00000143252.14	-0.0350445361435834	0.76399965020479	0.898680101061593	0.0463949
protein_coding	FCGR2A	ENSG00000143226.13	-0.0193615948181418	0.854223297800277	0.93986197007697	0.0269359
protein_coding	FCRLA	ENSG00000132185.16	0.0657195184935208	0.626645057710019	0.82569010136913	0.0831829
protein_coding	FCRLB	ENSG00000162746.14	-0.150547225315498	0.25047392374203	0.522024805077101	0.282309
protein_coding	DUSP12	ENSG00000081721.11	0.361452634387163	0.0900584033149299	0.289605393661511	0.538193
protein_coding	ATF6	ENSG00000118217.5	-0.073944010835739	0.642044838014162	0.834340990046025	0.0786564
protein_coding	OLFML2B	ENSG00000162745.10	-0.00277940680736872	0.987510212388841	0.993984151290159	0.00262054
protein_coding	UHMK1	ENSG00000152332.15	0.47239823007423	0.0322945896768639	0.147530822877712	0.831117
protein_coding	UAP1	ENSG00000117143.13	0.944161733389766	0.000181117273462399	0.00325732807049022	2.48714
protein_coding	DDR2	ENSG00000162733.17	-0.0995594779574035	0.436446020711744	0.692769895685067	0.159411
protein_coding	HSD17B7	ENSG00000132196.14	0.48939294732855	0.024044244355969	0.122275690160731	0.91266
protein_coding	RGS4	ENSG00000117152.13	-0.26283990299241	0.10309101252595	0.312284236429826	0.50545
protein_coding	RGS5	ENSG00000143248.12	-0.224572597268331	0.128643774333281	0.358020696311722	0.446092
protein_coding	NUF2	ENSG00000143228.12	3.39666755788374	1.61267823184664e-10	2.65689324553506e-08	7.57563
protein_coding	PBX1	ENSG00000185630.18	-0.197826920000514	0.130174505765996	0.360359447606214	0.443264
protein_coding	MGST3	ENSG00000143198.12	-0.119885881635039	0.330308413463299	0.603331936744262	0.219444
protein_coding	ALDH9A1	ENSG00000143149.12	0.210363079783785	0.197471918809061	0.457379563589375	0.339723
protein_coding	TMCO1	ENSG00000143183.16	0.0238532409134038	0.848063996431648	0.938980521352588	0.0273434
protein_coding	UCK2	ENSG00000143179.15	1.26885331210946	0.000287938126168343	0.00473026774287784	2.32511
protein_coding	POGK	ENSG00000143157.11	-0.122794544425397	0.492181017342149	0.735664374469093	0.13332
protein_coding	TADA1	ENSG00000152382.5	-0.12238303133916	0.511639781674402	0.749461075451197	0.125251
protein_coding	POU2F1	ENSG00000143190.22	-0.305841933019196	0.108066789799371	0.321931310609112	0.492237
protein_coding	CREG1	ENSG00000143162.8	-0.257838409170584	0.131955999415276	0.363737983982792	0.439211
protein_coding	MPZL1	ENSG00000197965.11	-0.0840175653084886	0.530321732279998	0.761334735446122	0.118424
protein_coding	MPC2	ENSG00000143158.10	0.51285704892766	0.00359158969953801	0.0319773885478686	1.49516
protein_coding	DCAF6	ENSG00000143164.15	-0.185717103239579	0.251437572978713	0.52329117647933	0.281257
protein_coding	GPR161	ENSG00000143147.14	-0.175278355092103	0.358351298384233	0.627606276446999	0.202313
protein_coding	TIPRL	ENSG00000143155.12	0.383835637169692	0.0110742120599783	0.0716482646681045	1.14479
protein_coding	SFT2D2	ENSG00000213064.9	0.056741907645513	0.733980304169105	0.882929751857686	0.0540738
protein_coding	TBX19	ENSG00000143178.12	-0.240848569880207	0.111282412612529	0.327910389876247	0.484245
protein_coding	DPT	ENSG00000143196.4	-0.0998725919000372	0.587736270774998	0.800324155046594	0.0967341
protein_coding	ATP1B1	ENSG00000143153.12	1.17572080061052	0.000427602851893647	0.00634224884656617	2.19776
protein_coding	NME7	ENSG00000143156.13	-0.0188269019293835	0.917275353138962	0.966677698689949	0.0147183
protein_coding	BLZF1	ENSG00000117475.13	0.0994333421782868	0.589033785964177	0.801119873624032	0.0963025
protein_coding	SLC19A2	ENSG00000117479.13	0.192679877423468	0.188637795239057	0.445087598173661	0.351555
protein_coding	C1orf112	ENSG00000000460.16	0.661672023991916	0.0199632020556247	0.107971943039394	0.966689
protein_coding	METTL18	ENSG00000171806.11	0.138753947392756	0.372412230448137	0.638257909132968	0.195004
protein_coding	SCYL3	ENSG00000000457.13	-0.230065049171568	0.241401399174937	0.511701326639681	0.290983
protein_coding	KIFAP3	ENSG00000075945.12	-0.116258683115368	0.499257083010622	0.74130910946005	0.130001
protein_coding	GORAB	ENSG00000120370.12	-0.0573441087938215	0.760121351833954	0.896937949802614	0.0472376
protein_coding	PRRX1	ENSG00000116132.11	-0.592775525235317	2.75624853568232e-06	0.000113865490977041	3.94361
protein_coding	FMO3	ENSG00000007933.12	-0.0255192066347486	0.576037028496368	0.79292592142885	0.100767
protein_coding	FMO1	ENSG00000010932.16	-0.119356613778002	0.0520646842464668	0.2047402252995	0.688797
protein_coding	FMO4	ENSG00000076258.9	-0.168349318357015	0.25427606282669	0.526080656718763	0.278948
protein_coding	PRRC2C	ENSG00000117523.16	-0.179128715136533	0.237641777870214	0.507436365455309	0.294618
protein_coding	VAMP4	ENSG00000117533.14	0.124383589886215	0.506803430542539	0.74677240150621	0.126812
protein_coding	METTL13	ENSG00000010165.19	0.0898101014555298	0.609503945972562	0.814172396309529	0.0892836
protein_coding	DNM3	ENSG00000197959.13	-0.330203197366086	0.0650731785274281	0.237592374732585	0.624168
protein_coding	PIGC	ENSG00000135845.9	-0.118193273182517	0.476623950622957	0.722663541841248	0.141064
protein_coding	SUCO	ENSG00000094975.13	0.242099261833493	0.212847174368316	0.476438471900776	0.321993
protein_coding	TNFSF4	ENSG00000117586.10	-0.00701057407243439	0.911884750084744	0.964356875296429	0.0157622
protein_coding	PRDX6	ENSG00000117592.8	0.47163191836986	0.00106234168015323	0.013032009816098	1.88499
protein_coding	KLHL20	ENSG00000076321.10	-0.103344849177898	0.499272687988899	0.74130910946005	0.130001
protein_coding	CENPL	ENSG00000120334.15	0.377710275702926	0.0714685460842761	0.250949930657754	0.600413
protein_coding	DARS2	ENSG00000117593.10	0.706326596116537	0.0147638523114791	0.0876471130883497	1.05726
protein_coding	ZBTB37	ENSG00000185278.15	-0.125815203164216	0.449868228080709	0.703601728368868	0.152673
protein_coding	RC3H1	ENSG00000135870.11	-0.277265929489717	0.144786609811454	0.383784246350573	0.415913
protein_coding	RABGAP1L	ENSG00000152061.23	-0.0280398738754363	0.876734911568903	0.949312535837174	0.0225908
protein_coding	CACYBP	ENSG00000116161.17	0.456701226974088	0.00217147190587504	0.0222956830335678	1.65178
protein_coding	MRPS14	ENSG00000120333.4	0.141411709547223	0.430196975150398	0.687628324094556	0.162646
protein_coding	COP1	ENSG00000143207.20	-0.0636274584878537	0.723287469208869	0.877449975776848	0.0567776
protein_coding	PAPPA2	ENSG00000116183.10	-0.107254828465867	0.403651208531933	0.664845775218251	0.177279
protein_coding	RASAL2	ENSG00000075391.16	0.37388321703363	0.0696519927722546	0.247553616011915	0.606331
protein_coding	RALGPS2	ENSG00000116191.17	-0.253680067602827	0.18580301405758	0.44188327250635	0.354692
protein_coding	ANGPTL1	ENSG00000116194.12	-0.136184950912018	0.145508819188169	0.385044625907503	0.414489
protein_coding	FAM20B	ENSG00000116199.11	0.0498412304474075	0.765909127823722	0.89941974829964	0.0460376
protein_coding	TOR3A	ENSG00000186283.13	0.0569506935783358	0.755047802781093	0.894495286766297	0.0484219
protein_coding	ABL2	ENSG00000143322.19	0.202281934888576	0.155277983783351	0.400459742536746	0.397441
protein_coding	SOAT1	ENSG00000057252.12	0.163656685215567	0.359527569840816	0.628157440945704	0.201931
protein_coding	TOR1AIP2	ENSG00000169905.12	0.0521450246742834	0.695124526197041	0.865652487747362	0.0626564
protein_coding	TOR1AIP1	ENSG00000143337.18	-0.192116094446102	0.293559925638939	0.566626730180643	0.246703
protein_coding	CEP350	ENSG00000135837.15	0.0131862093416715	0.923885889318605	0.969488627311114	0.0134573
protein_coding	QSOX1	ENSG00000116260.16	-0.50624975837197	0.00660796964097057	0.0499008288048777	1.30189
protein_coding	ACBD6	ENSG00000230124.7	-0.496826649944963	0.00941399323636852	0.0645649165029454	1.19
protein_coding	XPR1	ENSG00000143324.13	-0.0501011221157327	0.773239006626775	0.904504238223621	0.0435894
protein_coding	KIAA1614	ENSG00000135835.11	-0.70907443003014	0.0187009347805079	0.103414696821659	0.985418
protein_coding	STX6	ENSG00000135823.13	-0.445788745539216	0.0161875715775059	0.0935681606492377	1.02887
protein_coding	MR1	ENSG00000153029.14	-0.555976560677056	0.0277945455770482	0.134714350302008	0.870586
protein_coding	IER5	ENSG00000162783.10	-0.0619771594168527	0.684835533996817	0.859716189366674	0.0656449
protein_coding	GLUL	ENSG00000135821.18	-0.0375919368342806	0.821955166361244	0.927883489329443	0.0325066
protein_coding	RNASEL	ENSG00000135828.11	-0.0392484810229752	0.823430047641209	0.928415683910167	0.0322575
protein_coding	RGS16	ENSG00000143333.6	-0.0672983680811812	0.367930139043992	0.635142273063326	0.197129
protein_coding	NPL	ENSG00000135838.13	-0.102940649822355	0.299589359765001	0.573145212102861	0.241735
protein_coding	DHX9	ENSG00000135829.16	0.435636906119355	0.0126688979777035	0.0787029371936418	1.10401
protein_coding	LAMC1	ENSG00000135862.5	-0.361820580158259	0.000389512536677106	0.00591469523261258	2.22807
protein_coding	LAMC2	ENSG00000058085.14	0.302270331672676	0.118380394837519	0.340476589988962	0.467913
protein_coding	NMNAT2	ENSG00000157064.10	0.111821348817251	0.212559660168407	0.476098387294761	0.322303
protein_coding	SMG7	ENSG00000116698.21	0.0666479394978434	0.71909442351038	0.875554808653502	0.0577167
protein_coding	NCF2	ENSG00000116701.14	0.105153033054138	0.189459496645644	0.44633513405616	0.350339
protein_coding	ARPC5	ENSG00000162704.15	0.548410996357897	0.000617638467687774	0.00843905633963275	2.07371
protein_coding	RGL1	ENSG00000143344.15	-0.0949745502871502	0.592614129059386	0.803132861127657	0.0952126
protein_coding	COLGALT2	ENSG00000198756.11	-0.719595512529173	0.0202557349472955	0.108986895720118	0.962626
protein_coding	TSEN15	ENSG00000198860.12	0.589363969054657	0.00257215802125744	0.0252547605092272	1.59766
protein_coding	C1orf21	ENSG00000116667.13	-0.604512557965976	0.00950865397472886	0.0649616295470781	1.18734
protein_coding	EDEM3	ENSG00000116406.18	0.0513359864241565	0.765546519199473	0.899362828647633	0.0460651
protein_coding	FAM129A	ENSG00000135842.16	-0.442969193315923	0.00992293621091214	0.0668798282238349	1.1747
protein_coding	RNF2	ENSG00000121481.10	0.295087245166295	0.12907034785994	0.358781339014588	0.44517
protein_coding	TRMT1L	ENSG00000121486.11	-0.0227386813771155	0.893141793453393	0.956920345888715	0.0191242
protein_coding	SWT1	ENSG00000116668.12	-0.0605960131450412	0.686962488036031	0.860790748887895	0.0651024
protein_coding	IVNS1ABP	ENSG00000116679.15	0.25827449962627	0.17582815718173	0.428987718564284	0.367555
protein_coding	HMCN1	ENSG00000143341.11	-0.00457870920151993	0.97106531448482	0.987588401075504	0.00542402
protein_coding	PRG4	ENSG00000116690.12	5.02745518446922	6.4553683037227e-07	3.38328743261526e-05	4.47066
protein_coding	TPR	ENSG00000047410.13	0.160501871308908	0.274486756321653	0.546648680096219	0.262292
protein_coding	ODR4	ENSG00000157181.15	0.130418307367693	0.480234429844774	0.725699064185013	0.139243
protein_coding	PTGS2	ENSG00000073756.11	0.557025728478055	0.0356223521775393	0.157923272001899	0.801554
protein_coding	PLA2G4A	ENSG00000116711.9	0.230147734562361	0.185351218577179	0.44171075943927	0.354862
protein_coding	AL136454.1	ENSG00000231767.4	-0.0126044593764861	0.908601369960763	0.962925910270927	0.0164071
protein_coding	RGS2	ENSG00000116741.7	0.36663779864246	0.08947953840307	0.2884621520334	0.539911
protein_coding	UCHL5	ENSG00000116750.13	0.877712530080093	0.00164575857758746	0.0180174006085686	1.74431
protein_coding	TROVE2	ENSG00000116747.12	-0.0703789845981882	0.651169413600273	0.840886787113122	0.0752625
protein_coding	GLRX2	ENSG00000023572.9	0.162272453029735	0.346289904159907	0.617414063700185	0.209423
protein_coding	CDC73	ENSG00000134371.12	-0.000941316681898776	0.999684385128445	0.999851293437379	6.45872e-05
protein_coding	B3GALT2	ENSG00000162630.5	-0.165510403433847	0.0458958679319041	0.188384968138961	0.724954
protein_coding	KCNT2	ENSG00000162687.17	-0.149339424480758	0.0440184032635115	0.182676726801306	0.738317
protein_coding	CFH	ENSG00000000971.15	-0.723475489158073	0.000510966939322148	0.00729740496016875	2.13683
protein_coding	ASPM	ENSG00000066279.17	2.69303681209136	7.9214138365906e-12	1.8240029303074e-09	8.73897
protein_coding	ZBTB41	ENSG00000177888.7	0.0729693771913973	0.694681223944311	0.865332783923535	0.0628168
protein_coding	DENND1B	ENSG00000213047.12	0.127387536615002	0.47954474015776	0.725124924131328	0.139587
protein_coding	C1orf53	ENSG00000203724.10	0.0722281300468906	0.612474343459739	0.816671219691997	0.0879527
protein_coding	NEK7	ENSG00000151414.14	0.43376195306241	0.0447577405283577	0.185119912680009	0.732547
protein_coding	NR5A2	ENSG00000116833.13	-0.0411672796432286	0.80378111928026	0.91922403528827	0.0365786
protein_coding	ZNF281	ENSG00000162702.7	-0.0143211438377163	0.921832482435865	0.968728818997864	0.0137978
protein_coding	KIF14	ENSG00000118193.11	3.16744092316743	1.3021319298066e-12	3.89143512469435e-10	9.40989
protein_coding	DDX59	ENSG00000118197.13	0.108273338367328	0.558576949597513	0.780596143074985	0.107574
protein_coding	CAMSAP2	ENSG00000118200.14	-0.232617285288141	0.0957430626267815	0.300046197602805	0.522812
protein_coding	TMEM9	ENSG00000116857.16	0.0166668488002294	0.948834859084445	0.978870545853937	0.00927474
protein_coding	PHLDA3	ENSG00000174307.6	-0.521660430551873	0.00227062683168387	0.02301098447174	1.63806
protein_coding	CSRP1	ENSG00000159176.13	0.396624968662528	0.060448790894385	0.225694767916675	0.646479
protein_coding	NAV1	ENSG00000134369.15	0.362388541334527	0.0208044894193765	0.111194771074796	0.953916
protein_coding	IPO9	ENSG00000198700.9	0.0940953640694526	0.558839951594405	0.780653004484835	0.107542
protein_coding	SHISA4	ENSG00000198892.6	-0.446101724246207	0.0316496206150886	0.145584501285639	0.836885
protein_coding	LMOD1	ENSG00000163431.12	-1.03558740002945	0.00667805615219867	0.0502679403610839	1.29871
protein_coding	TIMM17A	ENSG00000134375.10	0.740422863325935	0.00109652579707404	0.0133464483065008	1.87463
protein_coding	RNPEP	ENSG00000176393.10	-0.209565955616667	0.160834595634092	0.407262075045333	0.390126
protein_coding	ARL8A	ENSG00000143862.7	-0.133429619459185	0.36208761622418	0.630973403354916	0.199989
protein_coding	UBE2T	ENSG00000077152.10	3.61202575532207	8.54166710609848e-16	7.05742683366231e-13	12.1514
protein_coding	PPP1R12B	ENSG00000077157.21	0.103649707440682	0.487886344005368	0.732455278740851	0.135219
protein_coding	KDM5B	ENSG00000117139.17	-0.0091205474108083	0.94422712149051	0.976848283135391	0.0101729
protein_coding	RABIF	ENSG00000183155.4	0.303133443586053	0.136335589903105	0.37083069244365	0.430824
protein_coding	KLHL12	ENSG00000117153.15	0.0486078052799619	0.776034538464229	0.905750579552978	0.0429914
protein_coding	ADIPOR1	ENSG00000159346.12	0.748510178345476	0.00283187249547771	0.0271344279178075	1.56648
protein_coding	CYB5R1	ENSG00000159348.12	-0.434948520785545	0.016709201101199	0.0957557889300045	1.01883
protein_coding	TMEM183A	ENSG00000163444.11	-0.0393174386580045	0.824895464521322	0.929372077858867	0.0318104
protein_coding	ADORA1	ENSG00000163485.16	-0.0296117413744801	0.657874983761325	0.844653749717694	0.0733213
protein_coding	CHI3L1	ENSG00000133048.12	-0.122681326197918	0.356449345459901	0.625418327252756	0.203829
protein_coding	BTG2	ENSG00000159388.5	-0.193092205215469	0.317962809926595	0.59130221477942	0.22819
protein_coding	FMOD	ENSG00000122176.11	-0.43710274896493	0.058392379663155	0.220953492658587	0.655699
protein_coding	PRELP	ENSG00000188783.5	-2.17294253518323	0.00114844767794564	0.0137402862729339	1.862
protein_coding	ATP2B4	ENSG00000058668.14	0.172609664685525	0.245086323276895	0.515804989024163	0.287514
protein_coding	SNRPE	ENSG00000182004.12	0.424623788505859	0.0161744437766055	0.0935307687468923	1.02905
protein_coding	SOX13	ENSG00000143842.14	-0.0383019680831705	0.800030188106735	0.91792387045803	0.0371933
protein_coding	ETNK2	ENSG00000143845.14	-0.150527544731983	0.303775456551005	0.577021015898901	0.238808
protein_coding	PLEKHA6	ENSG00000143850.14	-0.51176934069268	0.0272307812175578	0.132899080257754	0.876478
protein_coding	PPP1R15B	ENSG00000158615.8	-0.0693769419450861	0.703893121324924	0.870554088415063	0.0602042
protein_coding	PIK3C2B	ENSG00000133056.13	-0.199333760594641	0.162047067379635	0.409225657751592	0.388037
protein_coding	MDM4	ENSG00000198625.12	0.331757939162316	0.121842405039107	0.347351008966775	0.459231
protein_coding	NFASC	ENSG00000163531.15	-0.242800107967893	0.194958592957576	0.454426005792689	0.342537
protein_coding	TMEM81	ENSG00000174529.7	-0.257698438011506	0.166364422385056	0.41468583439583	0.382281
protein_coding	RBBP5	ENSG00000117222.13	0.0566612635599592	0.727888706182174	0.880149157095763	0.0554437
protein_coding	DSTYK	ENSG00000133059.16	-0.575472405399622	0.00169505435361045	0.0183851223558397	1.73553
protein_coding	TMCC2	ENSG00000133069.16	-0.139011719534864	0.401937468054028	0.664189844269045	0.177708
protein_coding	NUAK2	ENSG00000163545.8	0.0620177679622546	0.479786266911176	0.725412045751816	0.139415
protein_coding	ELK4	ENSG00000158711.13	0.00613986018805523	0.983823085673693	0.992405988733881	0.00331062
protein_coding	SLC45A3	ENSG00000158715.5	-0.0375167527415659	0.697260555234129	0.866068282481805	0.0624479
protein_coding	NUCKS1	ENSG00000069275.12	0.487189780894387	0.00724716168376602	0.0534911366317276	1.27172
protein_coding	RAB29	ENSG00000117280.12	-1.0310761813341	3.86329216609948e-07	2.22392630184563e-05	4.65288
protein_coding	SLC41A1	ENSG00000133065.10	0.455310226854416	0.0286088264605395	0.137193436826473	0.862667
protein_coding	RAB7B	ENSG00000276600.4	-0.917788806497122	0.00472317408650338	0.0392554456917316	1.4061
protein_coding	SRGAP2	ENSG00000266028.7	-0.0226349914918478	0.900357093187039	0.959665951946927	0.0178799
protein_coding	IKBKE	ENSG00000263528.7	-0.272056102089316	0.181604484379133	0.436186146988594	0.360328
protein_coding	RASSF5	ENSG00000266094.7	-1.32178512803049	0.00340835896733963	0.0308863290679048	1.51023
protein_coding	EIF2D	ENSG00000143486.15	-0.528417250183652	0.0146683596040509	0.0872646247346457	1.05916
protein_coding	DYRK3	ENSG00000143479.16	0.182978709514053	0.33094590719948	0.603710171744275	0.219172
protein_coding	MAPKAPK2	ENSG00000162889.10	0.310873706016858	0.0162488351073496	0.0938064685235648	1.02777
protein_coding	FCMR	ENSG00000162894.11	0.0881937627611108	0.444721725918551	0.698925361375954	0.155569
protein_coding	PFKFB2	ENSG00000123836.14	-0.190153071904945	0.317617244509935	0.591034150787295	0.228387
protein_coding	YOD1	ENSG00000180667.10	0.0487954838874336	0.709827934430609	0.872573378313645	0.059198
protein_coding	CD55	ENSG00000196352.15	-0.444637575951674	0.0265133749826534	0.130313933308349	0.885009
protein_coding	CD46	ENSG00000117335.19	-0.258491890891343	0.147381496807419	0.387445349832867	0.41179
protein_coding	CD34	ENSG00000174059.16	-0.0991787023182209	0.0729900104539264	0.254166846293337	0.594881
protein_coding	PLXNA2	ENSG00000076356.6	-0.191180168667028	0.301941511889346	0.575245183903918	0.240147
protein_coding	LAMB3	ENSG00000196878.14	-0.196925240690492	0.318396106021214	0.59163800835745	0.227944
protein_coding	G0S2	ENSG00000123689.5	1.18473438395554	0.0025069553876048	0.0248151482553186	1.60528
protein_coding	HSD11B1	ENSG00000117594.9	-0.0703539625419157	0.517384808487479	0.753481444144834	0.122927
protein_coding	C1orf74	ENSG00000162757.4	1.1102116677638	0.00257045013132159	0.0252547605092272	1.59766
protein_coding	UTP25	ENSG00000117597.17	0.384480124380216	0.0635403558837786	0.233652302774661	0.63143
protein_coding	SYT14	ENSG00000143469.18	0.235385847597989	0.228206597229523	0.49680562068907	0.303813
protein_coding	SERTAD4	ENSG00000082497.11	-0.10049566828995	0.584784866829051	0.798472658644975	0.09774
protein_coding	HHAT	ENSG00000054392.12	-0.194566060252466	0.294516775638914	0.567382064274337	0.246124
protein_coding	RCOR3	ENSG00000117625.13	-0.255084266145118	0.166688233748245	0.415051042586038	0.381898
protein_coding	TRAF5	ENSG00000082512.14	-0.140413371978308	0.349062208666019	0.619291118216862	0.208105
protein_coding	SLC30A1	ENSG00000170385.9	0.626068390188747	0.0145160724916897	0.0867382209761263	1.06179
protein_coding	NEK2	ENSG00000117650.12	1.64603409357944	0.00118852204532992	0.01412350308689	1.85006
protein_coding	LPGAT1	ENSG00000123684.12	0.472598106836065	0.011497883303162	0.0735998912235826	1.13312
protein_coding	INTS7	ENSG00000143493.12	0.0813599974950303	0.662926527330808	0.848089934894513	0.0715581
protein_coding	DTL	ENSG00000143476.17	3.84303143936255	1.42622931414577e-08	1.40089628996444e-06	5.85359
protein_coding	PPP2R5A	ENSG00000066027.11	-0.488448485455623	0.025076027947815	0.125708787298927	0.900634
protein_coding	TMEM206	ENSG00000065600.12	0.0648473548416154	0.681514692106297	0.858196649928248	0.0664132
protein_coding	NENF	ENSG00000117691.9	-0.188038110293912	0.124366515281913	0.350984945479155	0.454712
protein_coding	ATF3	ENSG00000162772.16	-0.0252031996790765	0.850694206512049	0.939319432742195	0.0271867
protein_coding	BATF3	ENSG00000123685.8	0.0407905883064083	0.646504598547916	0.838021741528611	0.0767447
protein_coding	NSL1	ENSG00000117697.14	0.153841574724668	0.375051107488015	0.64048241407619	0.193493
protein_coding	TATDN3	ENSG00000203705.10	0.0925211405359031	0.625260746530431	0.824652362028935	0.0837291
protein_coding	FLVCR1	ENSG00000162769.12	0.0551375206874051	0.702498948628843	0.869902162782397	0.0605296
protein_coding	VASH2	ENSG00000143494.15	0.0116974899677993	0.885100914863152	0.954262162278771	0.0203323
protein_coding	ANGEL2	ENSG00000174606.13	0.0552803303404592	0.774066614469832	0.904870454431967	0.0434136
protein_coding	RPS6KC1	ENSG00000136643.11	-0.0877765551378154	0.628955687290439	0.826795655936501	0.0826018
protein_coding	SMYD2	ENSG00000143499.13	0.0123999791971898	0.947294875949454	0.978072907055721	0.00962877
protein_coding	PTPN14	ENSG00000152104.11	0.176995135485565	0.22705958621189	0.495403424506411	0.305041
protein_coding	CENPF	ENSG00000117724.12	2.72510186964578	3.29011273317051e-17	3.55484026539331e-14	13.4492
protein_coding	KCNK2	ENSG00000082482.13	-0.306327280565892	0.102036017582279	0.311172079834613	0.506999
protein_coding	KCTD3	ENSG00000136636.12	0.290525976854732	0.0686641556989971	0.245091435312986	0.610672
protein_coding	GPATCH2	ENSG00000092978.10	0.164125708266702	0.393101631362616	0.656696659624085	0.182635
protein_coding	SPATA17	ENSG00000162814.10	0.0736101218814783	0.500605532743845	0.742033063837068	0.129577
protein_coding	RRP15	ENSG00000067533.5	0.0851032715702308	0.646794417213776	0.838088042821466	0.0767104
protein_coding	TGFB2	ENSG00000092969.11	-1.58717739456373	2.13681645990303e-05	0.00060658350823292	3.21711
protein_coding	LYPLAL1	ENSG00000143353.11	0.0066628598937747	0.972080264636332	0.987593980476348	0.00542157
protein_coding	EPRS	ENSG00000136628.17	0.431381961100279	0.00362198926926358	0.0321990261240989	1.49216
protein_coding	BPNT1	ENSG00000162813.17	0.276406852081412	0.164526569227456	0.411858882796088	0.385252
protein_coding	IARS2	ENSG00000067704.9	-0.0936312122519635	0.554727428051463	0.77793650939617	0.109056
protein_coding	RAB3GAP2	ENSG00000118873.15	-0.273338705197746	0.0920150583808548	0.293165282998541	0.532887
protein_coding	MARK1	ENSG00000116141.15	-0.114746656700562	0.24728408813123	0.518344795696581	0.285381
protein_coding	C1orf115	ENSG00000162817.6	-0.0392087297923282	0.634929128357799	0.830985438141571	0.0804066
protein_coding	MARC2	ENSG00000117791.15	0.1427655885472	0.399277629838255	0.660883053111964	0.179875
protein_coding	MARC1	ENSG00000186205.12	-0.0414963413522949	0.737105357439531	0.88450245932761	0.053301
protein_coding	HLX	ENSG00000136630.12	0.303847787180556	0.152816695587687	0.397052035927607	0.401153
protein_coding	DUSP10	ENSG00000143507.17	0.32547400119675	0.131420216756492	0.362871705241142	0.440247
protein_coding	HHIPL2	ENSG00000143512.12	-0.0126575395793174	0.898546163637335	0.959168814352715	0.0181049
protein_coding	TAF1A	ENSG00000143498.17	0.0969962645847898	0.537972820347922	0.767277459016679	0.115048
protein_coding	MIA3	ENSG00000154305.16	0.184405301760836	0.254492844272422	0.52641439374466	0.278672
protein_coding	AIDA	ENSG00000186063.12	0.464105669753799	0.0252482227837732	0.126215691622492	0.898887
protein_coding	BROX	ENSG00000162819.11	0.261261711186568	0.0807017639504282	0.270148423705675	0.568398
protein_coding	DISP1	ENSG00000154309.8	-0.753885086358966	0.0120887451596364	0.076040534936074	1.11895
protein_coding	TLR5	ENSG00000187554.12	-0.395554342699417	0.0221418471260996	0.11637510923668	0.93414
protein_coding	CAPN2	ENSG00000162909.17	-0.096686505495391	0.510593017265022	0.748777356494518	0.125647
protein_coding	TP53BP2	ENSG00000143514.16	0.0591337224903916	0.742380709627828	0.887518889830926	0.0518224
protein_coding	FBXO28	ENSG00000143756.11	-0.0903850905489353	0.622193237187445	0.822360238661677	0.0849379
protein_coding	DEGS1	ENSG00000143753.12	0.194292853741408	0.154381309435249	0.39927082900525	0.398732
protein_coding	NVL	ENSG00000143748.17	-0.0539088131926293	0.76688982199123	0.900044655722661	0.0457359
protein_coding	CNIH4	ENSG00000143771.11	0.323193932509325	0.0159189129521752	0.0925867707355085	1.03345
protein_coding	WDR26	ENSG00000162923.15	-0.330870021879251	0.0586688026531293	0.221440792188479	0.654742
protein_coding	CNIH3	ENSG00000143786.7	-0.516917382849836	0.0245562482494626	0.124132983987831	0.906113
protein_coding	DNAH14	ENSG00000185842.15	0.0720458722161373	0.677761452640477	0.856177476732453	0.0674362
protein_coding	LBR	ENSG00000143815.14	0.306538997393176	0.118210710619118	0.340382870306711	0.468032
protein_coding	ENAH	ENSG00000154380.17	-0.37596888706102	0.0106721604445541	0.0699354430318068	1.1553
protein_coding	SRP9	ENSG00000143742.12	0.346625023236327	0.0122984773755523	0.0768104234670372	1.11458
protein_coding	EPHX1	ENSG00000143819.12	-1.84193286430555	9.59292432011635e-09	9.98090481484106e-07	6.00083
protein_coding	TMEM63A	ENSG00000196187.11	-0.259980729059292	0.204953837699013	0.466767133587699	0.3309
protein_coding	PYCR2	ENSG00000143811.18	0.446038286913979	0.010542430673519	0.0694554321014297	1.15829
protein_coding	SDE2	ENSG00000143751.9	0.363222045298183	0.099810507187666	0.307645026104445	0.51195
protein_coding	H3F3A	ENSG00000163041.9	-0.0697926707596174	0.683577181146118	0.858916662751095	0.066049
protein_coding	ACBD3	ENSG00000182827.8	0.0481754347802913	0.682226362886469	0.858294095085383	0.0663639
protein_coding	LIN9	ENSG00000183814.15	1.12143850927918	0.00741908936970255	0.0544874929713837	1.2637
protein_coding	PARP1	ENSG00000143799.12	0.42682056001614	0.0101480802796121	0.0676827804403757	1.16952
protein_coding	ITPKB	ENSG00000143772.9	-0.178503346774804	0.280747417253703	0.553767479672169	0.256673
protein_coding	PSEN2	ENSG00000143801.16	-1.21755923552634	4.42034703235706e-05	0.00107419021481812	2.96892
protein_coding	COQ8A	ENSG00000163050.16	-0.326127757310767	0.115371797511294	0.33530152448658	0.474564
protein_coding	CDC42BPA	ENSG00000143776.18	0.165982527387689	0.314700337984483	0.587647028360814	0.230883
protein_coding	ZNF678	ENSG00000181450.17	0.115321531358556	0.37003795919974	0.636877081650463	0.195944
protein_coding	SNAP47	ENSG00000143740.14	-0.525216950279321	0.0125531087853016	0.0781158677650522	1.10726
protein_coding	JMJD4	ENSG00000081692.12	0.279275337996223	0.177116611128744	0.430728228842242	0.365797
protein_coding	WNT9A	ENSG00000143816.7	0.447341321849597	0.0633559337432799	0.233262764182991	0.632155
protein_coding	ARF1	ENSG00000143761.15	0.33189649810637	0.00115871395988624	0.0138277793377758	1.85925
protein_coding	C1orf35	ENSG00000143793.12	-0.0897446832586946	0.62279915404521	0.822861153016557	0.0846734
protein_coding	MRPL55	ENSG00000162910.18	0.230614247396584	0.232047198049672	0.501359013045023	0.299851
protein_coding	GUK1	ENSG00000143774.16	0.236082081829512	0.139376218966081	0.375800372532043	0.425043
protein_coding	GJC2	ENSG00000198835.3	-1.9761416161681	0.00102512891068903	0.0126639935615991	1.89743
protein_coding	IBA57	ENSG00000181873.12	-1.3280587662746	0.000832933347601753	0.0106794454950416	1.97145
protein_coding	OBSCN	ENSG00000154358.20	-0.390091575741272	0.0326064940114205	0.148505452297151	0.828258
protein_coding	TRIM11	ENSG00000154370.15	0.206392801793701	0.169164712832343	0.418337857268974	0.378473
protein_coding	HIST3H2A	ENSG00000181218.5	-0.1415632569776	0.440737925470091	0.695651747516901	0.157608
protein_coding	RNF187	ENSG00000168159.11	0.054197023948634	0.641708367055698	0.834113985162349	0.0787746
protein_coding	RHOU	ENSG00000116574.5	-0.165627163378212	0.36822889531208	0.635398410755955	0.196954
protein_coding	RAB4A	ENSG00000168118.11	-0.5106838166534	0.00707836315669989	0.0526603225100671	1.27852
protein_coding	CCSAP	ENSG00000154429.10	0.180234230586459	0.335648117137012	0.608452120918408	0.215774
protein_coding	NUP133	ENSG00000069248.11	0.071876865603375	0.680192854874753	0.857929240618417	0.0665485
protein_coding	ABCB10	ENSG00000135776.4	0.247568798420271	0.212185130310967	0.47563873928309	0.322723
protein_coding	TAF5L	ENSG00000135801.9	0.510238475997475	0.0261406505702227	0.129018089225327	0.889349
protein_coding	URB2	ENSG00000135763.9	0.0741854824561224	0.68319264723545	0.858916662751095	0.066049
protein_coding	GALNT2	ENSG00000143641.9	0.161192257939892	0.25305194340987	0.525017370330138	0.279826
protein_coding	PGBD5	ENSG00000177614.10	0.224591720475677	0.02867412089956	0.13741272676739	0.861973
protein_coding	COG2	ENSG00000135775.13	-0.0331100598995028	0.85313893460793	0.939473413652046	0.0271155
protein_coding	AGT	ENSG00000135744.7	-0.151795332955573	0.315517642810206	0.588574806468567	0.230198
protein_coding	C1orf198	ENSG00000119280.16	-0.510038503878883	0.0331232796659777	0.150322968073771	0.822975
protein_coding	TTC13	ENSG00000143643.12	0.0369333684891335	0.786999867553814	0.911010395554712	0.0404767
protein_coding	ARV1	ENSG00000173409.13	-0.137652947409027	0.460075465409577	0.711855032732201	0.147608
protein_coding	FAM89A	ENSG00000182118.7	-0.131430292420276	0.475208904152769	0.721988563302302	0.14147
protein_coding	C1orf131	ENSG00000143633.12	0.489667568645941	0.0240968328152137	0.122454455037081	0.912025
protein_coding	GNPAT	ENSG00000116906.12	0.0582750434574789	0.728858480116342	0.880876459448817	0.055085
protein_coding	EXOC8	ENSG00000116903.7	0.110050009155658	0.55920208815338	0.780717576842114	0.107506
protein_coding	SPRTN	ENSG00000010072.15	-0.00154960505694418	0.991123989051736	0.996115353981133	0.00169037
protein_coding	EGLN1	ENSG00000135766.8	0.0640603363517315	0.722529027634567	0.877075682495474	0.0569629
protein_coding	TSNAX	ENSG00000116918.13	-0.0362112193686091	0.821368677856122	0.927481476894755	0.0326948
protein_coding	DISC1	ENSG00000162946.22	0.037255450629026	0.744009940999526	0.888258702191189	0.0514605
protein_coding	SIPA1L2	ENSG00000116991.10	-0.546092067796875	0.0226085208588925	0.11748401183278	0.930021
protein_coding	MAP10	ENSG00000212916.4	0.0672353583669434	0.605803313346545	0.811938295731448	0.090477
protein_coding	NTPCR	ENSG00000135778.11	-0.106747740072074	0.518244367020424	0.753624638075254	0.122845
protein_coding	PCNX2	ENSG00000135749.18	-1.56576419523076	2.01510190436405e-07	1.32883198820176e-05	4.87653
protein_coding	KCNK1	ENSG00000135750.14	0.239328585646065	0.225309298098458	0.493558078772761	0.306662
protein_coding	COA6	ENSG00000168275.14	-0.0311238076516115	0.860586665311137	0.942959692718639	0.0255069
protein_coding	TARBP1	ENSG00000059588.9	0.0279891377092029	0.867884039631556	0.945864309486719	0.0241712
protein_coding	IRF2BP2	ENSG00000168264.10	0.0841616263126332	0.489259447536178	0.733474110461388	0.134615
protein_coding	TOMM20	ENSG00000173726.10	0.149448788702828	0.302894772713413	0.575938808383999	0.239624
protein_coding	RBM34	ENSG00000188739.14	-0.00358642361254325	0.968283086594205	0.986902857897838	0.00572559
protein_coding	ARID4B	ENSG00000054267.21	-0.00638389358774086	0.976193489320788	0.989151186769571	0.00473732
protein_coding	GGPS1	ENSG00000152904.11	-0.0435990276339856	0.78016229772515	0.907808767612249	0.0420056
protein_coding	B3GALNT2	ENSG00000162885.12	0.17985389839581	0.241169842291659	0.511625374539896	0.291048
protein_coding	LYST	ENSG00000143669.13	-0.933240871756886	0.000367497047717926	0.00566615096843687	2.24671
protein_coding	NID1	ENSG00000116962.14	-0.331920295982032	0.0676458833328522	0.243035226789993	0.614331
protein_coding	GPR137B	ENSG00000077585.13	0.184728689832233	0.33957581851008	0.61192688242694	0.2133
protein_coding	ERO1B	ENSG00000086619.13	0.0623677120555674	0.654010583318277	0.842232754496059	0.0745679
protein_coding	EDARADD	ENSG00000186197.14	-0.133867244181507	0.437056617494043	0.692933873801664	0.159308
protein_coding	LGALS8	ENSG00000116977.18	-0.105402829132301	0.444156587031458	0.698535821458276	0.155811
protein_coding	HEATR1	ENSG00000119285.10	0.0201378220740518	0.907383857907498	0.962780512863238	0.0164727
protein_coding	MTR	ENSG00000116984.12	-0.0636879216607988	0.640054905010464	0.833680521687839	0.0790003
protein_coding	RYR2	ENSG00000198626.15	-0.0867496889429132	0.0172869768727669	0.0981062129918723	1.0083
protein_coding	FMN2	ENSG00000155816.19	-0.0959264190472998	0.604290100301415	0.810659460823183	0.0911615
protein_coding	GREM2	ENSG00000180875.4	-0.425707147806009	0.0676814847579604	0.243035226789993	0.614331
protein_coding	RGS7	ENSG00000182901.16	-0.0508024143285652	0.626386643370757	0.825504484217082	0.0832806
protein_coding	FH	ENSG00000091483.6	0.351648075270664	0.0510456512349081	0.201944543494291	0.694768
protein_coding	OPN3	ENSG00000054277.13	0.119641534128023	0.526246686630711	0.75827668348016	0.120172
protein_coding	CHML	ENSG00000203668.2	0.6534754553936	0.0201139175490489	0.108564348078469	0.964313
protein_coding	EXO1	ENSG00000174371.16	3.38771208827196	3.13755629740698e-05	0.000822203652115271	3.08502
protein_coding	PLD5	ENSG00000180287.16	4.24333006200805	0.000215359964408668	0.00373699301393911	2.42748
protein_coding	CEP170	ENSG00000143702.15	1.00747235345733	0.000105422198029855	0.00213366022122096	2.67087
protein_coding	SDCCAG8	ENSG00000054282.15	0.0952734521437089	0.575143934900066	0.792240042130659	0.101143
protein_coding	AKT3	ENSG00000117020.16	0.146024347589293	0.396839560307928	0.658981504276726	0.181127
protein_coding	ZBTB18	ENSG00000179456.10	-0.147155868371921	0.39322641227316	0.656826993315353	0.182549
protein_coding	ADSS	ENSG00000035687.9	0.326823042296962	0.0821558432595864	0.273191518566323	0.563533
protein_coding	DESI2	ENSG00000121644.18	0.0446410421042256	0.752351815139728	0.892829806983154	0.0492313
protein_coding	COX20	ENSG00000203667.9	0.299305060460345	0.029343282320018	0.138991045232438	0.857013
protein_coding	HNRNPU	ENSG00000153187.19	0.134444861763868	0.267925501922791	0.539461238533188	0.26804
protein_coding	EFCAB2	ENSG00000203666.12	0.0296657198754022	0.877319160801341	0.949538748859714	0.0224873
protein_coding	KIF26B	ENSG00000162849.15	0.166958544559445	0.345224395423833	0.616610104033972	0.209989
protein_coding	SMYD3	ENSG00000185420.18	0.811627554303995	0.00110851187373953	0.0134341309564672	1.87179
protein_coding	TFB2M	ENSG00000162851.7	-0.117674483998809	0.526552689539582	0.758482112324169	0.120055
protein_coding	CNST	ENSG00000162852.13	0.0689217573358691	0.711308538557602	0.873206952011291	0.0588828
protein_coding	SCCPDH	ENSG00000143653.9	-0.132047535112518	0.378727923931141	0.643614704102799	0.191374
protein_coding	AHCTF1	ENSG00000153207.15	0.152431727926134	0.385589261687597	0.649824895905494	0.187204
protein_coding	ZNF695	ENSG00000197472.14	-0.00104872764851476	0.968711839211798	0.986981466238859	0.005691
protein_coding	ZNF670	ENSG00000277462.1	0.0792488169937274	0.604908966791512	0.811049193160899	0.0909528
protein_coding	ZNF669	ENSG00000188295.14	0.119507568930169	0.315085856124065	0.588054203443877	0.230583
protein_coding	ZNF124	ENSG00000196418.12	-0.0390729968332135	0.761062593640174	0.897270914473088	0.0470764
protein_coding	ZNF496	ENSG00000162714.12	-0.235390967870749	0.235514107990772	0.504214293566906	0.297385
protein_coding	SH3BP5L	ENSG00000175137.10	0.614332991115462	0.0115273747550249	0.0737311046489433	1.13235
protein_coding	ZNF672	ENSG00000171161.12	0.0285060976061323	0.87206129047761	0.946793004077783	0.023745
protein_coding	ZNF692	ENSG00000171163.15	-0.0697816546511365	0.234288162668475	0.503336116984	0.298142
protein_coding	PGBD2	ENSG00000185220.11	0.0752408247498903	0.576197127383563	0.792989252448577	0.100733
protein_coding	SH3YL1	ENSG00000035115.21	-0.0224977753564924	0.897924194026818	0.958887191462076	0.0182325
protein_coding	ACP1	ENSG00000143727.15	0.227786861686274	0.125413955997461	0.352736168590376	0.45255
protein_coding	TMEM18	ENSG00000151353.14	-0.171901107749722	0.231193951723784	0.500593532590144	0.300515
protein_coding	PXDN	ENSG00000130508.10	0.812574606625377	7.25546225885183e-06	0.000248561519238617	3.60457
protein_coding	EIPR1	ENSG00000032389.12	0.660431735039466	0.00966762900718533	0.0655364464454272	1.18352
protein_coding	TRAPPC12	ENSG00000171853.15	0.164848706437171	0.346289882739619	0.617414063700185	0.209423
protein_coding	ADI1	ENSG00000182551.13	-0.000379001437547964	0.99351591771198	0.99712025456671	0.00125246
protein_coding	RNASEH1	ENSG00000171865.9	0.0840761864642937	0.627610699301402	0.826215967267888	0.0829064
protein_coding	RPS7	ENSG00000171863.14	-0.0596880131131477	0.636157010915446	0.831636533256679	0.0800664
protein_coding	COLEC11	ENSG00000118004.17	-0.130442832901046	0.0131666539550916	0.0807715637756004	1.09274
protein_coding	SOX11	ENSG00000176887.6	0.122385459203635	0.0115016204781264	0.0735998912235826	1.13312
protein_coding	CMPK2	ENSG00000134326.11	-0.120282651168244	0.318837012962479	0.592012457744303	0.227669
protein_coding	RSAD2	ENSG00000134321.11	-0.0966576930441257	0.365376680776411	0.633199365599688	0.19846
protein_coding	RNF144A	ENSG00000151692.14	-0.105367921350988	0.568161951547482	0.787332554403703	0.103842
protein_coding	ID2	ENSG00000115738.9	-0.989071805469825	0.000204326449536915	0.00357405891680636	2.44684
protein_coding	KIDINS220	ENSG00000134313.15	-0.374288025964439	0.0277739752406837	0.134710340647938	0.870599
protein_coding	MBOAT2	ENSG00000143797.11	0.436215791498364	0.0404013904259606	0.172265914470668	0.763801
protein_coding	ASAP2	ENSG00000151693.10	0.281841225331346	0.139652488070407	0.376357742191128	0.424399
protein_coding	ITGB1BP1	ENSG00000119185.12	0.108426531047764	0.456832237107364	0.709494206369973	0.149051
protein_coding	CPSF3	ENSG00000119203.13	0.385291459797322	0.0412380074433132	0.174624375203129	0.757895
protein_coding	IAH1	ENSG00000134330.18	-0.0996266058370513	0.509223560267008	0.747705846488646	0.126269
protein_coding	ADAM17	ENSG00000151694.13	-0.37530979654739	0.0113257215165314	0.0728035994970712	1.13785
protein_coding	YWHAQ	ENSG00000134308.13	0.156432509249373	0.264949245383233	0.536569472932475	0.270374
protein_coding	TAF1B	ENSG00000115750.16	0.208123612572526	0.286546720011899	0.559341189106466	0.252323
protein_coding	GRHL1	ENSG00000134317.17	-0.0751661506422054	0.196496745382211	0.456343026316369	0.340709
protein_coding	KLF11	ENSG00000172059.10	-0.0840404449350005	0.654884401620559	0.84267803086259	0.0743383
protein_coding	CYS1	ENSG00000205795.4	-0.362299695715071	0.0247376375844453	0.124674531293898	0.904222
protein_coding	RRM2	ENSG00000171848.14	4.10514209814933	2.90996624600185e-19	6.81223098189034e-16	15.1667
protein_coding	HPCAL1	ENSG00000115756.12	0.11111461760179	0.506936539274607	0.74677240150621	0.126812
protein_coding	ODC1	ENSG00000115758.12	1.61312434700058	3.25851819287606e-06	0.000131520536026256	3.88101
protein_coding	NOL10	ENSG00000115761.15	0.289262992749929	0.114672748800911	0.334647676766593	0.475412
protein_coding	PDIA6	ENSG00000143870.12	0.346545510734821	0.000485455304882434	0.00701512881931962	2.15396
protein_coding	PQLC3	ENSG00000162976.12	-0.948369370653639	0.00172760251928001	0.0186517332711815	1.72928
protein_coding	ROCK2	ENSG00000134318.13	-0.279921164301196	0.0209305977493476	0.11161396203012	0.952281
protein_coding	E2F6	ENSG00000169016.16	-0.0112224001608654	0.945728245020989	0.977233326050161	0.0100017
protein_coding	LPIN1	ENSG00000134324.11	0.227921174296858	0.246845346386485	0.5179548454354	0.285708
protein_coding	TRIB2	ENSG00000071575.11	0.0921774698772578	0.585984378756692	0.799373028305352	0.0972505
protein_coding	FAM84A	ENSG00000162981.13	-0.177585023822285	0.293332572296158	0.566411827471939	0.246868
protein_coding	NBAS	ENSG00000151779.12	-0.117198574088896	0.423653328792882	0.681934033423794	0.166258
protein_coding	DDX1	ENSG00000079785.14	0.322696840097628	0.0429633357593182	0.179555873884741	0.7458
protein_coding	FAM49A	ENSG00000197872.11	-0.56105789262209	0.0245217972983397	0.124030667933914	0.906471
protein_coding	VSNL1	ENSG00000163032.11	0.00917572713050248	0.937190516709645	0.974347410825491	0.0112862
protein_coding	SMC6	ENSG00000163029.15	0.258538746768292	0.181337003568817	0.435916404608524	0.360597
protein_coding	GEN1	ENSG00000178295.14	0.931329636576534	0.0110335228539661	0.0714179087588977	1.14619
protein_coding	KCNS3	ENSG00000170745.11	-0.119581013268231	0.519562515478652	0.754369970272188	0.122416
protein_coding	RDH14	ENSG00000240857.1	0.00070106901987013	0.991893336148477	0.99633704379249	0.00159372
protein_coding	OSR1	ENSG00000143867.6	-0.252074642222984	0.135565212927157	0.369450714158876	0.432443
protein_coding	TTC32	ENSG00000183891.5	-0.0571750368424074	0.668791126045302	0.850225642618777	0.0704658
protein_coding	WDR35	ENSG00000118965.14	0.0347290144003391	0.825235945695509	0.929525926289081	0.0317385
protein_coding	MATN3	ENSG00000132031.12	0.223884253775502	0.0274378778185868	0.133625879697409	0.874109
protein_coding	LAPTM4A	ENSG00000068697.6	-0.508782440285347	0.000480682240379671	0.0069604770601782	2.15736
protein_coding	SDC1	ENSG00000115884.10	0.582548688083175	0.0151488128977696	0.0890293832477289	1.05047
protein_coding	PUM2	ENSG00000055917.15	0.0132511063492527	0.911901170104759	0.964356875296429	0.0157622
protein_coding	RHOB	ENSG00000143878.9	0.432283797997853	0.0283046277820253	0.136354617502226	0.86533
protein_coding	HS1BP3	ENSG00000118960.12	-0.964238662433016	0.00124510906238997	0.0146708877468187	1.83354
protein_coding	LDAH	ENSG00000118961.14	-0.0298756563854701	0.868623438561948	0.945936177550095	0.0241382
protein_coding	KLHL29	ENSG00000119771.14	0.184106866133793	0.253393439432456	0.525297569989898	0.279595
protein_coding	ATAD2B	ENSG00000119778.14	-0.036903682235619	0.825565280405693	0.929525926289081	0.0317385
protein_coding	UBXN2A	ENSG00000173960.13	0.146840921652314	0.368737776033076	0.635718537808022	0.196735
protein_coding	WDCP	ENSG00000163026.11	-0.195336613903086	0.301352702982951	0.574640247909114	0.240604
protein_coding	FKBP1B	ENSG00000119782.13	-0.0192252116000734	0.893586026923963	0.957019392617155	0.0190793
protein_coding	SF3B6	ENSG00000115128.6	0.488432458388763	0.000472987071311697	0.00687740828534585	2.16258
protein_coding	FAM228B	ENSG00000219626.8	-0.0893543291819516	0.592173467312069	0.802863756936807	0.0953581
protein_coding	TP53I3	ENSG00000115129.13	-0.309302981488294	0.081977258665725	0.272826776787759	0.564113
protein_coding	ITSN2	ENSG00000198399.14	-0.363603507803475	0.051890457780023	0.204275047639631	0.689785
protein_coding	NCOA1	ENSG00000084676.15	-0.687277682434181	0.00114526230285202	0.0137255582814501	1.86247
protein_coding	PTRHD1	ENSG00000184924.5	-0.361843849123227	0.0604829076126445	0.225762136680097	0.646349
protein_coding	CENPO	ENSG00000138092.10	0.984012235680725	0.00387535159475825	0.0336640154749417	1.47283
protein_coding	ADCY3	ENSG00000138031.14	-0.763210101271592	0.00123743824757167	0.0146059307776401	1.83547
protein_coding	DNAJC27	ENSG00000115137.11	-0.103577689913424	0.504289026801832	0.744820575232233	0.127948
protein_coding	EFR3B	ENSG00000084710.13	0.0215430821196507	0.838157283437601	0.93486517931903	0.029251
protein_coding	DNMT3A	ENSG00000119772.16	-0.0287690902373093	0.868978519811832	0.945970963156697	0.0241222
protein_coding	DTNB	ENSG00000138101.18	-0.220246157148845	0.224786253675063	0.493005776130193	0.307148
protein_coding	ASXL2	ENSG00000143970.16	-0.374328325100209	0.0136248004253626	0.0824469949909417	1.08383
protein_coding	KIF3C	ENSG00000084731.14	0.215696464388814	0.261262063100729	0.533772645572776	0.272644
protein_coding	RAB10	ENSG00000084733.10	0.23171105089983	0.0916220788352673	0.292283379359565	0.534196
protein_coding	GAREM2	ENSG00000157833.12	0.0248529104039792	0.895791272842747	0.957986030000108	0.0186408
protein_coding	HADHA	ENSG00000084754.11	-0.222107384859078	0.0993132333138532	0.306515859179605	0.513547
protein_coding	HADHB	ENSG00000138029.13	-0.281700369839758	0.0211531701308428	0.112501865830298	0.94884
protein_coding	SELENOI	ENSG00000138018.17	0.722200538480853	0.00690911178265799	0.0515650287455973	1.28764
protein_coding	SLC35F6	ENSG00000213699.8	-0.303710943825734	0.0321607502039275	0.147239210353444	0.831977
protein_coding	CENPA	ENSG00000115163.14	2.95808949535137	9.17080995557959e-08	7.15628870200394e-06	5.14531
protein_coding	MAPRE3	ENSG00000084764.11	-0.0850472562597817	0.586838550030369	0.799566812855423	0.0971452
protein_coding	TMEM214	ENSG00000119777.19	0.493208403238523	0.00522351789571719	0.0421906454072707	1.37478
protein_coding	AGBL5	ENSG00000084693.15	-0.0654642671426284	0.710485107455178	0.872941295540828	0.059015
protein_coding	OST4	ENSG00000228474.5	-0.0892970336310439	0.47764267600846	0.723338978675453	0.140658
protein_coding	EMILIN1	ENSG00000138080.13	0.0761233029322691	0.648087191026194	0.838834563689083	0.0763237
protein_coding	CGREF1	ENSG00000138028.15	0.0696942591268543	0.609875600995089	0.814172396309529	0.0892836
protein_coding	PREB	ENSG00000138073.13	0.110459082826779	0.540405197314235	0.76873925475752	0.114221
protein_coding	SLC5A6	ENSG00000138074.14	0.468190224652146	0.046679172541664	0.190266112830529	0.720639
protein_coding	ATRAID	ENSG00000138085.16	-0.4795091337278	0.000368187639914636	0.00567057411210633	2.24637
protein_coding	CAD	ENSG00000084774.13	0.48474069542857	0.0391225554097088	0.168267660877573	0.773999
protein_coding	UCN	ENSG00000163794.6	-0.203992954331374	0.10070077179845	0.309303092211026	0.509616
protein_coding	MPV17	ENSG00000115204.14	-0.254683448310711	0.0965195700986348	0.301432177948255	0.52081
protein_coding	GTF3C2	ENSG00000115207.13	0.331718316292803	0.0754453880553146	0.258464858689012	0.587598
protein_coding	EIF2B4	ENSG00000115211.15	0.122101164561888	0.443869492322366	0.698397097475071	0.155898
protein_coding	SNX17	ENSG00000115234.10	0.049179554058243	0.724256949969591	0.878034966275926	0.0564882
protein_coding	ZNF513	ENSG00000163795.13	-0.0260829162106019	0.875780640524782	0.948869610530157	0.0227935
protein_coding	PPM1G	ENSG00000115241.10	0.558191809857792	0.00136996781621633	0.015682614463386	1.80458
protein_coding	NRBP1	ENSG00000115216.13	0.292427695349536	0.035828631815683	0.158442862804908	0.800127
protein_coding	IFT172	ENSG00000138002.14	0.0454600961342386	0.785862970339236	0.910219450926438	0.0408539
protein_coding	FNDC4	ENSG00000115226.9	-0.00638249938493227	0.994719795182014	0.997727474367492	0.000988068
protein_coding	ZNF512	ENSG00000243943.9	-0.443477466791039	0.0458211453806353	0.188188247958013	0.725408
protein_coding	CCDC121	ENSG00000176714.9	0.053945364389318	0.580597553011971	0.796155985412089	0.0990018
protein_coding	GPN1	ENSG00000198522.13	0.303277320720636	0.0756633410191927	0.258958890827383	0.586769
protein_coding	SUPT7L	ENSG00000119760.15	0.00796934816785311	0.965739526635787	0.986170657297439	0.00604792
protein_coding	SLC4A1AP	ENSG00000163798.13	0.10027150303506	0.565687300657315	0.785357945772697	0.104932
protein_coding	MRPL33	ENSG00000243147.7	0.129471768056675	0.33059017856453	0.603439850307653	0.219366
protein_coding	RBKS	ENSG00000171174.14	0.0379798057214377	0.774317860217589	0.904981583010173	0.0433603
protein_coding	BABAM2	ENSG00000158019.20	-0.0684223723639205	0.695309873760323	0.865655246129897	0.062655
protein_coding	FOSL2	ENSG00000075426.11	0.21412684061213	0.228119039417407	0.496768996535954	0.303846
protein_coding	PPP1CB	ENSG00000213639.9	-0.105207919045382	0.402552529333082	0.664387484734412	0.177579
protein_coding	TRMT61B	ENSG00000171103.10	0.132725965390105	0.480435274088961	0.725780161508486	0.139195
protein_coding	WDR43	ENSG00000163811.11	-0.0211227126630559	0.899144202906264	0.959530827866016	0.0179411
protein_coding	CLIP4	ENSG00000115295.19	-0.781745293202914	0.00077625910153622	0.010095680870535	1.99586
protein_coding	YPEL5	ENSG00000119801.12	-0.182944893760925	0.268981346837401	0.540425117676747	0.267264
protein_coding	LBH	ENSG00000213626.12	0.137113544959045	0.446792030694151	0.700686865804263	0.154476
protein_coding	LCLAT1	ENSG00000172954.13	0.433330474224689	0.0584153612320498	0.220980922129106	0.655645
protein_coding	GALNT14	ENSG00000158089.14	0.00837764651838353	0.964102759039216	0.985430603512213	0.00637395
protein_coding	EHD3	ENSG00000013016.15	0.201995825898103	0.267837030511071	0.539360420151757	0.268121
protein_coding	XDH	ENSG00000158125.9	0.263991332938642	0.003075061478401	0.0287565336388951	1.54126
protein_coding	MEMO1	ENSG00000162959.13	-0.0316504342832059	0.832597359095569	0.93251690609447	0.0303433
protein_coding	DPY30	ENSG00000162961.13	0.161466183575624	0.344916411329361	0.616295116846738	0.210211
protein_coding	SPAST	ENSG00000021574.12	-0.254196273343745	0.205548713576775	0.467401202994881	0.33031
protein_coding	SLC30A6	ENSG00000152683.14	-0.0895529217215908	0.625153006792881	0.824652362028935	0.0837291
protein_coding	YIPF4	ENSG00000119820.10	-0.167030115074791	0.267621135200646	0.539200399040344	0.26825
protein_coding	BIRC6	ENSG00000115760.14	0.0713123860253241	0.668557151110717	0.850225642618777	0.0704658
protein_coding	TTC27	ENSG00000018699.12	-0.101412843175792	0.586378237883383	0.799373028305352	0.0972505
protein_coding	LTBP1	ENSG00000049323.15	0.359511930249823	0.031261636241213	0.144633399962604	0.839731
protein_coding	RASGRP3	ENSG00000152689.17	0.443730998766296	0.0118798983454439	0.0751983110230304	1.12379
protein_coding	FAM98A	ENSG00000119812.18	0.373135202646093	0.0270879569842135	0.132386027766271	0.878158
protein_coding	CRIM1	ENSG00000150938.9	-0.291381136345204	0.0893852760582098	0.288356818445938	0.54007
protein_coding	FEZ2	ENSG00000171055.14	-0.118669319899027	0.387084388883608	0.651637224435971	0.185994
protein_coding	VIT	ENSG00000205221.12	-2.0522258493203	6.10317860916556e-15	3.45832121065386e-12	11.4611
protein_coding	STRN	ENSG00000115808.11	-0.00490186233913865	0.984519286701256	0.992465393335874	0.00328463
protein_coding	HEATR5B	ENSG00000008869.11	-0.554037430603225	0.0351126551427829	0.156370435680256	0.805845
protein_coding	GPATCH11	ENSG00000152133.14	0.643277087340212	0.0143827540095269	0.0861860762874635	1.06456
protein_coding	EIF2AK2	ENSG00000055332.17	-0.156250290719355	0.230501089341127	0.49963245384035	0.301349
protein_coding	CEBPZOS	ENSG00000218739.9	-0.262974470421583	0.101128319021265	0.309992298694524	0.508649
protein_coding	CEBPZ	ENSG00000115816.14	0.293395832422711	0.101803150662142	0.310786145229394	0.507538
protein_coding	NDUFAF7	ENSG00000003509.15	-0.0023145409168655	0.986522646504084	0.993739034193657	0.00272765
protein_coding	PRKD3	ENSG00000115825.9	-0.18893679759925	0.274535213029715	0.546657442899827	0.262285
protein_coding	QPCT	ENSG00000115828.16	-0.353811077036911	0.0833895758488981	0.275662504677247	0.559622
protein_coding	CDC42EP3	ENSG00000163171.7	0.0737642337786748	0.667492912501618	0.85000956019925	0.0705762
protein_coding	RMDN2	ENSG00000115841.19	-0.569206764899947	0.03542339099474	0.157255673170708	0.803394
protein_coding	CYP1B1	ENSG00000138061.11	-0.157272303656191	0.40326673953358	0.664822138907121	0.177295
protein_coding	ATL2	ENSG00000119787.13	0.151249646976078	0.431655351778671	0.688747962864724	0.16194
protein_coding	HNRNPLL	ENSG00000143889.15	0.0536401712703613	0.765973521331532	0.8994201705921	0.0460374
protein_coding	GALM	ENSG00000143891.16	-0.117961984713937	0.513865016515648	0.750753902847805	0.124502
protein_coding	SRSF7	ENSG00000115875.18	1.3950209748059	1.79877215267784e-06	7.95575056468677e-05	4.09932
protein_coding	GEMIN6	ENSG00000152147.10	0.297958717404314	0.14505022084541	0.384258153886865	0.415377
protein_coding	DHX57	ENSG00000163214.20	0.241101547167882	0.234497175356797	0.503554093420208	0.297954
protein_coding	MORN2	ENSG00000188010.13	-0.19874426155469	0.301960931727852	0.575245183903918	0.240147
protein_coding	ARHGEF33	ENSG00000214694.11	0.0802488392334467	0.39592604084573	0.65836121341531	0.181536
protein_coding	SOS1	ENSG00000115904.12	0.00852500869065974	0.963271249082088	0.985281604001482	0.00643963
protein_coding	MAP4K3	ENSG00000011566.14	-0.335745154486061	0.108244287993427	0.322186749132374	0.491892
protein_coding	TMEM178A	ENSG00000152154.10	0.0064776198535285	0.87862461133847	0.950343546192835	0.0221194
protein_coding	THUMPD2	ENSG00000138050.14	0.074980114873103	0.64890604636629	0.839507628927043	0.0759754
protein_coding	SLC8A1	ENSG00000183023.18	0.207062665390779	0.294256905774174	0.5671926030608	0.246269
protein_coding	PKDCC	ENSG00000162878.12	-0.110647943005034	0.450385158424206	0.703901949700097	0.152488
protein_coding	EML4	ENSG00000143924.18	0.196582569808642	0.249204712098618	0.520660589103151	0.283445
protein_coding	COX7A2L	ENSG00000115944.14	-0.0453740178221194	0.724549328802871	0.878237821225849	0.0563879
protein_coding	MTA3	ENSG00000057935.13	-0.123518498482799	0.473784719682897	0.721027461565581	0.142048
protein_coding	HAAO	ENSG00000162882.14	-0.302394931390867	0.0370260732873801	0.162521320435794	0.78909
protein_coding	ZFP36L2	ENSG00000152518.7	-0.453867971701856	0.0001597199413029	0.00296951185218759	2.52731
protein_coding	THADA	ENSG00000115970.18	-0.0947817181502454	0.597438093898637	0.80572400066253	0.0938137
protein_coding	PLEKHH2	ENSG00000152527.13	-0.22870403735974	0.0316542123683855	0.145584501285639	0.836885
protein_coding	C1GALT1C1L	ENSG00000223658.7	0.00206480292403108	0.987358728190837	0.993984151290159	0.00262054
protein_coding	DYNC2LI1	ENSG00000138036.18	-0.349890638740307	0.111287827747406	0.327910389876247	0.484245
protein_coding	LRPPRC	ENSG00000138095.18	-0.0101455104213466	0.942650256212172	0.976579547039104	0.0102924
protein_coding	PPM1B	ENSG00000138032.20	0.128326746150008	0.480179030288814	0.725693421501688	0.139247
protein_coding	PREPL	ENSG00000138078.15	-0.0442158823743358	0.758676667805147	0.896258515661693	0.0475667
protein_coding	CAMKMT	ENSG00000143919.14	0.029052051718268	0.871563783884962	0.946727673832974	0.0237749
protein_coding	SIX3	ENSG00000138083.4	-0.0518914454100906	0.669577600961103	0.850829217255567	0.0701576
protein_coding	SIX2	ENSG00000170577.7	-0.850886203218162	0.000418655354046049	0.00623323875212081	2.20529
protein_coding	SRBD1	ENSG00000068784.12	0.397380576386332	0.076294250251547	0.260800447562236	0.583692
protein_coding	PRKCE	ENSG00000171132.13	-0.750912510737221	0.00271839995130566	0.0262604165859968	1.5807
protein_coding	EPAS1	ENSG00000116016.13	-0.0390189363841981	0.800241491667741	0.918016333874967	0.0371496
protein_coding	ATP6V1E2	ENSG00000250565.6	-0.354337426498862	0.10246246450439	0.311917593504263	0.50596
protein_coding	RHOQ	ENSG00000119729.11	-0.655181034917297	0.000485069097866562	0.00701512881931962	2.15396
protein_coding	PIGF	ENSG00000151665.12	0.0667775819656117	0.711654839479662	0.873217501506319	0.0588776
protein_coding	CRIPT	ENSG00000119878.5	0.0388026488073024	0.819600430403412	0.926453214666532	0.0331765
protein_coding	SOCS5	ENSG00000171150.8	-0.324846077386954	0.0797395011512763	0.268237887436138	0.57148
protein_coding	MCFD2	ENSG00000180398.12	0.210597610223618	0.0632013790790567	0.232914902878508	0.632803
protein_coding	TTC7A	ENSG00000068724.15	0.0251680941995113	0.888139992558142	0.955248486411665	0.0198836
protein_coding	CALM2	ENSG00000143933.16	1.04795577177397	8.03864084812722e-09	8.48953002652593e-07	6.07112
protein_coding	MSH2	ENSG00000095002.14	0.584568450235295	0.0276087794700977	0.134137985623311	0.872448
protein_coding	KCNK12	ENSG00000184261.4	0.00322336644831076	0.995999022346137	0.998214035574625	0.000776328
protein_coding	MSH6	ENSG00000116062.14	0.156744128642232	0.365702674828629	0.633339585512697	0.198363
protein_coding	FBXO11	ENSG00000138081.20	-0.128929466418951	0.44144383958877	0.696374682262339	0.157157
protein_coding	FOXN2	ENSG00000170802.15	0.0142889145711241	0.936636196231367	0.974207270416564	0.0113486
protein_coding	PPP1R21	ENSG00000162869.15	0.0347136419999699	0.851151102903831	0.939319432742195	0.0271867
protein_coding	STON1	ENSG00000243244.6	-0.445720257032	0.0593407696830352	0.223219188796977	0.651268
protein_coding	ASB3	ENSG00000115239.21	0.180774299324235	0.353548133515617	0.623156868284647	0.205403
protein_coding	CHAC2	ENSG00000143942.4	0.279369618038629	0.0188444191472988	0.104040199963973	0.982799
protein_coding	ERLEC1	ENSG00000068912.13	0.153310685612073	0.372385987838884	0.638257909132968	0.195004
protein_coding	PSME4	ENSG00000068878.14	0.490159192068485	0.00129706159283712	0.0150587843340804	1.82221
protein_coding	ACYP2	ENSG00000170634.12	0.103199152533417	0.576365805125307	0.793067603721597	0.10069
protein_coding	SPTBN1	ENSG00000115306.15	-0.571235467234425	0.000172206288488073	0.00314949157305139	2.50176
protein_coding	EML6	ENSG00000214595.11	0.0526927452654233	0.335272279876337	0.608113951852147	0.216015
protein_coding	RTN4	ENSG00000115310.17	-0.0494751918624104	0.630483077853427	0.827485735847968	0.0822395
protein_coding	CLHC1	ENSG00000162994.15	0.028811643656928	0.801712759786146	0.918653730131849	0.0368482
protein_coding	RPS27A	ENSG00000143947.13	-0.0225847384068872	0.872639022688129	0.94696847351845	0.0236645
protein_coding	MTIF2	ENSG00000085760.14	-0.0895513248539375	0.576722678201133	0.793167637160957	0.100635
protein_coding	CCDC88A	ENSG00000115355.16	0.185565899350623	0.29038102102115	0.563822480130366	0.248858
protein_coding	CFAP36	ENSG00000163001.11	-0.146592154937519	0.35088393191653	0.620563549194104	0.207214
protein_coding	PPP4R3B	ENSG00000275052.4	-0.0234278201852086	0.87907421696723	0.950610243399931	0.0219975
protein_coding	PNPT1	ENSG00000138035.14	0.171754291586688	0.358266954082705	0.627606276446999	0.202313
protein_coding	EFEMP1	ENSG00000115380.19	-0.181182780378338	0.294388750221791	0.567261196939962	0.246217
protein_coding	VRK2	ENSG00000028116.17	0.217707002025329	0.272754589851134	0.544811002424492	0.263754
protein_coding	FANCL	ENSG00000115392.11	0.158214879967906	0.403093957769962	0.664615298842222	0.17743
protein_coding	BCL11A	ENSG00000119866.21	-0.175688957373456	0.355625626049829	0.624911347684785	0.204182
protein_coding	PAPOLG	ENSG00000115421.12	-0.321677213795813	0.132072894397879	0.363744289159334	0.439204
protein_coding	REL	ENSG00000162924.14	-0.254573888029904	0.195507629135365	0.45506608220317	0.341926
protein_coding	PUS10	ENSG00000162927.13	0.183132707020554	0.115360408463818	0.33530152448658	0.474564
protein_coding	PEX13	ENSG00000162928.8	-0.0444029616869147	0.811663118417947	0.922231043625505	0.0351603
protein_coding	KIAA1841	ENSG00000162929.13	0.666237538101796	0.0225699574026947	0.117413933954907	0.93028
protein_coding	USP34	ENSG00000115464.14	-0.221093471469333	0.0661301267044245	0.239768652475567	0.620208
protein_coding	XPO1	ENSG00000082898.16	0.776422710887629	0.000285178649660558	0.0046904207413726	2.32879
protein_coding	FAM161A	ENSG00000170264.12	0.0466789328142414	0.800939679155006	0.918367243543773	0.0369836
protein_coding	CCT4	ENSG00000115484.14	0.2484979983333	0.0920769618844157	0.29319247073279	0.532847
protein_coding	COMMD1	ENSG00000173163.10	0.20073287528556	0.218210466550272	0.484038858990012	0.31512
protein_coding	B3GNT2	ENSG00000170340.10	0.0281167070915784	0.876927961874365	0.949312535837174	0.0225908
protein_coding	TMEM17	ENSG00000186889.9	-0.034841215191092	0.838549651758151	0.935080057843362	0.0291512
protein_coding	EHBP1	ENSG00000115504.14	-0.166052877498653	0.280482869623305	0.553556609066875	0.256838
protein_coding	WDPCP	ENSG00000143951.15	0.222148781009209	0.225807509204775	0.49418126406322	0.306114
protein_coding	MDH1	ENSG00000014641.17	0.190096295236551	0.225070399146468	0.493383751063095	0.306815
protein_coding	UGP2	ENSG00000169764.15	-0.037008086882995	0.818927514593336	0.926139764088405	0.0333235
protein_coding	VPS54	ENSG00000143952.19	0.179140165281573	0.351421102971605	0.621044390077902	0.206877
protein_coding	PELI1	ENSG00000197329.11	-0.0322867927308585	0.791783294710203	0.913161027793704	0.0394526
protein_coding	LGALSL	ENSG00000119862.12	-0.187600849444545	0.269637970598312	0.540893306915723	0.266888
protein_coding	AFTPH	ENSG00000119844.15	-0.476542400225462	0.011298979391715	0.0727672923136307	1.13806
protein_coding	SERTAD2	ENSG00000179833.4	-0.153072931179126	0.314337793639527	0.587138370198759	0.23126
protein_coding	SLC1A4	ENSG00000115902.10	0.627360158473265	0.00939411074022237	0.0644915344365413	1.1905
protein_coding	CEP68	ENSG00000011523.13	-0.679042436733196	0.00184585565385394	0.0196065089087889	1.7076
protein_coding	RAB1A	ENSG00000138069.17	0.116156630706597	0.321208375959455	0.593878221498817	0.226303
protein_coding	ACTR2	ENSG00000138071.13	0.363368274496562	0.0149285496098274	0.088251855142944	1.05428
protein_coding	SPRED2	ENSG00000198369.9	0.0211759161439209	0.914180002195122	0.965093747525943	0.0154305
protein_coding	MEIS1	ENSG00000143995.19	-0.0140583982481671	0.843608842874696	0.936891056792683	0.0283109
protein_coding	ETAA1	ENSG00000143971.8	0.0669072872985944	0.699040029138782	0.86705516218608	0.0619533
protein_coding	C1D	ENSG00000197223.11	0.202529659349028	0.30678926700071	0.579889926563313	0.236654
protein_coding	WDR92	ENSG00000243667.6	-0.0350866912351171	0.841483714635352	0.936182413248283	0.0286395
protein_coding	PNO1	ENSG00000115946.7	0.530782183266896	0.037387983122067	0.163598632689269	0.78622
protein_coding	PPP3R1	ENSG00000221823.10	0.0980144404641173	0.515514825102986	0.752147214438198	0.123697
protein_coding	CNRIP1	ENSG00000119865.8	-0.0541592419217647	0.714541884866978	0.873799000073269	0.0585885
protein_coding	FBXO48	ENSG00000204923.3	0.109190731238591	0.382333080146152	0.646784516474581	0.18924
protein_coding	APLF	ENSG00000169621.9	0.221108964752073	0.249815699146125	0.521249515934612	0.282954
protein_coding	ANTXR1	ENSG00000169604.19	-0.565928405729654	0.00981392478419499	0.0663165836906021	1.17838
protein_coding	GFPT1	ENSG00000198380.12	0.306962869954214	0.0246285161802889	0.124310149310011	0.905493
protein_coding	NFU1	ENSG00000169599.12	0.0180958707423575	0.897244887252516	0.958453242554479	0.0184291
protein_coding	AAK1	ENSG00000115977.18	0.257854550734215	0.0986856271430034	0.305048045521705	0.515632
protein_coding	ANXA4	ENSG00000196975.15	-0.68303411105039	0.000675540325269836	0.00900400316912035	2.04556
protein_coding	GMCL1	ENSG00000087338.4	-0.0970477316530466	0.589647114539318	0.80142008085543	0.0961398
protein_coding	SNRNP27	ENSG00000124380.10	0.358955439859526	0.0245736390368423	0.124158753205571	0.906023
protein_coding	MXD1	ENSG00000059728.10	-0.0571251581824085	0.752863521652422	0.893210661806733	0.0490461
protein_coding	ASPRV1	ENSG00000244617.2	-0.0614576386198914	0.367461545412749	0.635088577195456	0.197166
protein_coding	PCBP1	ENSG00000169564.6	-0.0451496761033828	0.676396538395192	0.855365072920552	0.0678485
protein_coding	C2orf42	ENSG00000115998.7	-0.0368385092024094	0.823791717512115	0.928724493472604	0.0321131
protein_coding	TIA1	ENSG00000116001.15	0.149058776844535	0.415111673713789	0.67327216046339	0.171809
protein_coding	PCYOX1	ENSG00000116005.11	-0.934078916548685	2.45784679158427e-09	3.10421947493336e-07	6.50805
protein_coding	SNRPG	ENSG00000143977.13	0.720663643380093	0.000109926577243726	0.00220575529137911	2.65644
protein_coding	FAM136A	ENSG00000035141.7	0.457349705623512	0.0368521339384844	0.16201097755867	0.790456
protein_coding	ANKRD53	ENSG00000144031.11	-0.12230556357649	0.0414052356770457	0.175109768146506	0.75669
protein_coding	TEX261	ENSG00000144043.11	-0.208431687056982	0.149201580047269	0.390548899244119	0.408325
protein_coding	NAGK	ENSG00000124357.12	0.0386667424963455	0.79945050145529	0.917333693606814	0.0374727
protein_coding	MCEE	ENSG00000124370.10	-0.0361297056970166	0.839020233344164	0.935170621315871	0.0291091
protein_coding	MPHOSPH10	ENSG00000124383.8	0.068018476663828	0.67404057193995	0.853629498569191	0.0687306
protein_coding	ZNF638	ENSG00000075292.18	0.133401095047861	0.445200069107389	0.699315608441332	0.155327
protein_coding	DYSF	ENSG00000135636.13	-0.0358598797306852	0.627218971844526	0.825981406199907	0.0830297
protein_coding	CYP26B1	ENSG00000003137.8	-0.0966023295367145	0.591902412899385	0.802627508788578	0.095486
protein_coding	EXOC6B	ENSG00000144036.15	0.0227742832107591	0.892757502897721	0.95671563940653	0.0192171
protein_coding	SPR	ENSG00000116096.5	-0.724799825502451	0.00267422974603986	0.0259228647431855	1.58632
protein_coding	SFXN5	ENSG00000144040.12	0.234364056214326	0.191193717023276	0.448781241528899	0.347965
protein_coding	RAB11FIP5	ENSG00000135631.16	-0.039252431077259	0.78605006528659	0.910328307367845	0.040802
protein_coding	SMYD5	ENSG00000135632.11	0.295587883485515	0.158149752482489	0.404026425715282	0.39359
protein_coding	PRADC1	ENSG00000135617.3	0.724286136980884	0.00859300723060098	0.0606821419571691	1.21694
protein_coding	CCT7	ENSG00000135624.15	0.477163782822568	0.0082270473190599	0.0587777755053486	1.23079
protein_coding	FBXO41	ENSG00000163013.11	-0.0223651935413587	0.807826476838306	0.920905219154802	0.0357851
protein_coding	ALMS1	ENSG00000116127.17	0.512897098949512	0.0351892736556476	0.156582143409333	0.805258
protein_coding	TPRKB	ENSG00000144034.14	0.379169045827995	0.0690579995595444	0.24619001568867	0.60873
protein_coding	DUSP11	ENSG00000144048.10	-0.295182583357848	0.128908024436485	0.358607488704692	0.445381
protein_coding	STAMBP	ENSG00000124356.15	0.127481594555101	0.404723203605159	0.66498209855719	0.17719
protein_coding	ACTG2	ENSG00000163017.13	2.95055046010202	6.03395859157857e-07	3.21034024156487e-05	4.49345
protein_coding	DGUOK	ENSG00000114956.19	0.183174116939315	0.147651591983372	0.387575081479805	0.411644
protein_coding	TET3	ENSG00000187605.15	0.259025501681796	0.182909431734686	0.437972362452337	0.358553
protein_coding	BOLA3	ENSG00000163170.11	1.32333871016019	1.68009755202887e-05	0.000495769962516753	3.30472
protein_coding	MOB1A	ENSG00000114978.17	0.240190102927793	0.112163756853064	0.329799482679117	0.48175
protein_coding	MTHFD2	ENSG00000065911.11	1.0882852758461	9.81489657876513e-06	0.00031841195114695	3.49701
protein_coding	DCTN1	ENSG00000204843.12	-0.096667313289681	0.456000864327221	0.708742594958036	0.149511
protein_coding	C2orf81	ENSG00000284308.1	-0.288658212360514	0.165198017029807	0.412583809957443	0.384488
protein_coding	WDR54	ENSG00000005448.16	0.859621260204914	0.00040311795186122	0.00603645495932058	2.21922
protein_coding	RTKN	ENSG00000114993.16	-0.0525166714211813	0.789759092266278	0.911575002873871	0.0402076
protein_coding	INO80B	ENSG00000115274.14	-0.169795565871288	0.246270738132256	0.517058114769159	0.286461
protein_coding	MOGS	ENSG00000115275.12	0.0433372954706207	0.813075030509912	0.923237823649331	0.0346864
protein_coding	CCDC142	ENSG00000135637.13	-0.547740745904646	0.038217590783687	0.166141838485815	0.779521
protein_coding	TTC31	ENSG00000115282.19	0.261278841992238	0.20136332359566	0.462281447370232	0.335094
protein_coding	LBX2	ENSG00000179528.15	-0.05893661035365	0.473890901055711	0.721078062639856	0.142018
protein_coding	PCGF1	ENSG00000115289.13	-0.0624204323647794	0.697691694023636	0.866169228891937	0.0623972
protein_coding	AUP1	ENSG00000115307.16	0.184092623022026	0.23393558271869	0.503194363685561	0.298264
protein_coding	HTRA2	ENSG00000115317.11	0.246310609859905	0.191573296210883	0.449521971028745	0.347249
protein_coding	LOXL3	ENSG00000115318.11	0.591364227117335	0.0116948737567785	0.0744633711639669	1.12806
protein_coding	DOK1	ENSG00000115325.13	0.00704953213909277	0.96050230234944	0.983763230284709	0.00710941
protein_coding	SEMA4F	ENSG00000135622.12	-0.149707361668283	0.429146574103216	0.68700624342988	0.163039
protein_coding	HK2	ENSG00000159399.9	0.524058249286418	0.0307232737527675	0.142846442612172	0.845131
protein_coding	POLE4	ENSG00000115350.11	0.0461130697540873	0.801433301018583	0.918576685145677	0.0368846
protein_coding	TACR1	ENSG00000115353.10	-0.103633684326065	0.331307716131004	0.604043117961589	0.218932
protein_coding	EVA1A	ENSG00000115363.13	0.208019264470037	0.289967461990365	0.56325307303508	0.249296
protein_coding	MRPL19	ENSG00000115364.13	0.378278714482263	0.0574499386305572	0.218624177189056	0.660302
protein_coding	GCFC2	ENSG00000005436.13	0.205125414473733	0.263791761855848	0.535801679862399	0.270996
protein_coding	SUCLG1	ENSG00000163541.11	-0.0198968060145533	0.876884211331857	0.949312535837174	0.0225908
protein_coding	TRABD2A	ENSG00000186854.10	-0.0757792536240701	0.673426805267347	0.85338802839996	0.0688535
protein_coding	TMSB10	ENSG00000034510.5	0.106641394535974	0.389327494671392	0.653500715840627	0.184754
protein_coding	KCMF1	ENSG00000176407.17	-0.140042777889033	0.365343876368619	0.633199365599688	0.19846
protein_coding	TCF7L1	ENSG00000152284.4	-1.86482146445485	1.05449155221461e-08	1.08112323667201e-06	5.96612
protein_coding	TGOLN2	ENSG00000152291.13	-0.375492084987443	1.3586978579668e-05	0.000414875437239168	3.38208
protein_coding	RETSAT	ENSG00000042445.13	-0.288712585646853	0.0735236198777312	0.255089225437636	0.593308
protein_coding	ELMOD3	ENSG00000115459.17	-0.0432714516272117	0.791207346855749	0.912721615796308	0.0396617
protein_coding	CAPG	ENSG00000042493.15	-0.46949938181159	0.00516277957470374	0.0419169953215542	1.37761
protein_coding	MAT2A	ENSG00000168906.12	-0.200764756865287	0.277123053125909	0.549783955396401	0.259808
protein_coding	GGCX	ENSG00000115486.11	0.0719983682934423	0.657652403297253	0.844503764144639	0.0733984
protein_coding	VAMP8	ENSG00000118640.10	0.0277742520306718	0.673746985432726	0.853608435815931	0.0687413
protein_coding	VAMP5	ENSG00000168899.4	-0.0993267294074627	0.460501070151916	0.712121329005154	0.147446
protein_coding	RNF181	ENSG00000168894.9	0.393826507265279	0.00473318735044213	0.0393154048044412	1.40544
protein_coding	TMEM150A	ENSG00000168890.13	-0.260603322650522	0.200131820987642	0.460526139841485	0.336746
protein_coding	USP39	ENSG00000168883.19	0.134086150861855	0.444371359939223	0.698674052132917	0.155725
protein_coding	C2orf68	ENSG00000168887.10	-0.240544700512735	0.184729616179586	0.440827758895425	0.355731
protein_coding	ATOH8	ENSG00000168874.12	-0.42473900832394	0.0719097867229608	0.251976766016328	0.59864
protein_coding	ST3GAL5	ENSG00000115525.17	-1.04034161225203	0.00259541996141783	0.025359867942056	1.59585
protein_coding	POLR1A	ENSG00000068654.15	0.116675382600575	0.536736130125841	0.766228212655379	0.115642
protein_coding	PTCD3	ENSG00000132300.18	0.0859743759355809	0.619866361468404	0.821536413774787	0.0853732
protein_coding	IMMT	ENSG00000132305.20	0.242587252419581	0.14616709846987	0.386131853509083	0.413264
protein_coding	MRPL35	ENSG00000132313.14	0.0408252708387053	0.814473038383379	0.924152863489211	0.0342562
protein_coding	KDM3A	ENSG00000115548.16	-0.128467600663393	0.483418139715144	0.727925727963005	0.137913
protein_coding	CHMP3	ENSG00000115561.15	-0.276983305653892	0.0116464478565807	0.074256017518626	1.12927
protein_coding	RNF103	ENSG00000239305.6	-0.164579635106956	0.336757009040713	0.609311986214847	0.21516
protein_coding	RMND5A	ENSG00000153561.12	-0.0412249271049538	0.81429797919476	0.924028875082372	0.0343145
protein_coding	KRCC1	ENSG00000172086.7	-0.152586539488846	0.305519454424707	0.578456465296965	0.237729
protein_coding	THNSL2	ENSG00000144115.16	-0.259115166573916	0.205172166914994	0.466847279521789	0.330825
protein_coding	EIF2AK3	ENSG00000172071.11	0.0487402594178716	0.792220171090235	0.913317386087627	0.0393783
protein_coding	RPIA	ENSG00000153574.8	-0.0670367038849539	0.713903303642921	0.873723676820126	0.0586259
protein_coding	MRPS5	ENSG00000144029.11	0.246291215177482	0.0926855570265399	0.294432788506388	0.531014
protein_coding	ZNF514	ENSG00000144026.11	-0.309285016227141	0.132558077523481	0.364580136458744	0.438207
protein_coding	ZNF2	ENSG00000275111.4	-0.876590017629604	0.0100181761502414	0.0671773741736121	1.17278
protein_coding	KCNIP3	ENSG00000115041.12	-0.00753148700983812	0.949020585436228	0.978870545853937	0.00927474
protein_coding	FAHD2A	ENSG00000115042.9	-0.192692373012009	0.232759073820286	0.502058675834513	0.299246
protein_coding	ANKRD36C	ENSG00000174501.14	0.0753858650889261	0.681100543812668	0.858196649928248	0.0664132
protein_coding	GPAT2	ENSG00000186281.12	2.12992999983502	0.00364977271982144	0.0323436641152126	1.49021
protein_coding	STARD7	ENSG00000084090.13	-0.151949747462187	0.284931169493137	0.558354428908641	0.25309
protein_coding	TMEM127	ENSG00000135956.8	0.0312539351068353	0.818067198187257	0.925688541507953	0.0335351
protein_coding	CIAO1	ENSG00000144021.2	-0.281462982383779	0.0869995990346195	0.283443980446589	0.547533
protein_coding	SNRNP200	ENSG00000144028.14	0.0464478093050539	0.735775653587602	0.883594901603731	0.0537468
protein_coding	ITPRIPL1	ENSG00000198885.9	0.041844807674306	0.792602348369726	0.913355696546162	0.0393601
protein_coding	NCAPH	ENSG00000121152.9	2.06550673908893	7.97094581506189e-05	0.00171454678282327	2.76585
protein_coding	ARID5A	ENSG00000196843.15	0.0877207746518544	0.632017833827355	0.828726894505138	0.0815886
protein_coding	KANSL3	ENSG00000114982.17	-0.184924834519326	0.280379950928338	0.553509035943701	0.256875
protein_coding	LMAN2L	ENSG00000114988.11	0.474633214860947	0.0287111667356399	0.137496436402591	0.861709
protein_coding	CNNM4	ENSG00000158158.11	0.061658783886478	0.708856354469842	0.872166053353749	0.0594008
protein_coding	CNNM3	ENSG00000168763.15	-0.207960111652519	0.284014791681457	0.557550211594374	0.253716
protein_coding	ANKRD39	ENSG00000213337.8	0.0948658976449921	0.606835404549135	0.812623709819539	0.0901105
protein_coding	SEMA4C	ENSG00000168758.10	0.053224478270461	0.782743394462539	0.90885456878737	0.0415056
protein_coding	FAHD2B	ENSG00000144199.11	0.00170863261802602	0.989905399198005	0.995329259822351	0.00203323
protein_coding	ANKRD36	ENSG00000135976.18	0.0941317868781588	0.466043412828101	0.716589575980679	0.14473
protein_coding	COX5B	ENSG00000135940.6	0.00911057570202263	0.929784647022103	0.971483727578151	0.0125645
protein_coding	ACTR1B	ENSG00000115073.7	0.339387409794591	0.0179031588728822	0.100546889055779	0.997631
protein_coding	TMEM131	ENSG00000075568.16	-0.110160299312146	0.491684115310852	0.735420472581598	0.133464
protein_coding	INPP4A	ENSG00000040933.15	-0.0695174766493022	0.709050431938448	0.872166053353749	0.0594008
protein_coding	COA5	ENSG00000183513.8	-0.0369099327309192	0.835331380092186	0.933578686214303	0.0298491
protein_coding	UNC50	ENSG00000115446.11	-0.0723675232914357	0.642943453286411	0.835023924628842	0.0783011
protein_coding	TSGA10	ENSG00000135951.14	-0.192711413282284	0.185874489619569	0.441908104467918	0.354668
protein_coding	LIPT1	ENSG00000144182.16	-0.0646647048714385	0.629787920839685	0.827192924641314	0.0823932
protein_coding	MITD1	ENSG00000158411.11	-0.0448977406568188	0.80242079589126	0.919102906450169	0.0366359
protein_coding	MRPL30	ENSG00000185414.19	0.44643235987982	0.0163339565150491	0.0941817541914529	1.02603
protein_coding	TXNDC9	ENSG00000115514.11	0.803003257768907	0.000241085912393235	0.00409962799694356	2.38726
protein_coding	EIF5B	ENSG00000158417.10	0.167047991237516	0.225410524146305	0.493612275732026	0.306614
protein_coding	REV1	ENSG00000135945.9	0.114536641829103	0.536346062130072	0.766098735006653	0.115715
protein_coding	AFF3	ENSG00000144218.18	-1.47096261003595	0.00013648778099111	0.00264428603007052	2.57769
protein_coding	CHST10	ENSG00000115526.10	-0.262461319645723	0.185207651482546	0.441544961563233	0.355025
protein_coding	PDCL3	ENSG00000115539.13	0.505125029262704	0.0451371056228601	0.186359725331773	0.729648
protein_coding	NPAS2	ENSG00000170485.16	0.211908666106147	0.287600988804822	0.560283424237521	0.251592
protein_coding	RPL31	ENSG00000071082.10	-0.226185843868047	0.0793291797688017	0.267144008399086	0.573255
protein_coding	TBC1D8	ENSG00000204634.12	-0.0110825406984292	0.931165380116587	0.971655561217423	0.0124877
protein_coding	CNOT11	ENSG00000158435.7	0.110002128160832	0.508386421866422	0.747323048906121	0.126492
protein_coding	RNF149	ENSG00000163162.8	0.0301601125597759	0.858553278512236	0.941686658596194	0.0260936
protein_coding	RFX8	ENSG00000196460.13	2.09020085358625	0.000755360347214273	0.00986040096372832	2.00611
protein_coding	MAP4K4	ENSG00000071054.16	-0.0884797601741629	0.525095730645966	0.757937995339969	0.120366
protein_coding	IL1R1	ENSG00000115594.11	-0.362353781810697	0.0683670324167249	0.244346905171837	0.611993
protein_coding	IL1RL2	ENSG00000115598.9	-0.0357657946776108	0.516287725901619	0.752596092720859	0.123438
protein_coding	IL1RL1	ENSG00000115602.16	0.0720197101323293	0.0860383339394177	0.281306899095219	0.55082
protein_coding	MFSD9	ENSG00000135953.10	0.0249000832519898	0.870034693101953	0.946225884576851	0.0240052
protein_coding	TMEM182	ENSG00000170417.15	-0.133784358520185	0.426410053897552	0.684185014512796	0.164826
protein_coding	MRPS9	ENSG00000135972.8	0.366096587908935	0.0672230315237451	0.242230554331073	0.615771
protein_coding	TGFBRAP1	ENSG00000135966.12	0.0202884411698421	0.911396165756228	0.964292373987104	0.0157913
protein_coding	C2orf49	ENSG00000135974.9	-0.16802585283729	0.377246448424795	0.641943144520709	0.192503
protein_coding	FHL2	ENSG00000115641.18	0.517145928714894	0.00464621913785711	0.0388688469388571	1.4104
protein_coding	NCK2	ENSG00000071051.13	-0.227497499292263	0.206934045989478	0.469259865994221	0.328587
protein_coding	UXS1	ENSG00000115652.14	0.0945346367105458	0.556251548705123	0.778508295447604	0.108737
protein_coding	GCC2	ENSG00000135968.20	-0.228249120613605	0.178240760224737	0.432246152989755	0.364269
protein_coding	LIMS1	ENSG00000169756.16	0.126775073446639	0.371812157556293	0.638132156040529	0.195089
protein_coding	RANBP2	ENSG00000153201.15	0.166711279235182	0.296817657452796	0.570016518537322	0.244113
protein_coding	CCDC138	ENSG00000163006.11	0.110949107267426	0.244377147925385	0.514929705934587	0.288252
protein_coding	SH3RF3	ENSG00000172985.10	0.0789968709971614	0.66807700152742	0.850225642618777	0.0704658
protein_coding	SEPT10	ENSG00000186522.14	-0.0475474060358143	0.775016644464656	0.905281069662854	0.0432166
protein_coding	SOWAHC	ENSG00000198142.4	0.147085022695691	0.387305155824541	0.651637224435971	0.185994
protein_coding	NPHP1	ENSG00000144061.12	-0.0627821437823727	0.718529366206421	0.875467017543695	0.0577602
protein_coding	MTLN	ENSG00000175701.10	0.665473588144421	0.0042530908413345	0.036377726950626	1.43916
protein_coding	BUB1	ENSG00000169679.14	3.173371638391	7.21609377582469e-06	0.000247817244927221	3.60587
protein_coding	BCL2L11	ENSG00000153094.22	-0.232220535868959	0.21930049145672	0.485238611058774	0.314045
protein_coding	ANAPC1	ENSG00000153107.12	0.423008942532388	0.0682296699614909	0.244042257264859	0.612535
protein_coding	MERTK	ENSG00000153208.16	-0.0521467693646312	0.389427852176344	0.653512976304531	0.184746
protein_coding	TMEM87B	ENSG00000153214.10	-0.412522619457336	0.0325537504977583	0.148383029830236	0.828616
protein_coding	FBLN7	ENSG00000144152.12	-0.297163647513854	0.144697948857374	0.383625906425782	0.416092
protein_coding	ZC3H8	ENSG00000144161.12	-0.0782441649351547	0.66624019809988	0.849554272008659	0.0708089
protein_coding	ZC3H6	ENSG00000188177.13	-0.598146684082037	0.0135467924141716	0.0822180825655635	1.08503
protein_coding	TTL	ENSG00000114999.7	0.128997735901163	0.468075230808737	0.717560641046865	0.144141
protein_coding	POLR1B	ENSG00000125630.15	-0.122320059419886	0.521763219867337	0.75576840118146	0.121611
protein_coding	CHCHD5	ENSG00000125611.15	-0.152348285418943	0.403773252408877	0.66487679992205	0.177259
protein_coding	SLC20A1	ENSG00000144136.10	1.21627414691178	0.00277923483217111	0.0267194609532344	1.57317
protein_coding	CKAP2L	ENSG00000169607.12	3.4546073691171	1.49981574929898e-18	2.71782121922494e-15	14.5658
protein_coding	IL1RN	ENSG00000136689.18	0.0206478373782764	0.87966747898384	0.950856171437642	0.0218852
protein_coding	PSD4	ENSG00000125637.15	0.163954873516038	0.322450134126178	0.594981799018217	0.225496
protein_coding	PAX8	ENSG00000125618.16	0.115332058916811	0.273314418537246	0.545696421147712	0.263049
protein_coding	CBWD2	ENSG00000136682.14	0.019475222877681	0.8361689091136	0.933685388139727	0.0297994
protein_coding	RABL2A	ENSG00000144134.18	-0.144622830267814	0.355828214296164	0.624911347684785	0.204182
protein_coding	SLC35F5	ENSG00000115084.13	-0.0318532481303266	0.853108480300449	0.939473413652046	0.0271155
protein_coding	ACTR3	ENSG00000115091.11	0.478967606584504	0.00541021863929229	0.0431282241813278	1.36524
protein_coding	DDX18	ENSG00000088205.12	0.184915014415122	0.248338637389479	0.519840882762243	0.28413
protein_coding	CCDC93	ENSG00000125633.10	-0.506025969727313	0.00771823832726033	0.0560550028669589	1.25139
protein_coding	INSIG2	ENSG00000125629.14	0.190632821114458	0.329342911890004	0.602337309948828	0.22016
protein_coding	EN1	ENSG00000163064.6	-0.315142514405674	0.133220204919968	0.36582815216146	0.436723
protein_coding	STEAP3	ENSG00000115107.19	-0.110102920003202	0.555329658928757	0.778303770635933	0.108851
protein_coding	C2orf76	ENSG00000186132.14	0.0489314627609005	0.789985987412983	0.911686243057382	0.0401546
protein_coding	DBI	ENSG00000155368.16	0.446383401570547	0.00758897237149177	0.0554026538097575	1.25647
protein_coding	TMEM37	ENSG00000171227.6	-1.73747142989386	0.00464384330501067	0.0388688469388571	1.4104
protein_coding	TMEM177	ENSG00000144120.12	0.0711726752387377	0.65955251538758	0.845570886375863	0.07285
protein_coding	PTPN4	ENSG00000088179.8	-0.0688178476632469	0.703039716467502	0.870108080275648	0.0604268
protein_coding	EPB41L5	ENSG00000115109.13	0.00368658585284536	0.983164517627376	0.992232159322215	0.0033867
protein_coding	TMEM185B	ENSG00000226479.3	-0.111880501380705	0.537624303261371	0.767036156791185	0.115184
protein_coding	RALB	ENSG00000144118.13	0.0702815718944036	0.652533473173047	0.841326982578952	0.0750352
protein_coding	INHBB	ENSG00000163083.5	-0.529028916490053	0.0161265192765534	0.0933668781935857	1.02981
protein_coding	GLI2	ENSG00000074047.21	-0.176817211798471	0.358045991721093	0.627384481002305	0.202466
protein_coding	CLASP1	ENSG00000074054.18	-0.0912092745557468	0.572879496408963	0.790727077556927	0.101973
protein_coding	NIFK	ENSG00000155438.11	0.400799082284329	0.0152986026850104	0.0897969800725683	1.04674
protein_coding	TSN	ENSG00000211460.11	0.231803653931284	0.08549549575021	0.280118902101108	0.552658
protein_coding	GYPC	ENSG00000136732.15	-0.400779610920122	0.0414416250455423	0.175117047349485	0.756672
protein_coding	BIN1	ENSG00000136717.14	-0.0119102793252552	0.93352496972739	0.972508727047171	0.0121065
protein_coding	CYP27C1	ENSG00000186684.12	0.089108399198234	0.341497834248793	0.613150783568777	0.212433
protein_coding	ERCC3	ENSG00000163161.13	0.225517174921844	0.232307642279438	0.501616998248899	0.299628
protein_coding	MAP3K2	ENSG00000169967.16	0.04589444383521	0.74739948835917	0.890605722263809	0.0503145
protein_coding	IWS1	ENSG00000163166.14	0.300623353535919	0.0686012720622427	0.244997067731061	0.610839
protein_coding	LIMS2	ENSG00000072163.19	-0.0846462083753193	0.554421236495932	0.77793650939617	0.109056
protein_coding	WDR33	ENSG00000136709.11	0.21470647209996	0.177241535652331	0.430789861528404	0.365735
protein_coding	SFT2D3	ENSG00000173349.5	0.188212672662152	0.313169077518045	0.585956155963562	0.232135
protein_coding	POLR2D	ENSG00000144231.10	0.171631674968049	0.348544638028747	0.618923247911558	0.208363
protein_coding	AMMECR1L	ENSG00000144233.9	-0.0445473848103946	0.802732326470386	0.919137662511278	0.0366194
protein_coding	SAP130	ENSG00000136715.18	0.154275715989182	0.42827927118112	0.686008740222375	0.16367
protein_coding	UGGT1	ENSG00000136731.12	0.267834369053703	0.0448271882791312	0.185329063214384	0.732056
protein_coding	HS6ST1	ENSG00000136720.6	0.0326610996015294	0.864072557912209	0.944379279306759	0.0248536
protein_coding	CCDC74B	ENSG00000152076.18	-0.0413679673152001	0.732129411922666	0.8822646394074	0.0544011
protein_coding	SMPD4	ENSG00000136699.19	0.311013323936884	0.07687506832339	0.261667256158678	0.582251
protein_coding	MZT2B	ENSG00000152082.13	0.320008903208251	0.015451651518139	0.0905062123535362	1.04332
protein_coding	CCDC115	ENSG00000136710.9	-0.170625200085949	0.274412844873191	0.546648680096219	0.262292
protein_coding	IMP4	ENSG00000136718.9	0.21814656612829	0.239626051619961	0.509813317336257	0.292589
protein_coding	PTPN18	ENSG00000072135.12	0.0387466196389116	0.826623701781896	0.929794609282739	0.031613
protein_coding	ARHGEF4	ENSG00000136002.18	-0.0172519447598401	0.851547078526481	0.939319432742195	0.0271867
protein_coding	FAM168B	ENSG00000152102.17	0.00502559714049006	0.978309609659344	0.989991546243697	0.00436851
protein_coding	PLEKHB2	ENSG00000115762.16	0.350019410630104	0.0319271026880146	0.146360340847211	0.834577
protein_coding	MZT2A	ENSG00000173272.15	0.00956747220519604	0.94947558987134	0.978870545853937	0.00927474
protein_coding	CCDC74A	ENSG00000163040.14	0.536945896805675	0.0407896986941956	0.17340560165214	0.760937
protein_coding	GPR39	ENSG00000183840.6	0.0520261770831896	0.647446607964759	0.838701010372867	0.0763928
protein_coding	LYPD1	ENSG00000150551.10	0.147634757311366	0.332734523954294	0.605620456005111	0.217799
protein_coding	NCKAP5	ENSG00000176771.16	-0.278410007907947	0.126371246838266	0.354576614680442	0.45029
protein_coding	MGAT5	ENSG00000152127.8	-0.75281253724194	0.000506647271259179	0.0072615995633739	2.13897
protein_coding	CCNT2	ENSG00000082258.12	0.106001024112374	0.569825084816203	0.788548092741713	0.103172
protein_coding	RAB3GAP1	ENSG00000115839.17	-0.359754258384981	0.0102476374153429	0.0681526113332891	1.16652
protein_coding	ZRANB3	ENSG00000121988.17	0.179427086574105	0.32537042070675	0.597874532868525	0.22339
protein_coding	R3HDM1	ENSG00000048991.16	-0.0403575653743432	0.811934573258257	0.922344726385784	0.0351067
protein_coding	UBXN4	ENSG00000144224.16	-0.0963882284709714	0.475029276542471	0.721904793872558	0.14152
protein_coding	MCM6	ENSG00000076003.4	0.562801369392242	0.0292630308710967	0.138884204465311	0.857347
protein_coding	DARS	ENSG00000115866.10	-0.0908601897710969	0.467889201465866	0.717560641046865	0.144141
protein_coding	HNMT	ENSG00000150540.13	-0.2708529275723	0.185801990239408	0.44188327250635	0.354692
protein_coding	SPOPL	ENSG00000144228.8	-0.00343001097176859	0.983714348926609	0.992405988733881	0.00331062
protein_coding	LRP1B	ENSG00000168702.17	-0.0626282457172332	0.199894062730791	0.460129794348851	0.33712
protein_coding	KYNU	ENSG00000115919.14	-0.0504865940153963	0.747025648041061	0.890572250244844	0.0503308
protein_coding	GTDC1	ENSG00000121964.14	-0.26854887343171	0.184689420471239	0.440827758895425	0.355731
protein_coding	ZEB2	ENSG00000169554.19	-0.147217059097274	0.348249421288766	0.618923247911558	0.208363
protein_coding	ACVR2A	ENSG00000121989.14	-0.965682830481082	0.0020683713032714	0.0213934781485642	1.66972
protein_coding	ORC4	ENSG00000115947.13	-0.278121154053959	0.159511410159165	0.405756664189953	0.391734
protein_coding	MBD5	ENSG00000204406.13	-0.607425493906206	0.00970247773205924	0.0657409562105664	1.18216
protein_coding	EPC2	ENSG00000135999.11	-0.235918652389265	0.213768822778944	0.477892230583009	0.32067
protein_coding	LYPD6	ENSG00000187123.14	-0.211016596931882	0.101788379660968	0.310786145229394	0.507538
protein_coding	MMADHC	ENSG00000168288.12	0.101595101958193	0.390389582587236	0.654032929033912	0.1844
protein_coding	RND3	ENSG00000115963.13	-0.119051441076217	0.50803930568828	0.747323048906121	0.126492
protein_coding	RBM43	ENSG00000184898.6	-0.906708757198895	0.00044012801240572	0.0064914500793911	2.18766
protein_coding	NMI	ENSG00000123609.10	0.106986747490732	0.543349095502854	0.770350638344918	0.113312
protein_coding	TNFAIP6	ENSG00000123610.4	0.269212806830718	0.179101451153447	0.433172394352376	0.363339
protein_coding	RIF1	ENSG00000080345.17	-0.0290091283598604	0.849153213817187	0.939298002935597	0.0271966
protein_coding	ARL5A	ENSG00000162980.16	-0.275641867957917	0.181828797807328	0.436277296549664	0.360237
protein_coding	CACNB4	ENSG00000182389.19	-0.178528992929961	0.0241691951693225	0.122777763236276	0.91088
protein_coding	STAM2	ENSG00000115145.9	0.161610181350245	0.376196872876725	0.641310536102301	0.192932
protein_coding	FMNL2	ENSG00000157827.19	-0.469812216487515	0.0100209973122903	0.0671773741736121	1.17278
protein_coding	PRPF40A	ENSG00000196504.16	0.0474517888297397	0.637100895059635	0.832193736538193	0.0797756
protein_coding	ARL6IP6	ENSG00000177917.10	0.255745785765893	0.200352972356786	0.460959516744213	0.336337
protein_coding	NR4A2	ENSG00000153234.13	0.0481737509129573	0.635861821505197	0.831581607300716	0.0800951
protein_coding	GPD2	ENSG00000115159.15	-0.411777029366161	0.0513368718353292	0.202891868823589	0.692735
protein_coding	GALNT5	ENSG00000136542.8	-0.163914145311002	0.338902347650172	0.611471174991075	0.213624
protein_coding	ERMN	ENSG00000136541.14	0.019855232476339	0.862558476748212	0.943647976042167	0.02519
protein_coding	ACVR1	ENSG00000115170.13	-0.133637489639944	0.424980281058238	0.683128099523863	0.165498
protein_coding	CCDC148	ENSG00000153237.17	-0.0254954921171366	0.772171399107246	0.90390194781735	0.0438787
protein_coding	PKP4	ENSG00000144283.21	-0.157348652031139	0.348634539190962	0.618923247911558	0.208363
protein_coding	DAPL1	ENSG00000163331.11	-0.0533460303747822	0.477213301070994	0.723074841284499	0.140817
protein_coding	TANC1	ENSG00000115183.14	-0.853791535055165	0.000354755103707237	0.00554887548627155	2.2558
protein_coding	WDSUB1	ENSG00000196151.10	-0.125349381295526	0.491489105658225	0.735270633515329	0.133553
protein_coding	BAZ2B	ENSG00000123636.17	-0.37117600327515	0.0318051181797486	0.146074652287068	0.835425
protein_coding	MARCH7	ENSG00000136536.14	0.0708268403382586	0.660964894063802	0.846840545655401	0.0721984
protein_coding	CD302	ENSG00000241399.6	-0.873140856343559	0.00558854154509522	0.0440250446115578	1.3563
protein_coding	LY75	ENSG00000054219.10	-0.157558504293313	0.157784269939548	0.403737405809735	0.393901
protein_coding	PLA2R1	ENSG00000153246.12	-0.115352334656955	0.511040617832668	0.74904273380754	0.125493
protein_coding	RBMS1	ENSG00000153250.19	-0.385039528056046	0.00439065327640695	0.0373086000728445	1.42819
protein_coding	TANK	ENSG00000136560.13	-0.300396179580818	0.105058038679706	0.315713566815393	0.500707
protein_coding	PSMD14	ENSG00000115233.11	0.67610681335896	0.00289653966995195	0.0275938629295919	1.55919
protein_coding	DPP4	ENSG00000197635.9	-0.631153274343675	0.00871171079480311	0.0611587939686184	1.21354
protein_coding	FAP	ENSG00000078098.13	0.0841462099255715	0.612802427720065	0.816759051337658	0.087906
protein_coding	IFIH1	ENSG00000115267.6	-0.681165528667162	0.0188624872544858	0.104040199963973	0.982799
protein_coding	GCA	ENSG00000115271.10	0.0525150403328623	0.627750021549402	0.826215967267888	0.0829064
protein_coding	FIGN	ENSG00000182263.13	-0.155864456402087	0.363533163597242	0.632501773304454	0.198938
protein_coding	GRB14	ENSG00000115290.9	0.153700538715196	0.045464308095656	0.187105675801812	0.727913
protein_coding	COBLL1	ENSG00000082438.15	-0.0686919616825928	0.54830083744412	0.773158675106927	0.111731
protein_coding	SCN3A	ENSG00000153253.16	-0.00903681013871276	0.880813434188658	0.951238488961196	0.0217106
protein_coding	SCN2A	ENSG00000136531.15	-1.01186398231645	0.00394821338955226	0.0341989170499797	1.46599
protein_coding	CSRNP3	ENSG00000178662.15	-0.166009371211628	0.128356842540725	0.357718295699806	0.446459
protein_coding	GALNT3	ENSG00000115339.13	0.0279351415395142	0.651423291327918	0.841137300054416	0.0751331
protein_coding	TTC21B	ENSG00000123607.14	0.385073774365559	0.0884491551436998	0.286389311468051	0.543043
protein_coding	SCN9A	ENSG00000169432.15	-0.0059030280203311	0.971256734674114	0.987593980476348	0.00542157
protein_coding	STK39	ENSG00000198648.10	0.601898644947178	0.00296313713652938	0.0280082262582043	1.55271
protein_coding	CERS6	ENSG00000172292.14	-0.374479193795096	0.0544567306994401	0.210948494044218	0.675824
protein_coding	SPC25	ENSG00000152253.8	5.89923862333975	2.53061113321888e-07	1.60112450347714e-05	4.79557
protein_coding	BBS5	ENSG00000163093.11	-0.053028485161741	0.737356041640763	0.88457448064129	0.0532656
protein_coding	KLHL41	ENSG00000239474.6	-0.0254561927764165	0.664361880497085	0.848546334932936	0.0713244
protein_coding	FASTKD1	ENSG00000138399.17	0.37633103881854	0.0933751735536137	0.295659983709211	0.529207
protein_coding	PPIG	ENSG00000138398.15	-0.108986232486773	0.404496805145096	0.66498209855719	0.17719
protein_coding	CCDC173	ENSG00000154479.12	0.0142093116689529	0.776158003419642	0.905750579552978	0.0429914
protein_coding	PHOSPHO2	ENSG00000144362.11	0.140113800946916	0.301997578392958	0.575245183903918	0.240147
protein_coding	KLHL23	ENSG00000213160.9	0.00306474225244685	0.978227505849307	0.989991546243697	0.00436851
protein_coding	SSB	ENSG00000138385.15	0.376089914368155	0.00658699045778674	0.0497691597472149	1.30304
protein_coding	METTL5	ENSG00000138382.14	0.195392820958059	0.235363635169129	0.504207784613425	0.29739
protein_coding	UBR3	ENSG00000144357.16	-0.354891888442534	0.0764802326227012	0.261181946855935	0.583057
protein_coding	MYO3B	ENSG00000071909.18	-0.238309378292214	0.0556684817492843	0.213990009482881	0.669607
protein_coding	SP5	ENSG00000204335.3	-0.182612336931172	0.00336992572689915	0.0306433935607316	1.51366
protein_coding	ERICH2	ENSG00000204334.7	-0.8303822516354	0.0135444945266351	0.0822180825655635	1.08503
protein_coding	GAD1	ENSG00000128683.13	0.00218957388279268	0.986238281791938	0.993523840353551	0.00282171
protein_coding	GORASP2	ENSG00000115806.12	0.0610208749482624	0.589750390804505	0.80142008085543	0.0961398
protein_coding	TLK1	ENSG00000198586.13	-0.449415010374527	0.0293498106335905	0.138991045232438	0.857013
protein_coding	METTL8	ENSG00000123600.19	0.0284203465014095	0.871320266909868	0.946727673832974	0.0237749
protein_coding	DCAF17	ENSG00000115827.13	0.0310339292926786	0.868196470423755	0.945911233600067	0.0241496
protein_coding	CYBRD1	ENSG00000071967.11	-1.00561243090524	2.07373074699223e-09	2.67225890571127e-07	6.57312
protein_coding	DYNC1I2	ENSG00000077380.15	-0.153122171614862	0.348281712913206	0.618923247911558	0.208363
protein_coding	SLC25A12	ENSG00000115840.13	-0.507985003398831	0.0187130212837175	0.103440809504564	0.985308
protein_coding	HAT1	ENSG00000128708.12	0.721582593327863	0.000365524314604732	0.00564813478871075	2.24809
protein_coding	METAP1D	ENSG00000172878.13	-0.29626260765979	0.0748593620608809	0.25733592743689	0.5895
protein_coding	DLX1	ENSG00000144355.14	0.105726095728831	0.58579998003845	0.799373028305352	0.0972505
protein_coding	DLX2	ENSG00000115844.10	-0.0716623354451671	0.690668501301259	0.862777658790858	0.0641011
protein_coding	ITGA6	ENSG00000091409.14	0.724748795183078	0.00163357672794429	0.0179399677253366	1.74618
protein_coding	PDK1	ENSG00000152256.13	0.392592325779715	0.0875338861807017	0.284583326321471	0.545791
protein_coding	MAP3K20	ENSG00000091436.16	-0.0629160668933736	0.652000108613854	0.841326982578952	0.0750352
protein_coding	CDCA7	ENSG00000144354.13	0.0193124002527764	0.893904632652542	0.95710018572025	0.0190426
protein_coding	SP3	ENSG00000172845.14	0.154037330594492	0.408057551179032	0.668000676032957	0.175223
protein_coding	OLA1	ENSG00000138430.15	0.0415081933973014	0.759907614543456	0.896937949802614	0.0472376
protein_coding	SP9	ENSG00000217236.1	-0.648520816067738	0.0219953300151777	0.116014421852492	0.935488
protein_coding	CIR1	ENSG00000138433.15	-0.409617747792303	0.0174662424790474	0.0988583149958955	1.00499
protein_coding	SCRN3	ENSG00000144306.14	-0.317494713091697	0.138963357644014	0.375361407974581	0.42555
protein_coding	GPR155	ENSG00000163328.13	0.333022938886817	0.106870357838049	0.319451169651677	0.495596
protein_coding	WIPF1	ENSG00000115935.17	0.0494594991975205	0.761228100387623	0.897298581574736	0.047063
protein_coding	CHRNA1	ENSG00000138435.15	-0.330868732108037	0.0742473288224021	0.256424386682926	0.591041
protein_coding	CHN1	ENSG00000128656.13	0.110077423865662	0.577503032646158	0.793777042425672	0.100301
protein_coding	ATF2	ENSG00000115966.16	-0.361021132723809	0.0779194068472573	0.264169922417711	0.578117
protein_coding	ATP5MC3	ENSG00000154518.9	0.293131755548663	0.0165311263458709	0.094932607086958	1.02258
protein_coding	LNPK	ENSG00000144320.13	0.042803516014009	0.762177250694461	0.8980064499692	0.0467205
protein_coding	MTX2	ENSG00000128654.13	-0.0700674353165526	0.688064880604453	0.861226722781656	0.0648825
protein_coding	HNRNPA3	ENSG00000170144.20	0.561512050615559	0.00382274212833851	0.0333719549119438	1.47662
protein_coding	NFE2L2	ENSG00000116044.15	-0.329890515321765	0.046681930483163	0.190266112830529	0.720639
protein_coding	AGPS	ENSG00000018510.14	0.575614839079584	0.0196802693548213	0.106813440180231	0.971374
protein_coding	TTC30B	ENSG00000196659.9	-0.0165392414434615	0.886386371826075	0.954768633333516	0.0201019
protein_coding	TTC30A	ENSG00000197557.6	-0.0374406298821668	0.828684835933207	0.930878695258943	0.0311069
protein_coding	RBM45	ENSG00000155636.14	0.0494953745242578	0.788864629911717	0.911288249672194	0.0403442
protein_coding	OSBPL6	ENSG00000079156.16	0.702853902908912	0.00904217700193953	0.0628433538689969	1.20174
protein_coding	PRKRA	ENSG00000180228.12	0.342308873962386	0.0322792736540879	0.147530822877712	0.831117
protein_coding	PJVK	ENSG00000204311.13	-0.00621723425828587	0.930262190805408	0.971483727578151	0.0125645
protein_coding	FKBP7	ENSG00000079150.17	0.0397418037508864	0.80361461819246	0.919137662511278	0.0366194
protein_coding	PLEKHA3	ENSG00000116095.10	-0.0167781721129987	0.892471053203946	0.95669323216519	0.0192273
protein_coding	SESTD1	ENSG00000187231.13	-0.253883809938482	0.0994261227993501	0.306662125788246	0.51334
protein_coding	CWC22	ENSG00000163510.13	-0.106292436763167	0.507859165846346	0.747273814262562	0.12652
protein_coding	UBE2E3	ENSG00000170035.15	-0.241366849363783	0.12426599514845	0.350820447328237	0.454915
protein_coding	ITGA4	ENSG00000115232.13	-0.172901558617943	0.364563550530338	0.633057385039551	0.198557
protein_coding	ITPRID2	ENSG00000138434.16	-0.306851706777401	0.0667479774671671	0.241261474910919	0.617512
protein_coding	PPP1R1C	ENSG00000150722.10	0.0697181569442536	0.596638226745703	0.80506328562535	0.09417
protein_coding	PDE1A	ENSG00000115252.18	-0.103345726657174	0.159878754115556	0.406453752091783	0.390989
protein_coding	DNAJC10	ENSG00000077232.17	0.414745336125742	0.00916969503247314	0.0634783323933552	1.19737
protein_coding	FRZB	ENSG00000162998.4	-1.2857030017247	0.000846498721343811	0.0108090191272683	1.96621
protein_coding	NCKAP1	ENSG00000061676.14	0.359466514863856	0.00508661601251635	0.0414443508248637	1.38253
protein_coding	DUSP19	ENSG00000162999.12	-0.161203416050571	0.286230571259432	0.559320339998607	0.252339
protein_coding	NUP35	ENSG00000163002.12	1.5864247722205	0.000420860533016599	0.00625545719232926	2.20374
protein_coding	ZNF804A	ENSG00000170396.7	0.00118987626567746	0.994556174401917	0.997681475906965	0.00100809
protein_coding	ZC3H15	ENSG00000065548.17	0.115658936090967	0.430922630798642	0.688280563133696	0.162234
protein_coding	ITGAV	ENSG00000138448.11	-0.0124367760945443	0.920344670303565	0.967759038242393	0.0142328
protein_coding	FAM171B	ENSG00000144369.12	-1.73083488260747	5.23522360182706e-10	7.74041586434346e-08	7.11124
protein_coding	CALCRL	ENSG00000064989.12	-0.0494535616982434	0.582273005305409	0.796731130410851	0.0986882
protein_coding	TFPI	ENSG00000003436.15	0.042971461234647	0.802431933774628	0.919102906450169	0.0366359
protein_coding	GULP1	ENSG00000144366.15	-0.845448219148416	0.000230562081518618	0.00395418192553175	2.40294
protein_coding	COL3A1	ENSG00000168542.14	-0.682112957858441	0.000330638946936734	0.00522990388364118	2.28151
protein_coding	COL5A2	ENSG00000204262.12	0.0893521253353366	0.559549270086179	0.78086726752414	0.107423
protein_coding	WDR75	ENSG00000115368.9	0.172322341539735	0.366574067079401	0.634257125671011	0.197735
protein_coding	SLC40A1	ENSG00000138449.10	-0.197902348795654	0.118354327225846	0.340476589988962	0.467913
protein_coding	ASNSD1	ENSG00000138381.9	-0.0533917970087839	0.71254200292379	0.873541038379638	0.0587167
protein_coding	ANKAR	ENSG00000151687.14	-0.0375449788261868	0.691278963253076	0.862931418223668	0.0640237
protein_coding	OSGEPL1	ENSG00000128694.11	0.38277317163134	0.0925591610036707	0.294203660433935	0.531352
protein_coding	ORMDL1	ENSG00000128699.13	0.161311626792923	0.367119711651279	0.634753708769032	0.197395
protein_coding	PMS1	ENSG00000064933.17	0.112167567583754	0.55064119136055	0.774798753167147	0.110811
protein_coding	C2orf88	ENSG00000187699.10	0.0395708800484886	0.550616257305377	0.774798753167147	0.110811
protein_coding	HIBCH	ENSG00000198130.15	0.00913546526230218	0.953118893242183	0.980295606061362	0.00864294
protein_coding	INPP1	ENSG00000151689.12	-0.641074914915601	0.000179985873327965	0.00324717850753621	2.48849
protein_coding	MFSD6	ENSG00000151690.14	-0.130202429010537	0.468978959653251	0.717881262782211	0.143947
protein_coding	NEMP2	ENSG00000189362.11	0.352139604760681	0.0829752454197444	0.274626175427573	0.561258
protein_coding	NAB1	ENSG00000138386.16	-0.255846349818977	0.196670113664407	0.456343026316369	0.340709
protein_coding	GLS	ENSG00000115419.12	0.187041137644127	0.310191226055456	0.582772128865265	0.234501
protein_coding	STAT1	ENSG00000115415.18	-0.424072202625451	0.0136296399237482	0.0824469949909417	1.08383
protein_coding	MYO1B	ENSG00000128641.18	0.0425339303643825	0.778908580956718	0.907180385791485	0.0423063
protein_coding	NABP1	ENSG00000173559.12	-0.0732777779588271	0.688756670220317	0.861667107420697	0.0646605
protein_coding	CAVIN2	ENSG00000168497.4	-0.219035732734695	0.253311113434376	0.525297569989898	0.279595
protein_coding	TMEFF2	ENSG00000144339.11	-0.0164422456975789	0.845197276741267	0.9376439208467	0.0279621
protein_coding	SLC39A10	ENSG00000196950.13	-0.181332463484631	0.33959632981048	0.61192688242694	0.2133
protein_coding	STK17B	ENSG00000081320.10	-0.0381761507277204	0.795415833853019	0.915396214854527	0.0383909
protein_coding	HECW2	ENSG00000138411.12	-0.248867342742109	0.152932530374906	0.397206050600208	0.400984
protein_coding	CCDC150	ENSG00000144395.17	-0.008594803074437	0.959608696136361	0.983513237174763	0.00721979
protein_coding	GTF3C3	ENSG00000119041.10	-0.369222728651709	0.0722218723901894	0.252596718026046	0.597572
protein_coding	PGAP1	ENSG00000197121.14	-0.377542506720691	0.0933256860609739	0.295624207852275	0.52926
protein_coding	ANKRD44	ENSG00000065413.19	-0.0280068571281748	0.843822817901224	0.937017574530839	0.0282523
protein_coding	SF3B1	ENSG00000115524.15	0.155554059027906	0.324560915644177	0.597090061707677	0.22396
protein_coding	COQ10B	ENSG00000115520.8	0.596174142291956	0.00372190158128228	0.0327760687214363	1.48444
protein_coding	HSPD1	ENSG00000144381.16	0.76256895285397	2.17303799752695e-05	0.000614134642117978	3.21174
protein_coding	HSPE1	ENSG00000115541.10	0.418476477232521	0.0279636917052194	0.135254136946113	0.868849
protein_coding	MOB4	ENSG00000115540.14	0.0504777721717384	0.748457541433623	0.890691741673868	0.0502726
protein_coding	RFTN2	ENSG00000162944.10	-0.373845392096072	0.0786099622045426	0.265439434202653	0.576035
protein_coding	MARS2	ENSG00000247626.4	0.225604448253424	0.185426041337436	0.441724094898628	0.354849
protein_coding	PLCL1	ENSG00000115896.15	-0.369337045614126	0.0014879902846382	0.01677392579296	1.77537
protein_coding	SATB2	ENSG00000119042.16	-0.139706050735486	0.454563310833537	0.707768305118419	0.150109
protein_coding	FTCDNL1	ENSG00000226124.7	-0.0278078152494259	0.846910617592198	0.938428911350553	0.0275986
protein_coding	C2orf69	ENSG00000178074.5	0.173506701448477	0.30453969532446	0.577887325172751	0.238157
protein_coding	TYW5	ENSG00000162971.10	0.0346016595531497	0.842674562476895	0.936566072832354	0.0284616
protein_coding	MAIP1	ENSG00000162972.10	0.155430415216628	0.417310576670945	0.675526605960597	0.170358
protein_coding	SPATS2L	ENSG00000196141.13	-0.0512030730653897	0.737210993282277	0.88450245932761	0.053301
protein_coding	KCTD18	ENSG00000155729.12	0.304314889795044	0.149880387857609	0.391699071638808	0.407047
protein_coding	SGO2	ENSG00000163535.17	2.45895855404665	2.47537362676382e-09	3.10421947493336e-07	6.50805
protein_coding	AOX1	ENSG00000138356.13	-1.0222847166581	0.000702801089620432	0.00930400009878284	2.03133
protein_coding	BZW1	ENSG00000082153.17	0.280499028730683	0.137299331502625	0.372658243533501	0.428689
protein_coding	CLK1	ENSG00000013441.15	-0.29195978632903	0.157604584840334	0.40337354203122	0.394293
protein_coding	PPIL3	ENSG00000240344.8	0.0833141999472114	0.658915307714754	0.845216841293282	0.0730319
protein_coding	NIF3L1	ENSG00000196290.14	0.254513873091001	0.210117415127519	0.473050150049309	0.325093
protein_coding	ORC2	ENSG00000115942.8	0.35541860631667	0.103094262019444	0.312284236429826	0.50545
protein_coding	FAM126B	ENSG00000155744.9	-0.189007640971018	0.319076258664626	0.592012457744303	0.227669
protein_coding	NDUFB3	ENSG00000119013.8	0.205768446986042	0.170185349614089	0.419593368558801	0.377171
protein_coding	CFLAR	ENSG00000003402.19	-0.499648208053407	0.0117646927730014	0.0747047353931182	1.12665
protein_coding	CASP10	ENSG00000003400.14	0.0214962045112232	0.890256429726558	0.956288964665395	0.0194109
protein_coding	CASP8	ENSG00000064012.21	-0.41494911680851	0.0694548280528729	0.247102967282334	0.607122
protein_coding	TRAK2	ENSG00000115993.12	0.00828264415592853	0.978209280955387	0.989991546243697	0.00436851
protein_coding	STRADB	ENSG00000082146.12	-0.0710191469813937	0.694206846707728	0.864997699317851	0.062985
protein_coding	C2CD6	ENSG00000155754.14	-0.068589671121983	0.544549614218498	0.771108416765525	0.112885
protein_coding	TMEM237	ENSG00000155755.18	0.56410849695479	0.0274462952390022	0.133625879697409	0.874109
protein_coding	MPP4	ENSG00000082126.17	0.224200448241288	0.00137857571037383	0.0157554714629055	1.80257
protein_coding	ALS2	ENSG00000003393.14	0.164795581277949	0.389409190569077	0.653512976304531	0.184746
protein_coding	CDK15	ENSG00000138395.14	0.0194890553864979	0.865230414114273	0.944723665172002	0.0246952
protein_coding	FZD7	ENSG00000155760.2	-0.624407119038223	0.0113860548559278	0.0730934764654308	1.13612
protein_coding	KIAA2012	ENSG00000182329.12	-0.10812312801293	0.0315241715608711	0.145319499095502	0.837676
protein_coding	SUMO1	ENSG00000116030.16	0.331521204552173	0.0435372810888668	0.181461320526476	0.741216
protein_coding	NOP58	ENSG00000055044.10	0.439532173556496	0.0225255335541485	0.117269697665519	0.930814
protein_coding	BMPR2	ENSG00000204217.13	-0.15021414624957	0.149117615487107	0.39042550304732	0.408462
protein_coding	FAM117B	ENSG00000138439.11	-0.356411639433938	0.0626451643541488	0.231678246055391	0.635115
protein_coding	ICA1L	ENSG00000163596.16	-0.0334379508474679	0.845664556429022	0.937739510290189	0.0279178
protein_coding	WDR12	ENSG00000138442.9	0.242059507953313	0.228481266764238	0.497172404797907	0.303493
protein_coding	CARF	ENSG00000138380.17	0.0362528667850904	0.832193455248456	0.932303962433494	0.0304425
protein_coding	NBEAL1	ENSG00000144426.18	-0.102275395757137	0.579709207510797	0.795874843973869	0.0991552
protein_coding	CYP20A1	ENSG00000119004.15	-0.210177398624466	0.256669612749793	0.528542111585261	0.27692
protein_coding	ABI2	ENSG00000138443.15	-0.595708608695711	0.00179286576254101	0.0191940491620815	1.71683
protein_coding	RAPH1	ENSG00000173166.17	0.0555761853347193	0.763593729806132	0.89835308894019	0.0465529
protein_coding	PARD3B	ENSG00000116117.17	-1.49721732851784	4.01351888292919e-06	0.000154027011556348	3.8124
protein_coding	NRP2	ENSG00000118257.16	1.04421169544048	1.29376464327588e-07	9.271539887476e-06	5.03285
protein_coding	INO80D	ENSG00000114933.15	-0.0485143822288731	0.781899683786523	0.908475718294773	0.0416867
protein_coding	NDUFS1	ENSG00000023228.13	0.0493102093780053	0.730769822195105	0.881593482998578	0.0547316
protein_coding	EEF1B2	ENSG00000114942.13	0.182145217857351	0.178157346209091	0.432120492764432	0.364395
protein_coding	GPR1	ENSG00000183671.12	0.0496248088999857	0.789379322117485	0.911288249672194	0.0403442
protein_coding	ZDBF2	ENSG00000204186.8	-0.00860079149760785	0.963325663374082	0.985281604001482	0.00643963
protein_coding	ADAM23	ENSG00000114948.12	-0.295118582078844	0.157510236675418	0.403315076877797	0.394356
protein_coding	FASTKD2	ENSG00000118246.13	0.104459137716074	0.564381119942164	0.784570191083496	0.105368
protein_coding	KLF7	ENSG00000118263.14	0.235155218492822	0.233635091397103	0.502988011506602	0.298442
protein_coding	CREB1	ENSG00000118260.14	0.246983362939358	0.123710638628036	0.349964670208325	0.455976
protein_coding	METTL21A	ENSG00000144401.14	0.0371547712071081	0.843315233024863	0.936750159198673	0.0283762
protein_coding	CCNYL1	ENSG00000163249.11	-0.0687252603913449	0.710296490186734	0.872932807574518	0.0590192
protein_coding	FZD5	ENSG00000163251.3	-0.00842316305333057	0.949055888984597	0.978870545853937	0.00927474
protein_coding	PLEKHM3	ENSG00000178385.14	-0.0430173064049991	0.808116749781326	0.920953780309855	0.0357622
protein_coding	IDH1	ENSG00000138413.13	0.115349791821343	0.522505301433961	0.756375292583883	0.121263
protein_coding	PIKFYVE	ENSG00000115020.16	0.0956035411863449	0.601503358784995	0.80872175528803	0.0922009
protein_coding	MAP2	ENSG00000078018.19	-0.327436348622778	0.030483200900263	0.142106551558279	0.847386
protein_coding	RPE	ENSG00000197713.14	0.146765954303656	0.338010141538462	0.610638240579062	0.214216
protein_coding	KANSL1L	ENSG00000144445.16	-0.133674564994936	0.405454605604504	0.665305536252437	0.176979
protein_coding	LANCL1	ENSG00000115365.11	-0.108316817939063	0.521238559860751	0.755363525471921	0.121844
protein_coding	CPS1	ENSG00000021826.15	0.249750006321424	0.215881991988086	0.481008638874469	0.317847
protein_coding	IKZF2	ENSG00000030419.16	-0.15924121659529	0.35070707419771	0.620485144751359	0.207269
protein_coding	SPAG16	ENSG00000144451.18	-0.319171258536729	0.0882264761695734	0.285997942367373	0.543637
protein_coding	BARD1	ENSG00000138376.10	1.39016413786375	0.000633076477987774	0.00858264781733534	2.06638
protein_coding	ATIC	ENSG00000138363.14	0.193395719432878	0.245866164755445	0.516517521710286	0.286915
protein_coding	FN1	ENSG00000115414.18	0.736393631048152	2.32099825650691e-05	0.000645559237839525	3.19006
protein_coding	MREG	ENSG00000118242.15	-0.115453410703533	0.422770045291982	0.681380155613446	0.166611
protein_coding	PECR	ENSG00000115425.13	-0.337349193301421	0.0885540758010747	0.286530879682537	0.542829
protein_coding	TMEM169	ENSG00000163449.10	0.00461026418397613	0.931080198029905	0.971655561217423	0.0124877
protein_coding	XRCC5	ENSG00000079246.15	0.378557381506155	0.00620462510937696	0.0475191735476057	1.32313
protein_coding	MARCH4	ENSG00000144583.4	0.222398462341012	0.164833289319877	0.412189252954339	0.384903
protein_coding	SMARCAL1	ENSG00000138375.12	0.146279178563836	0.429732829954491	0.687474638899861	0.162743
protein_coding	RPL37A	ENSG00000197756.9	-0.146407496455647	0.0871453698380731	0.283737567164018	0.547083
protein_coding	IGFBP2	ENSG00000115457.9	-1.18289056852092	4.1819505612587e-05	0.00102691744026992	2.98846
protein_coding	IGFBP5	ENSG00000115461.4	-0.32053251179189	0.123493968491994	0.349786488067243	0.456197
protein_coding	TNS1	ENSG00000079308.18	-0.143534245370184	0.406795037371809	0.666871344865156	0.175958
protein_coding	ARPC2	ENSG00000163466.15	0.391456698983695	0.00181674351075688	0.0193905618176985	1.71241
protein_coding	AAMP	ENSG00000127837.9	0.116317367925209	0.382249811657271	0.646784516474581	0.18924
protein_coding	PNKD	ENSG00000127838.13	-0.0420275199104134	0.785078107583239	0.909985731895872	0.0409654
protein_coding	TMBIM1	ENSG00000135926.14	-0.193792584480073	0.242725505161841	0.513065830775502	0.289827
protein_coding	CTDSP1	ENSG00000144579.7	-0.172832372209273	0.16701548159095	0.415438322857922	0.381493
protein_coding	USP37	ENSG00000135913.10	0.254631280833645	0.206185249325507	0.468393661980604	0.329389
protein_coding	CNOT9	ENSG00000144580.13	0.128411338138254	0.456901819440887	0.709510752151806	0.149041
protein_coding	PLCD4	ENSG00000115556.13	-0.0734869857155618	0.543451305903083	0.770350638344918	0.113312
protein_coding	ZNF142	ENSG00000115568.15	0.641188538900126	0.0236465181972469	0.120777816217647	0.918013
protein_coding	BCS1L	ENSG00000074582.13	0.605571892026595	0.0275500521587378	0.133945321087446	0.873072
protein_coding	RNF25	ENSG00000163481.7	0.0942037652672427	0.24555801416098	0.516410820018734	0.287005
protein_coding	STK36	ENSG00000163482.11	0.0733702283099095	0.689088379747414	0.861726096134893	0.0646308
protein_coding	TTLL4	ENSG00000135912.10	0.673665017861289	0.0226985547984327	0.117560435360909	0.929739
protein_coding	CYP27A1	ENSG00000135929.8	-1.09972307646123	0.00114785652722378	0.0137402862729339	1.862
protein_coding	CNPPD1	ENSG00000115649.15	-0.00717226687822705	0.952354595346703	0.979940183314434	0.00880043
protein_coding	RETREG2	ENSG00000144567.10	-0.476748239688765	0.00667077409869465	0.050240049860732	1.29895
protein_coding	ZFAND2B	ENSG00000158552.12	0.19052996193978	0.318704013805279	0.591987073604307	0.227688
protein_coding	ANKZF1	ENSG00000163516.13	0.143534076304355	0.4526036545833	0.705819551033588	0.151306
protein_coding	GLB1L	ENSG00000163521.15	-1.16388254703949	8.41976616381301e-05	0.00178387273478185	2.74864
protein_coding	STK16	ENSG00000115661.13	-0.277069840759655	0.143914315627233	0.382809389635496	0.417017
protein_coding	TUBA4A	ENSG00000127824.13	0.172022191347742	0.374252449608982	0.639791921609303	0.193961
protein_coding	DNAJB2	ENSG00000135924.15	-0.733999584074393	0.000833310000182656	0.0106794454950416	1.97145
protein_coding	PTPRN	ENSG00000054356.13	-0.0662746656370104	0.713272265961623	0.873691658471872	0.0586418
protein_coding	DNPEP	ENSG00000123992.19	-0.179198091216741	0.250450889977383	0.522024805077101	0.282309
protein_coding	SPEG	ENSG00000072195.14	-0.0517335182301508	0.767904944335504	0.900859671605821	0.0453429
protein_coding	GMPPA	ENSG00000144591.18	0.506857521629723	0.0184033194934655	0.102458423752923	0.989452
protein_coding	CHPF	ENSG00000123989.13	0.0192230465027894	0.869846855500197	0.946225884576851	0.0240052
protein_coding	TMEM198	ENSG00000188760.10	0.0208006312312144	0.816991838184135	0.924918784487335	0.0338964
protein_coding	OBSL1	ENSG00000124006.14	-0.396072252858132	0.0301745589371586	0.141400637168228	0.849549
protein_coding	STK11IP	ENSG00000144589.21	-0.0134960879730302	0.927936297662781	0.970880515002474	0.0128342
[truncated: 10,373 more rows]
