# Supplementary material for: Platelet Secretome Drives Mitogenic and TGF-β Responses in Gingival Fibroblasts
Source: Biology (Basel). 2026 Jan 14;15(2):143. doi: 10.3390/biology15020143 (PMC12838376; doi:10.3390/biology15020143)
Supplement: Supplementary file 1 [file biology-15-00143-s001.zip › Table S2 Paired_lfcShrink_apeglm_DESeq2results_GeneSymbols_GeneTypes_padj005_up.tsv]

GeneType	GeneSymbol	ENSG	baseMean	log2FoldChange	lfcSE	pvalue	padj	LP09001	LP09002	LP09003	LP09004	LP09005	LP09006	LP09007	LP09008	LP09009	LP09010	LP09011	LP09012	LP09013	LP09014	LP09015	LP09016	LP09017	LP09018	LP09019	LP09020	LP09021	LP09022	LP09023	LP09024
protein_coding	ENO1	ENSG00000074800.15	6564.04145705375	1.3497585059371	0.17992616977365	4.26329536825042e-15	2.72192030647479e-12	3366.34325498508	13024.2191595919	4400.60433555124	11804.0411198624	3390.11127973461	3461.88161822783	12517.4326104272	4636.1444969724	3680.95231546811	14381.6284438193	5433.49901951392	13028.2762364857	4005.14794159956	4754.24496539441	10598.2602526319	4795.03194856832	3212.77005888976	8795.07899449484	3267.96389880787	9769.58430067211	3193.30627284983	3440.72062835638	4930.80107473024	3648.95074165507
protein_coding	SRM	ENSG00000116649.9	1047.1000014065	1.09700736025188	0.307026633054207	2.48925108323251e-05	0.000679100036050359	467.23701139697	2690.43542200441	612.562051417227	2291.44175691261	544.190114943994	476.599805816412	2495.25136905226	785.138812650336	715.485106319115	2054.51834911705	747.5487427282	2186.52532905721	600.823368698937	665.594295155218	1242.61400789664	781.285420447121	519.757502431551	1034.85863388409	660.073161430598	1496.57148517988	469.955275874632	500.311316598848	579.263163506991	512.358531235674
protein_coding	NBL1	ENSG00000158747.14	2780.19043949104	1.47473929904143	0.218155867829424	8.60795039380065e-13	2.8100588780315e-10	1062.46714027768	2095.3516805485	1783.29375222309	3569.48278412245	1303.10242555483	1189.63293566707	3374.76571299543	1956.47119440014	1417.16664145522	1734.77213915296	1478.37600042169	2439.87587096309	1775.85782741509	1249.17786465738	3922.5720110746	2432.93138482641	2935.16078858519	5749.8469108108	3622.53335298448	5102.37117065872	3403.59134544458	2108.79779510762	8271.27751916156	2745.69429927632
protein_coding	E2F2	ENSG00000007968.6	15.9719203273648	2.66477386390767	1.57370970030342	0.00242583654743456	0.0241997870349899	4.97060650422308	35.743666288748	11.6555147204124	3.61283682603487	1.13609627336951	0	34.5876427393382	15.4841761195542	0	68.5170449923036	13.7706347344668	39.4712800795382	3.070647540199	4.75424496539441	27.9722633812232	12.8783311062712	0	21.9490833581071	1.85153761972117	67.9934438508316	0	0	7.06418492081696	6.84285183620266
protein_coding	CLSPN	ENSG00000092853.13	270.603154650512	3.10137440907753	0.714704886429419	2.75134392474391e-07	1.70243950515211e-05	26.0956841471712	872.338666452417	20.7209150585109	655.729883925328	23.8580217407597	59.7305239665477	783.163053455016	106.567565058108	34.5089279575136	789.435518389585	117.050395242968	859.188794289484	62.4364999840463	17.828418620229	356.108429968649	138.442059392416	36.4742106969509	475.563472758987	28.6988331056782	861.011715290004	18.3202904154517	16.3249373938204	100.664635121642	34.2142591810133
protein_coding	CDCA8	ENSG00000134690.10	276.386054445441	3.96810281375223	0.632191319453194	1.09687454610397e-11	2.40729685540255e-09	23.6103808950596	938.995773855758	60.8676879843757	494.958645166777	32.9467919277157	17.4214028235764	709.870191459752	49.1850300268192	35.6592255560974	826.176542515893	105.246994041997	1038.18645976646	18.423885241194	55.8623783433843	544.383279649958	167.418304381526	12.158070232317	547.914154939414	53.694590971914	750.790764205498	24.6925653425654	24.9675513081959	74.1739416685781	25.66069438576
protein_coding	MYCBP	ENSG00000214114.8	50.2120370328454	1.57306532691803	0.582217370797575	0.000359691208893059	0.00560113383604425	17.3971227647808	132.348169771851	45.3270016904925	129.158916530746	24.9941180141292	3.73315774790923	70.8223160853116	6.37583722569879	11.5029759858379	126.111082811921	41.3119042034005	175.325918492833	17.4003360611276	13.0741736548346	53.7928141946599	40.7813818365256	10.1317251935975	66.6601790875845	28.6988331056782	116.662435238795	19.9133591472302	13.4440660890286	24.7246472228594	15.396416631456
protein_coding	CTPS1	ENSG00000171793.14	185.28334349821	1.14400911424463	0.456210661376398	0.000725517668471128	0.00954178012298265	33.5515939035058	281.119105135829	55.6874592197479	502.184318818846	19.3136366472816	14.9326309916369	225.643193109016	48.2741961374337	89.7232126895353	323.718212572333	102.296143741754	900.495947861094	71.6484426046433	66.5594295155218	166.757724003446	108.39262014445	101.317251935975	323.545747278764	56.4718974014958	569.71348742381	71.6880929300286	67.2203304451427	115.676028078378	130.869541367376
protein_coding	PPIH	ENSG00000171960.10	140.987394663523	1.0753573462694	0.353514893686394	0.000198632135940088	0.00350341690207853	109.353343092908	353.572482748156	134.685947880321	230.318347659723	67.029680128801	78.3963127060938	263.524897061625	53.7391994737469	67.8675583164434	305.84420083521	81.6401916400535	304.754999683877	63.4600491641126	57.0509395847329	258.205508134368	55.8061014605087	94.2250443004566	140.636719294538	97.2057250353616	203.980331552495	85.2291771501451	88.3467200136162	129.804397920012	59.019597087248
protein_coding	CDC20	ENSG00000117399.13	302.999643566856	3.22553679573008	0.602670088326172	1.36814836417781e-09	1.86572931293608e-07	19.8824260168923	566.102390410982	113.96503282181	464.24953214548	86.3433167760826	47.2866648068502	723.86995161615	53.7391994737469	55.2142847320217	810.288532082895	128.85379644394	1810.17126318254	69.6013442445106	58.2395008260815	573.431399315075	120.197756991865	37.4873832163107	477.189330785514	59.2492038310775	803.754078362988	33.4544433673467	46.0939408766693	67.9927798628633	45.3338934148426
lincRNA	AL139220.2	ENSG00000230615.6	48.8933905998349	2.26401689850456	0.635788829188191	1.88668092338758e-05	0.000547527277890536	17.3971227647808	83.0798729954683	3.88517157347079	304.381502593437	12.4970590070646	18.6657887395461	62.5871630521359	18.2166777877108	9.20238078867028	67.5240443402413	19.6723353349526	116.577966746543	10.2354918006633	10.6970511721374	60.2479518980191	21.4638851771187	2.0263450387195	79.6670432997961	21.2926826267935	171.05719031946	11.1514811224489	2.88087130479183	36.2039477191869	12.83034719288
protein_coding	KIF2C	ENSG00000142945.12	213.812108319459	2.22563648657754	0.693995422457703	4.61738838038561e-05	0.00111795922390896	43.492806911952	512.003868460444	66.0479167490034	432.637209917675	53.3965248483669	38.575963395062	527.049794123249	29.1466844603373	85.1220222952001	530.262348201306	118.034012009716	799.522905797159	10.2354918006633	38.0339597231553	467.997483493541	115.904979956441	47.6191084099082	337.365540504239	62.9522790705199	607.646671887958	58.9435430758013	34.570455657502	91.8344039706205	23.094624947184
protein_coding	RAD54L	ENSG00000085999.11	25.5140040747628	2.44387491453337	1.23322933524971	0.00101459238025909	0.0125669881597171	2.48530325211154	81.1477829258062	0	68.6438996946625	0	4.97754366387897	55.9990406255952	17.3058438983253	0	66.5310436881789	5.90170060048579	95.4654215877204	0	3.56568372404581	36.5791136523687	9.65874832970342	8.10538015487799	47.9628117825303	0	77.2978098514717	0.796534365889206	9.60290434930611	20.3095316473488	0
protein_coding	STIL	ENSG00000123473.15	80.9701270974267	2.1063212967627	0.576863257518965	1.08671685398943e-05	0.000344560382192675	27.3383357732269	230.884763324615	36.261601352394	160.771238758552	30.6745993809767	14.9326309916369	229.760769625604	10.0191727832409	20.7053567745081	226.404148670221	18.688718568205	220.304819048586	16.3767868810613	22.5826635856235	112.964909808786	33.269022024534	16.210760309756	199.16760824949	12.0349945281876	232.609150016003	12.7445498542273	20.1660991335428	24.7246472228594	13.6857036724053
protein_coding	RAB3B	ENSG00000169213.6	1772.0044412525	1.28285321780672	0.269569143330424	1.45607319989366e-07	1.00748788993627e-05	668.546574818005	3610.11029516355	778.329371885314	2847.81862812198	764.592791977679	686.901025615298	2767.83493445038	1144.91819895762	1190.55801453422	3310.66417397595	1009.19080268307	2817.14787358379	1527.13537665897	1319.30297789695	2614.33076986047	1660.23151845013	816.617050603957	3498.03354407166	802.641558149129	4737.35373524899	826.006137427107	750.947120115738	1424.31628465972	954.577831150271
protein_coding	LRP8	ENSG00000157193.16	100.596091113402	1.93291600310968	0.648381218130647	8.96858407077661e-05	0.00186903162994256	19.8824260168923	195.141097035867	37.5566585435509	350.445172125382	21.5858291940207	18.6657887395461	307.171208137456	33.700853907265	51.7633919362704	98.3070645541748	31.4757365359242	309.344683414056	67.5542458843779	38.0339597231553	165.681867719553	94.4410947793224	21.2766229065547	43.8981667162142	14.8123009577694	402.950619873875	9.55841239067048	21.1263895684734	29.13976279837	30.792833262912
protein_coding	NDC1	ENSG00000058804.11	163.208581106029	1.37874692878716	0.436154208712894	9.09362495681027e-05	0.00189182319138475	86.9856138239039	389.316149036904	60.8676879843757	206.834908290496	60.2131024885839	52.2642084707292	373.052432402863	47.3633622480481	77.0699391051136	358.473235394516	93.443592841025	504.865210319675	57.3187540837146	110.53619544542	258.205508134368	103.02664885017	71.9352488745421	237.375271872862	81.4676552677316	364.30171494814	76.4672991253638	70.1012017499346	87.4192883951099	88.1017173911093
protein_coding	DEPDC1	ENSG00000024526.16	212.161115273798	3.23803462685912	0.495666941835956	1.90203725390291e-12	5.24476350051637e-10	33.5515939035058	663.672938928915	36.261601352394	296.252619734859	49.9882360282584	26.1321042353646	579.754773535574	44.6308605798915	39.1101183518487	640.48542058023	100.328910208258	850.009426829126	23.5416311415256	35.6568372404581	470.149196061328	91.2215120027546	25.3293129839937	336.552611490976	39.8080588240052	552.536196345705	13.5410842201165	33.6101652225714	90.0683577404163	19.6731990290827
protein_coding	CDC7	ENSG00000097046.12	20.0868864193465	1.5305042556104	1.0120175333411	0.00404467262537751	0.0348750593591482	19.8824260168923	67.6231524381719	6.47528595578464	49.6765063579794	15.9053478271731	6.22192957984872	65.8812242654062	14.5733422301687	0	26.811017605684	1.96723353349526	44.0609638097171	1.02354918006633	2.37712248269721	31.1998322329027	17.171108141695	7.09220763551824	18.6973673050542	0	32.2074207714465	7.16880929300286	1.92058086986122	16.7774391869403	27.3714073448106
protein_coding	SASS6	ENSG00000156876.9	44.4488015858663	1.17075577484684	0.734699437669289	0.00467759539664114	0.0389919910630394	21.1250776429481	78.2496478213132	9.0654003380985	111.997941607081	38.6272732945633	23.6433324034251	87.2926221516632	24.5925150134096	17.2544639787568	67.5240443402413	44.2627545036434	100.973042063935	8.18839344053066	21.3941023442748	96.8270655503878	23.6102736948306	21.2766229065547	57.717959941689	30.5503707253994	83.739294005761	12.7445498542273	39.371907832155	17.6604623020424	29.0821203038613
protein_coding	GPSM2	ENSG00000121957.13	137.495974320909	1.07803055513128	0.466430074814506	0.00133852969260777	0.0154486343980023	73.3164459372905	231.850808359446	94.5391749544558	202.318862257952	38.6272732945633	72.1743831262451	167.173606573468	110.21090061565	57.5148799291893	308.823202791398	102.296143741754	273.54515031866	89.0487786657709	87.9535318597966	313.074178612921	138.442059392416	53.6981435260667	197.541750222964	112.943794802992	335.672896484632	26.2856340743438	87.3864295786856	45.9172019853102	79.548152595856
protein_coding	PSRC1	ENSG00000134222.16	73.945101337035	2.17079150979649	0.551475878398187	3.13715069379571e-06	0.000127353811112874	26.0956841471712	184.514601652726	22.0159722496678	105.67547716152	14.7692515538036	24.8877183193949	265.995442971577	22.7708472346385	34.5089279575136	213.49514019341	48.197221570634	176.243855238868	8.18839344053066	10.6970511721374	162.454298867873	35.4154105422459	21.2766229065547	139.010861268012	12.9607633380482	147.438415087066	5.57574056122444	28.8087130479183	39.7360401795954	23.9499814267093
protein_coding	DCLRE1B	ENSG00000118655.5	46.6624052145947	1.24272504149707	0.750987037345136	0.00423155721536476	0.0362417394189106	16.154471138725	67.6231524381719	27.1962010142955	91.2241298573804	6.81657764021705	36.0871915631226	60.9401324455007	11.840840562012	23.0059519716757	120.153078899547	9.83616766747632	115.660030000507	27.635827861791	11.885612413486	102.206346969854	75.1235981199155	15.1975877903962	82.9187593528491	24.9957578662358	83.0235735441733	32.6579090014575	22.086680003404	28.2567396832678	27.3714073448106
protein_coding	CHD1L	ENSG00000131778.18	169.396047450664	1.02171627084872	0.3013935115679	6.51412392568794e-05	0.00145928843158234	85.7429621978482	267.594474648194	97.1292893367697	162.577657171569	142.012034171189	88.3514000338518	306.347692834139	141.179252854759	125.382438245633	289.956190402212	172.132934180836	238.663553969301	202.662737653134	106.970511721374	251.750370431008	181.369829746653	95.2382168198163	243.878703978968	125.90455814104	277.699539096028	143.376185860057	87.3864295786856	121.857189884093	110.340985858768
protein_coding	SV2A	ENSG00000159164.9	197.280625972968	1.13066556271244	0.414231955738894	0.000448769781351074	0.00660044015587139	99.4121300844616	106.264953831413	147.63651979189	123.739661291694	109.065242243473	107.017188773398	387.052192559261	205.848459001132	170.2440445904	132.069086724295	180.001868314817	106.48066254015	299.899909759435	191.358359857125	292.63290921895	363.812853752162	126.646564919969	284.525154642129	233.293740084868	285.572464173493	148.155392055392	166.130245242996	272.854142566555	195.021277331776
protein_coding	ANP32E	ENSG00000143401.14	392.846596876846	1.11798761557891	0.315269997458158	3.41524886513786e-05	0.000878582153108543	262.199493097768	750.616992063708	205.914093393952	411.863398167975	161.32567081847	171.725256403825	694.223400696718	188.542615102807	263.418150075687	929.44861033038	275.412694689337	1163.02585722732	200.615639293001	160.455767582061	726.202991627909	257.566622125425	179.331535926675	466.621253613092	213.852595077796	846.69730605825	196.743988374634	186.296344376538	286.982512408189	229.235536512789
protein_coding	MLLT11	ENSG00000213190.3	87.7683930994144	1.23090237902418	0.472705683322147	0.000553871049360597	0.00774096791972035	33.5515939035058	44.4380716022272	7.77034314694157	131.868544150273	26.1302142874987	33.5984197311831	134.232994440765	19.1275116770964	50.6130943376866	66.5310436881789	69.8367904390819	177.161791984904	24.565180321592	58.2395008260815	108.661484673213	45.0741588719493	73.9615939132616	131.694500148643	48.1399781127505	425.137954183094	75.6707647594746	69.140911315004	158.06113760328	93.2338562682613
protein_coding	S100A16	ENSG00000188643.10	1218.7362898459	1.13206483673946	0.263096971534261	1.4436526337684e-06	6.69225904089472e-05	556.707928472985	2480.80364944608	593.136193549873	2098.15498671975	576.000810598341	561.218048102354	2235.84404850722	1060.21064724477	743.092248685125	1521.27699895955	712.138539125286	2466.49603659812	736.955409647759	714.32530605051	1846.16938316073	1426.27517001954	816.617050603957	1445.38778558202	732.283128599724	2744.78797018883	715.287860568507	504.152478338571	933.355432662941	1028.99384486898
protein_coding	CKS1B	ENSG00000173207.12	522.513527881689	2.04097257575848	0.401076040120622	1.51535510117996e-08	1.46790881042577e-06	165.272666265417	1464.52427280384	260.306495422543	475.088042623585	181.775403739121	230.211394454402	1137.27463388157	154.841761195542	210.504460540833	1331.61387441564	240.98610785317	1541.21579659406	155.579475370082	131.930297789695	1271.66212756176	237.175931207162	196.555468755791	886.092624456916	175.896073873511	1238.19639854672	228.605363010202	190.137506116261	311.707159631048	123.171333051648
protein_coding	IQGAP3	ENSG00000183856.10	95.5620135290963	3.15935963233402	0.602913826163084	5.53228466591086e-09	6.12264243716471e-07	32.30894227745	217.360132836981	37.5566585435509	55.9989708035404	17.0414441005426	24.8877183193949	196.820157492901	23.6816811240241	20.7053567745081	336.627221049144	50.1644551041292	163.392740794368	36.847770482388	13.0741736548346	380.853124498192	71.9040153433477	5.06586259679874	225.994265687177	25.9215266760964	186.087320012802	31.8613746355683	41.2924887020163	71.5248723232717	26.5160508652853
protein_coding	NES	ENSG00000132688.10	252.99101666379	1.06272063512222	0.442483045379453	0.000989692738675634	0.0123403968949373	93.1988719541828	188.37878179205	31.0813725877663	169.803330823639	79.5267391358656	73.4187690422148	476.815360620877	181.255943987723	162.191961400314	408.123267997635	142.624431178407	520.470135002283	207.780483553465	202.055411029262	416.356381866668	388.496321705849	300.912238249845	391.831784392875	146.271471957973	460.923977262479	283.566234256557	217.025638294318	197.797177782875	331.878314055829
protein_coding	TAGLN2	ENSG00000158710.14	1380.30890493969	1.08533932391113	0.197293690030572	3.92056113131710e-09	4.55109104549421e-07	1027.67289474812	2970.58848210541	1428.44808184609	1856.99812858192	780.498139804852	780.229969313029	2265.49059942666	918.120560500625	801.757426212899	2353.41154538782	1128.20843145953	2734.53356644057	785.062221110877	771.376245635243	2109.75417271456	1013.09538036	760.892562039171	1633.98731665908	862.816530790067	2399.09498724197	699.357173250723	876.745167091648	1395.17652186135	774.097613970426
protein_coding	ADAMTS4	ENSG00000158859.9	89.8283721142651	1.77513742568349	0.694650288681942	0.000408857351962048	0.00610937272942439	29.8236390253385	211.563862627995	47.9171160728064	734.309084891587	30.6745993809767	8.7107014117882	167.997121876786	46.4525283586626	6.90178559150271	35.7480234742454	12.7870179677192	179.915602223012	33.777122942189	20.2055411029262	69.9306584530579	28.9762449891103	22.2897954259145	97.5514815915871	40.7338276338658	190.381642782328	22.3029622448978	45.1336504417387	25.6076703379615	46.189249894368
protein_coding	NUF2	ENSG00000143228.12	119.928085247533	3.39666755788374	0.587520381260764	1.61267823184664e-10	2.65689324553506e-08	4.97060650422308	342.945987365014	28.4912582054524	271.865971159124	26.1302142874987	14.9326309916369	337.641274360207	10.0191727832409	28.7574399645946	344.571226265643	56.066155704615	458.050436271851	15.353237700995	10.6970511721374	208.71611907528	24.6834679536865	15.1975877903962	202.419324302543	5.55461285916352	356.428789870675	7.96534365889206	9.60290434930611	72.4078954383739	24.8053379062347
protein_coding	UCK2	ENSG00000143179.15	176.299642005616	1.26885331210946	0.463674766615165	0.000287938126168343	0.00473026774287784	47.2207617901193	235.714988498771	69.9330883224742	538.312687079195	60.2131024885839	92.084557781761	388.699223165896	135.714249518446	58.6651775277731	287.970189098088	100.328910208258	501.193463335532	113.613958987363	95.0848993078882	223.778107049785	155.613167534111	143.870497749084	175.592666864857	74.9872735987075	274.836657249677	144.172720225946	78.7438156643101	124.506259229399	110.340985858768
protein_coding	ATP1B1	ENSG00000143153.12	150.268481078054	1.17572080061052	0.426385991959054	0.000427602851893647	0.00634224884656617	103.140084962629	490.750877694162	116.555147204124	530.183804220617	43.1716583880413	53.508594386699	315.406361170632	49.1850300268192	55.2142847320217	230.37615127847	63.9350898385961	393.794864049347	79.8368360451739	38.0339597231553	84.9926464275626	46.1473531308053	26.3424855033535	252.820923124863	40.7338276338658	364.30171494814	30.2683059037898	51.855683486253	97.1325426612332	48.755319332944
protein_coding	PRG4	ENSG00000116690.12	18.4780913878836	5.02745518446922	1.14919152419015	6.4553683037227e-07	3.38328743261526e-05	0	5.79627020898616	3.88517157347079	15.3545565106482	0	2.48877183193949	65.0577089620886	1.82166777877108	0	0.993000652062371	20.6559521017003	16.5228614286439	0	0	71.0065147369511	0	11.1448977129572	18.6973673050542	20.3669138169329	70.8563256971824	9.55841239067048	0.960290434930611	98.8985888914375	9.40892127477866
protein_coding	ASPM	ENSG00000066279.17	397.479698450952	2.69303681209136	0.425172374939454	7.9214138365906e-12	1.8240029303074e-09	72.0737943112347	640.487858092971	121.735375968751	475.088042623585	132.923263984232	103.284031025489	1011.27679247398	159.39593064247	171.394342188984	1205.50279160372	216.395688684479	1300.71636913269	111.56686062723	135.495981513741	999.470487736781	341.275774316188	62.8166962003044	647.091494557528	112.018025993131	1105.07239269141	75.6707647594746	93.1481721882692	167.774391869403	77.8374396368053
protein_coding	KIF14	ENSG00000118193.11	139.893827035509	3.16744092316743	0.478200907248728	1.3021319298066e-12	3.89143512469435e-10	28.5809873992827	294.643735623463	36.261601352394	222.189464801144	35.2189844744547	51.0198225547595	401.05195271566	32.7900200178795	33.3586303589298	371.382243871327	66.885940138839	425.004713414563	25.5887295016583	28.5254697923665	416.356381866668	59.0256842370765	22.2897954259145	183.721956997489	23.1442202465147	418.696470028805	32.6579090014575	44.1733600068081	71.5248723232717	33.358902701488
protein_coding	UBE2T	ENSG00000077152.10	134.039498226945	3.61202575532207	0.472389795890501	8.54166710609848e-16	7.05742683366231e-13	13.6691678866135	203.835502349347	50.5072304551202	342.316289266804	29.5385031076072	37.3315774790923	345.876427393382	49.1850300268192	27.6071423660109	301.872198226961	69.8367904390819	587.479517462895	23.5416311415256	14.2627348961832	171.061149139019	48.2937416485171	5.06586259679874	289.402728721708	29.6246019155388	405.097781258639	27.082168440233	18.2455182636816	97.1325426612332	29.0821203038613
protein_coding	G0S2	ENSG00000123689.5	87.5532509181072	1.18473438395554	0.58613149044751	0.0025069553876048	0.0248151482553186	57.1619747985654	617.302777257026	24.6060866319817	22.5802301627179	51.1243323016279	116.972276101156	205.055310526077	65.5800400357589	49.4627967391028	248.250163015593	23.6068024019432	58.7479517462895	33.777122942189	29.7140310337151	126.951041499397	41.8545760953815	17.2239328291157	91.0480494854813	26.847295485957	22.9030547708064	14.3376185860057	69.140911315004	47.6832482155145	39.3463980581653
protein_coding	C1orf74	ENSG00000162757.4	29.032611929812	1.1102116677638	0.537584988651722	0.00257045013132159	0.0252547605092272	17.3971227647808	57.9627020898616	20.7209150585109	32.5155314343138	3.40828882010852	27.3764901513343	37.058188649291	29.1466844603373	11.5029759858379	64.5450423840541	28.5248862356813	38.5533433335025	12.282590160796	42.7882046885497	53.7928141946599	20.3906909182628	11.1448977129572	52.0274568488465	31.4761395352599	29.3445389250957	11.9480154883381	21.1263895684734	22.075577877553	19.6731990290827
protein_coding	NEK2	ENSG00000117650.12	63.2535594598638	1.64603409357944	0.842739163207232	0.00118852204532992	0.01412350308689	9.94121300844616	115.925404179723	36.261601352394	54.192552390523	7.95267391358656	13.6882450756672	159.76196884361	16.3950100089397	26.4568447674271	151.929099765543	36.3938203696624	215.715135318407	41.9655163827196	19.0169798615776	143.088885757795	48.2937416485171	26.3424855033535	160.959944626119	12.9607633380482	180.361556320101	7.96534365889206	12.4837756540979	11.4793004963276	8.55356479525333
protein_coding	DTL	ENSG00000143476.17	66.7119731549725	3.84303143936255	0.784954343859515	1.42622931414577e-08	1.40089628996444e-06	0	173.888106269585	5.18022876462772	186.061096540796	4.54438509347803	7.46631549581846	234.70186144551	30.9683522391084	13.8035711830054	221.439145409909	28.5248862356813	245.089111191551	5.11774590033166	7.13136744809162	86.0685027114558	38.6349933188137	6.07903511615849	91.0480494854813	9.25768809860587	148.154135548654	13.5410842201165	6.72203304451428	28.2567396832678	9.40892127477866
protein_coding	CENPF	ENSG00000117724.12	1024.67729139458	2.72510186964578	0.342057364877934	3.29011273317051e-17	3.55484026539331e-14	170.243272769641	2266.34165171359	327.649469362703	974.562733822905	255.621661508139	326.029109984073	2491.95730783899	401.677745219024	394.552076314238	3175.61608529546	608.858778616784	2531.66954556666	371.548352364079	344.682759991095	2910.1912479311	719.040153433477	270.517062669053	1883.55652373089	343.460228458278	2423.42948293595	175.237560495625	238.152027862791	646.372920254752	341.287235330608
protein_coding	EXO1	ENSG00000174371.16	36.6736871190798	3.38771208827196	1.12878162095119	3.13755629740698e-05	0.000822203652115271	0	114.959359144892	2.59011438231386	121.933242878677	12.4970590070646	0	143.291662777258	22.7708472346385	2.30059519716757	85.3980560773639	9.83616766747632	94.5474848416846	11.2590409807297	11.885612413486	38.7308262201551	21.4638851771187	7.09220763551824	62.5955340212684	3.70307523944235	78.7292507746471	8.76187802478127	15.3646469588898	6.18116180571484	4.27678239762666
protein_coding	PLD5	ENSG00000180287.16	7.4285965516319	4.24333006200805	1.91596261191545	0.000215359964408668	0.00373699301393911	0	6.76231524381719	1.29505719115693	14.4513473041395	52.2604285749974	12.4438591596974	23.0584284928922	6.37583722569879	1.15029759858379	1.98600130412474	0	3.67174698414309	0	0	12.9102754067184	1.07319425885594	0	3.2517160530529	0	8.58864553905241	4.77920619533524	4.80145217465305	19.4265085322466	0
protein_coding	CEP170	ENSG00000143702.15	216.020946399053	1.00747235345733	0.307475614144417	0.000105422198029855	0.00213366022122096	150.360846752748	201.903412279685	124.325490351065	443.47572039578	252.213372688031	164.258940908006	386.228677255944	323.346030731867	80.520831900865	141.999093244919	165.247616813602	429.594397144742	244.628254035853	265.049156820738	189.350705965203	216.785240288899	124.620219881249	164.211660679172	147.197240767833	266.248011710625	168.865285568512	149.805307849175	225.170894351041	159.096305191712
protein_coding	RRM2	ENSG00000171848.14	708.809023986067	4.10514209814933	0.482485319284032	2.90996624600185e-19	6.81223098189034e-16	31.0662906513943	1807.47026016885	113.96503282181	2273.37757278244	102.248664603256	52.2642084707292	1316.80097000481	96.5483922748673	65.5669631192758	1838.04420696745	250.822275520646	3748.8536708101	182.191754051807	87.9535318597966	803.664644068219	202.833714923772	23.3029679452742	1228.33573904073	47.2142093028899	2409.83079416579	70.0950241982502	39.371907832155	183.668807941241	35.924972140064
protein_coding	ODC1	ENSG00000115758.12	259.50880221057	1.61312434700058	0.403847476014507	3.25851819287606e-06	0.000131520536026256	104.382736588685	688.790109834522	71.2281455136311	362.186891809995	94.2959906896692	59.7305239665477	671.988487507143	131.160080071518	146.087795020141	872.847573162824	287.216095890309	637.966038494862	188.333049132205	155.701522616667	366.866992807581	173.857469934662	97.2645618585358	427.600660976457	43.5111340634476	208.274654322021	97.1771926384832	63.3791687054203	175.721599905322	102.64277754304
protein_coding	CENPA	ENSG00000115163.14	84.5579128217269	2.95808949535137	0.629802511104655	9.17080995557959e-08	7.15628870200394e-06	8.69856138239039	265.662384578532	20.7209150585109	77.6759917597496	45.4438509347803	14.9326309916369	162.232514753563	20.9491794558674	13.8035711830054	288.96318975015	60.0006227716055	297.411505715591	9.21194262059699	15.4512961375318	161.37844258398	52.5865186839409	14.1844152710365	141.449648307801	12.9607633380482	252.649322940458	15.9306873177841	10.5631947842367	48.5662713306166	17.962486070032
protein_coding	SRSF7	ENSG00000115875.18	381.023512549454	1.3950209748059	0.335887090963001	1.79877215267784e-06	7.95575056468677e-05	118.051904475298	825.968504780528	165.767320468087	1000.75580081166	95.4320869630387	99.5508732775795	625.871630521359	157.574262863699	159.891366203146	864.903567946326	314.757365359242	1385.16654976798	230.298565514925	188.981237374428	393.763399904911	232.883154171738	133.738772555487	653.594926663634	143.494165528391	730.750591281042	190.37171344752	120.996594801257	184.551831056343	127.448115449275
protein_coding	CALM2	ENSG00000143933.16	4148.67158459203	1.04795577177397	0.19507732890415	8.03864084812722e-09	8.48953002652593e-07	2137.36079681592	7017.35113301258	2764.94710312004	8238.171172566	2664.1457610515	2149.05447687975	6957.05728242689	2151.38964672865	2728.50590384074	6377.05018754455	4072.1734143352	8614.83636154573	3432.98394994248	2758.65064117011	5783.80338220983	2732.35258304721	2357.65245255013	6994.4412301168	2462.54503422916	7292.47578311708	2631.74954489794	2244.19874643284	3019.93905364925	1985.2823889783
protein_coding	ACTG2	ENSG00000163017.13	93.9969118220022	2.95055046010202	0.699551060038281	6.03395859157857e-07	3.21034024156487e-05	21.1250776429481	322.659041633563	18.130800676197	153.545565106482	6.81657764021705	7.46631549581846	335.994243753572	11.840840562012	4.60119039433514	222.432146061971	51.1480718708769	208.371641350121	19.4474344212603	7.13136744809162	90.3719278470286	21.4638851771187	22.2897954259145	392.644713406138	38.8822900141446	234.040590939178	11.1514811224489	12.4837756540979	26.4906934530636	15.396416631456
protein_coding	BOLA3	ENSG00000163170.11	268.626137852945	1.32333871016019	0.365153631454323	1.68009755202887e-05	0.000495769962516753	111.838646345019	622.133002431181	142.456291027262	368.509356255556	109.065242243473	49.7754366387897	549.284707312824	100.191727832409	125.382438245633	787.449517085461	228.199089885451	754.544005241406	113.613958987363	114.101879169466	366.866992807581	158.832750310679	144.883670268444	434.917022095826	135.162246239646	516.75017326632	128.242032908162	95.0687530581305	157.178114488177	132.580254326427
protein_coding	MTHFD2	ENSG00000065911.11	1097.88409388598	1.0882852758461	0.284080436791867	9.81489657876513e-06	0.00031841195114695	596.47278050677	1958.17328560249	779.624429076471	737.018712511113	840.711242293436	821.29470454003	2623.7197563698	366.155223532987	963.949387613212	1758.60415480246	1537.39300642655	744.446701035012	1291.71906524371	1036.42540245598	2106.52660386288	676.11238307924	956.434858275602	2095.7309961926	746.169660747633	463.78685910883	743.963097740519	801.84251316706	1117.02424060418	585.919188474853
lincRNA	LINC01943	ENSG00000280721.1	11.8422911556251	1.95694240431923	1.05937776591882	0.00261730564916957	0.0255119189092546	7.45590975633462	3.86418013932411	31.0813725877663	20.7738117497005	17.0414441005426	36.0871915631226	23.8819437962097	20.0383455664819	2.30059519716757	0.993000652062371	7.86893413398106	10.0973042063935	5.11774590033166	4.75424496539441	16.137844258398	22.5370794359747	0	0	8.33191928874528	12.8829683085786	9.55841239067048	7.68232347944489	10.5962773812254	5.132138877152
protein_coding	GPAT2	ENSG00000186281.12	10.8437431358099	2.12992999983502	1.45565968864119	0.00364977271982144	0.0323436641152126	7.45590975633462	38.6418013932411	14.2456291027262	21.6770209562092	15.9053478271731	17.4214028235764	31.2935815260679	0	1.15029759858379	12.9090084768108	1.96723353349526	16.5228614286439	15.353237700995	21.3941023442748	10.758562838932	4.29277703542374	0	10.5680771724219	0.925768809860587	1.4314409231754	4.77920619533524	0.960290434930611	10.5962773812254	0
protein_coding	NCAPH	ENSG00000121152.9	84.3193194714418	2.06550673908893	0.692505911109765	7.97094581506189e-05	0.00171454678282327	29.8236390253385	176.786241374078	31.0813725877663	172.512958443165	29.5385031076072	3.73315774790923	239.642953265415	12.7516744513976	12.6532735844216	242.292159103219	16.7214850347097	266.201656350374	19.4474344212603	22.5826635856235	208.71611907528	31.1226335068221	33.4346931388717	112.997132843588	12.9607633380482	273.405216326502	30.2683059037898	12.4837756540979	27.3737165681657	5.132138877152
protein_coding	RFX8	ENSG00000196460.13	16.0677780372716	2.09020085358625	0.862886024772721	0.000755360347214273	0.00986040096372832	2.48530325211154	33.8115762190859	7.77034314694157	22.5802301627179	17.0414441005426	8.7107014117882	22.2349131895746	22.7708472346385	10.3526783872541	33.7620221701206	8.85255090072869	29.3739758731447	6.14129508039799	9.50848993078882	49.4893890590871	22.5370794359747	1.01317251935975	16.2585802652645	7.40615047888469	16.4615706165171	2.38960309766762	16.3249373938204	12.3623236114297	5.98749535667733
protein_coding	BUB1	ENSG00000169679.14	61.9744658146313	3.173371638391	0.859795753172819	7.21609377582469e-06	0.000247817244927221	7.45590975633462	124.619809493202	2.59011438231386	69.5471089011712	18.1775403739121	17.4214028235764	161.408999450245	5.46500333631325	18.4047615773406	190.656125195975	21.6395688684479	300.165315953698	16.3767868810613	13.0741736548346	129.102754067184	48.2937416485171	3.03951755807925	86.170475405902	23.1442202465147	158.174222010882	1.59306873177841	32.6498747876408	18.5434854171445	19.6731990290827
protein_coding	SLC20A1	ENSG00000144136.10	1119.84730962097	1.21627414691178	0.662077509225212	0.00277923483217111	0.0267194609532344	396.405868711791	884.89725190522	160.587091703459	1842.54678127778	394.225406859219	431.801912841501	2602.30835848354	1847.17112767388	649.918143199839	1002.930658583	253.773125820889	3137.50779795027	411.466770386666	566.943712123283	2242.08449563342	1556.13167534111	630.193307041763	891.783127549759	537.871678529001	4278.57691937127	418.977076457723	384.116173972244	384.998078184524	969.118891302202
protein_coding	CKAP2L	ENSG00000169607.12	402.128709271535	3.4546073691171	0.410097977191863	1.49981574929898e-18	2.71782121922494e-15	57.1619747985654	1510.89443447573	81.5886030428865	511.216410883934	49.9882360282584	43.553507058941	921.513624412369	102.013395611181	96.624998281038	1199.54478769134	193.772503049284	950.982468893061	125.896549148159	80.822164411705	1171.60749315969	223.224405842035	36.4742106969509	626.768269225947	63.8780478803805	1223.88198931497	35.8440464650143	25.9278417431265	236.650194847368	81.2588655549066
protein_coding	SPC25	ENSG00000152253.8	43.8966019387574	5.89923862333975	1.28752248584972	2.53061113321888e-07	1.60112450347714e-05	0	96.6045034831027	0	61.4182260425927	2.27219254673902	12.4438591596974	65.8812242654062	2.73250166815662	2.30059519716757	156.894103025855	24.5904191686908	227.648313016872	10.2354918006633	8.31992868944022	68.8548021691647	28.9762449891103	0	85.3575463926387	2.77730642958176	164.615706165171	0	9.60290434930611	19.4265085322466	2.566069438576
antisense	AC009948.1	ENSG00000223960.6	26.8953006593469	1.15199335477318	0.687895927029344	0.00461848895085445	0.0387324690198395	21.1250776429481	56.9966570550306	20.7209150585109	24.3866485757353	17.0414441005426	4.97754366387897	36.2346733459734	26.4141827921807	16.104166380173	65.5380430361165	28.5248862356813	29.3739758731447	25.5887295016583	16.6398573788804	61.3238081819123	24.6834679536865	7.09220763551824	12.1939351989484	15.73806976763	25.0502161555695	30.2683059037898	19.2058086986122	39.7360401795954	20.528555508608
protein_coding	NUP35	ENSG00000163002.12	50.6315426031454	1.5864247722205	0.598325436010001	0.000420860533016599	0.00625545719232926	21.1250776429481	86.9440531347924	24.6060866319817	97.5465943029414	38.6272732945633	9.95508732775795	96.3512904881565	20.9491794558674	37.9598207532649	94.3350619459253	31.4757365359242	158.803057064189	24.565180321592	24.9597860683207	104.35805953764	46.1473531308053	5.06586259679874	66.6601790875845	17.5896073873511	100.916585083866	10.3549467565597	38.4116173972244	31.7888321436763	25.66069438576
protein_coding	SGO2	ENSG00000163535.17	252.417126094442	2.45895855404665	0.450876068176807	2.47537362676382e-09	3.10421947493336e-07	64.6178845549001	644.352038232295	60.8676879843757	420.895490233062	79.5267391358656	63.4636817144569	536.93197776306	65.5800400357589	88.5729150909515	734.820482526155	157.378682679621	862.860541273627	26.6122786817246	64.1823070328245	530.397147959347	192.101772335213	37.4873832163107	417.845512817298	63.8780478803805	694.964568201657	32.6579090014575	44.1733600068081	143.049744646543	30.792833262912
protein_coding	NRP2	ENSG00000118257.16	509.760549004053	1.04421169544048	0.214556855912526	1.29376464327588e-07	9.271539887476e-06	99.4121300844616	178.71833144374	264.191666996014	408.25056134194	103.384760876625	136.882450756672	266.818958274895	210.40262844806	414.107135490163	591.828388629173	668.85940138839	715.072725161867	322.417991720895	337.551392543003	919.857122728684	589.183648111909	490.375499370118	841.381528727439	818.379627916759	1051.39335807233	496.240909948976	652.037205317885	868.011722145384	789.494030601882
protein_coding	BARD1	ENSG00000138376.10	141.929422258004	1.39016413786375	0.576996564215818	0.000633076477987774	0.00858264781733534	39.7648520337846	340.047852260521	69.9330883224742	192.383560986357	71.574065222279	90.8401718657912	326.935575417078	34.6116877966505	62.1160703235244	298.893196270774	120.984862309959	292.821821985412	74.7190901448423	93.8963380665396	211.94368792696	93.3679005204664	59.7771786422252	352.81119175624	50.9172845423323	343.545821562096	83.6361084183667	41.2924887020163	42.3851095249018	17.1071295905067
protein_coding	NGEF	ENSG00000066248.14	63.2963213560947	1.141935171838	0.524842461830166	0.0017606159671295	0.0189208966138493	19.8824260168923	48.3022517415513	10.3604575292554	48.7732971514707	39.7633695679328	13.6882450756672	139.174086260671	70.1342094826866	93.1741054852866	75.4680495567402	33.4429700694195	33.0457228572878	87.0016803056382	34.4682759991095	166.757724003446	138.442059392416	45.5927633711887	94.2997655385342	33.3276771549811	81.5921326209979	38.2336495626819	21.1263895684734	80.3551034742929	72.7053007596533
protein_coding	HJURP	ENSG00000123485.11	197.457958838342	3.71604480538141	0.430237940149124	1.48753439316568e-19	4.17878161728104e-16	14.9118195126692	525.528498948079	31.0813725877663	515.732456916477	31.8106956543462	13.6882450756672	539.402523673013	44.6308605798915	43.7113087461839	578.919380152363	45.2463712703911	667.340014368007	47.0832622830513	42.7882046885497	450.78378295125	74.0504038610596	16.210760309756	435.729951109089	33.3276771549811	435.87376110691	22.3029622448978	19.2058086986122	86.5362652800078	23.094624947184
protein_coding	ARL4C	ENSG00000188042.7	1710.23293140645	1.0689522384355	0.317460545886728	6.66585296926024e-05	0.00148853053745993	827.605982953143	663.672938928915	647.528595578464	1726.03279363816	664.616319921162	705.566814354844	2040.67092162096	1559.34761862805	900.683019691104	1331.61387441564	1017.05973681705	2335.23108191501	1361.32040948822	1073.27080093779	2899.43268509217	1884.52911855102	2416.416458673	1354.33973609653	2250.54397677109	1432.87236409858	2669.18666009473	2773.3187760796	3978.01913353505	2532.71053587451
protein_coding	DTYMK	ENSG00000168393.12	321.594082035487	1.37400991842349	0.339827167382648	2.73806937723146e-06	0.000113783794297613	86.9856138239039	726.465866192932	165.767320468087	372.122193081591	149.964708084775	113.239118353247	636.577329464487	121.140907288277	211.654758139417	825.183541863831	253.773125820889	865.614351511734	145.343983569419	162.832890064759	578.810680734541	193.174966594068	217.832091662346	509.706491316043	135.162246239646	579.733573886037	175.237560495625	131.559789585494	254.310657149411	106.064203461141
protein_coding	FANCD2	ENSG00000144554.10	72.3260338655054	2.59213393852029	0.855733904757705	3.97970259744454e-05	0.000989644047613372	0	264.696339543701	14.2456291027262	120.126824465659	47.7160434815193	4.97754366387897	185.290943246455	49.1850300268192	19.5550591759244	215.481141497535	42.2955209701482	125.757334206901	54.2481065435156	11.885612413486	221.626394481999	50.440130166229	20.263450387195	117.874706923168	6.48038166902411	105.210907853392	3.18613746355683	12.4837756540979	28.2567396832678	14.5410601519307
protein_coding	SGO1	ENSG00000129810.14	73.7863102317171	3.44665305067379	0.594502524131444	1.62674654076616e-10	2.65689324553506e-08	3.72795487816731	197.073187105529	11.6555147204124	116.513987639624	6.81657764021705	16.1770169076067	167.173606573468	20.0383455664819	11.5029759858379	232.362152582595	42.2955209701482	255.186415397945	8.18839344053066	19.0169798615776	193.654131100776	35.4154105422459	12.158070232317	112.997132843588	14.8123009577694	239.76635463188	3.18613746355683	5.76174260958366	29.13976279837	16.2517731109813
protein_coding	KIF15	ENSG00000163808.16	82.6551595678239	2.35245623432753	0.757719038136191	5.19709487075609e-05	0.00122686377402756	32.30894227745	235.714988498771	22.0159722496678	118.320406052642	24.9941180141292	23.6433324034251	229.760769625604	23.6816811240241	9.20238078867028	249.243163667655	65.9023233720913	177.161791984904	0	33.2797147577609	252.826226714902	23.6102736948306	27.3556580227132	131.694500148643	23.1442202465147	193.244524628679	5.57574056122444	28.8087130479183	29.13976279837	23.094624947184
protein_coding	TMEM158	ENSG00000249992.1	3906.03850396179	1.03905151287545	0.468383887095691	0.00173553657440954	0.0187086314076412	1082.34956629458	726.465866192932	729.117198621351	5458.99644413868	887.291189501586	1174.70030467544	4449.45318382487	3687.96641812206	2930.95828119149	2513.28465036986	1754.77231187778	6553.15042994939	3007.18749103488	4488.00724733232	9469.68701082793	7438.30940813049	4249.24554619478	1825.83856378921	3678.07948157611	8579.34117305177	3952.40352354224	5336.3339469094	3670.72708947951	6101.2577684542
protein_coding	CDC25A	ENSG00000164045.11	57.4165424216037	2.36086944472079	0.609034733087807	5.2308389630086e-06	0.000191334281443799	14.9118195126692	113.02726907523	7.77034314694157	232.12476607274	28.4024068342377	11.1994732437277	107.056989431285	46.4525283586626	3.45089279575136	168.810110850603	9.83616766747632	230.402123254979	18.423885241194	19.0169798615776	53.7928141946599	33.269022024534	6.07903511615849	59.3438179682155	3.70307523944235	166.762867549934	2.38960309766762	10.5631947842367	13.2453467265318	17.962486070032
protein_coding	ATRIP	ENSG00000164053.20	49.7957425650002	1.2717362744347	0.4641310337079	0.000398662219099485	0.00600918101845979	11.1838646345019	73.419422647158	25.9011438231386	110.191523194063	48.8521397548888	29.8652619832738	69.1752854786765	27.3250166815662	32.208332760346	60.5730397758047	49.1808383373816	138.608448651402	35.8242213023216	33.2797147577609	47.3376764913007	31.1226335068221	17.2239328291157	82.9187593528491	41.6595964437264	77.2978098514717	24.6925653425654	29.7690034828489	53.8644100212293	43.623180455792
protein_coding	COL7A1	ENSG00000114270.17	303.01687533253	1.97740100570227	0.343338938988323	4.46290433053295e-10	6.66871853475169e-08	127.993117483744	330.387401912211	163.177206085773	692.761461392186	218.130484486946	118.216662017126	744.45783419909	103.835063389952	132.284223837135	209.52313758516	294.101413257542	571.874592780287	100.307819646501	177.095624960942	612.16222553523	174.930664193518	177.305190887956	365.005126955188	208.297982218632	581.880735270801	250.111790889211	207.422733945012	447.692719356775	263.449795693803
protein_coding	GMPPB	ENSG00000173540.12	101.285422489516	1.4441218318005	0.414115164696235	2.54038103605911e-05	0.000688845406032554	29.8236390253385	189.344826826881	66.0479167490034	205.931699083987	67.029680128801	44.7978929749108	233.878346142192	60.1150366994457	52.9136895348541	170.796112154728	65.9023233720913	261.611972620195	72.6719917847096	68.936551998219	132.330322918863	82.6359579319071	40.5269007743899	121.939351989484	52.7688221620534	247.639279709344	43.8093901239064	38.4116173972244	45.9172019853102	35.0696156605386
protein_coding	IFRD2	ENSG00000214706.10	171.247568860667	1.39253349403866	0.451170602104911	0.000115754172907561	0.00229969322865573	96.9268268323501	285.949330309984	59.5726307932187	303.478293386929	143.148130444558	51.0198225547595	391.993284379167	99.280893943024	59.8154751263568	290.949191054275	109.181461108987	534.23918619282	106.449114726899	64.1823070328245	237.764238740397	116.978174215297	74.9747664326214	209.735685421912	127.756095760761	348.55586479321	72.4846272959178	118.115723496465	94.4834733159269	112.907055297344
protein_coding	MANF	ENSG00000145050.16	746.674165681817	1.19249180685238	0.315508027022526	1.08054974811866e-05	0.000343380130363682	331.787984156891	987.298025597309	404.057843640962	2939.04275797936	397.633695679328	287.453146589011	1540.79713250719	375.263562426843	291.025292441698	940.371617503066	485.90668277333	1723.88520905518	399.18418022587	363.699739852672	786.450943525928	485.083805002883	511.652122276673	829.18759352849	522.133608761371	1437.88240732969	432.518160677839	472.46289398586	555.421539399234	419.980031446938
protein_coding	RRP9	ENSG00000114767.6	84.2080038588101	1.03764657816361	0.564876674341316	0.00369981331729452	0.0326634681676423	22.3677292690039	134.280259841513	73.8182598959449	217.673418768601	39.7633695679328	26.1321042353646	182.820397336502	63.7583722569879	47.1622015419352	131.076086072233	74.75487427282	231.320060001015	71.6484426046433	42.7882046885497	58.0962393302327	53.6597129427968	47.6191084099082	95.1126945517974	29.6246019155388	97.3379827759273	79.6534365889206	67.2203304451427	77.7060341289866	55.5981711691466
protein_coding	POC1A	ENSG00000164087.7	141.196466544126	1.82411759900642	0.383289419797835	9.74844492447876e-08	7.48233100596878e-06	37.2795487816731	403.806824559369	53.0973448374341	167.093703204113	80.6628354092351	62.2192957984872	269.289504184848	57.3825350312891	71.3184511121947	317.760208659959	63.9350898385961	318.524050874413	59.3658524438473	80.822164411705	329.212022871319	90.1483177438986	64.8430412390239	247.943349045284	49.0657469226111	325.652810022404	51.7747337827984	30.7292939177795	117.442074308582	39.3463980581653
protein_coding	NT5DC2	ENSG00000168268.10	452.358847049608	1.21016682934517	0.201606315724815	1.68431867490607e-10	2.71930346065869e-08	278.353964236493	470.46393196271	200.733864629324	669.278022022959	320.379149090201	165.503326823976	704.929099639846	335.186871293879	327.834815596379	854.973561425702	425.906060001725	767.395119685906	527.127827734161	313.780167716031	989.787781181742	549.475460534239	254.306302359297	474.750543745724	257.363729141243	717.151902510876	332.951364941688	148.845017414245	446.809696241673	323.324749260576
transcribed_unprocessed_pseudogene	FAM86DP	ENSG00000244026.6	30.8066527926304	2.76973578343735	0.669312239801531	1.75169931722343e-06	7.81091066975248e-05	4.97060650422308	20.2869457314516	20.7209150585109	64.1278536621189	7.95267391358656	2.48877183193949	46.1168569857843	34.6116877966505	8.0520831900865	38.7270254304325	41.3119042034005	63.3376354764683	25.5887295016583	24.9597860683207	92.523640414815	36.4886048011018	5.06586259679874	55.2791729018994	25.9215266760964	55.8261960038406	12.7445498542273	10.5631947842367	20.3095316473488	21.3839119881333
protein_coding	CMSS1	ENSG00000184220.11	163.82658246695	1.59023472357658	0.348839456449791	2.64111715001733e-07	1.65612194147962e-05	52.1913682943424	256.967979265053	81.5886030428865	206.834908290496	101.112568329886	115.727890185186	391.993284379167	95.6375583854818	109.27827186546	311.802204747585	105.246994041997	383.697559842953	106.449114726899	90.3306543424938	325.984454019639	107.319425885594	93.2118717810968	180.470240944436	93.5026497959192	299.886873405247	121.073223615159	98.9099147978529	133.33649038042	69.283874841552
protein_coding	CIP2A	ENSG00000163507.13	134.306662396325	1.91933902988853	0.591638613859633	3.4872136149238e-05	0.000887344247014849	17.3971227647808	248.273573951574	31.0813725877663	167.996912410621	34.0828882010852	49.7754366387897	251.172167511861	51.9175316949758	47.1622015419352	410.109269301759	101.312526975006	501.193463335532	58.3423032637809	22.5826635856235	289.40534036727	97.6606775558902	46.6059358905484	212.174472461702	34.2534459648417	430.863717875796	11.1514811224489	21.1263895684734	42.3851095249018	45.3338934148426
protein_coding	POLQ	ENSG00000051341.13	16.534917630207	5.35531607663818	1.71121307199032	7.1821071312588e-05	0.00157871481636402	0	37.67575635841	3.88517157347079	10.8385104781046	0	0	39.5287345592437	14.5733422301687	1.15029759858379	54.6150358634304	5.90170060048579	62.4196987304326	2.04709836013266	0	50.5652453429803	3.21958277656781	0	44.7110957294774	0	55.1104755422529	0	0	10.5962773812254	0
protein_coding	MCM2	ENSG00000073111.13	201.690190178908	1.34792223699078	0.409019010896627	5.17403896065344e-05	0.00122495011264012	64.6178845549001	651.114353476112	64.7528595578464	512.119620090442	87.4794130494521	78.3963127060938	378.817039526086	98.3700600536384	50.6130943376866	535.227351461618	98.3616766747632	606.756189129646	49.1303606431839	66.5594295155218	187.198993397416	191.028578076357	86.1196641455786	299.97080589413	68.5068919296834	401.5191789507	54.164336880466	52.8159739211836	94.4834733159269	62.4410230053493
protein_coding	PLOD2	ENSG00000152952.11	1130.16772090684	1.99039196764329	0.296804273775199	7.71453618321568e-13	2.70895938073619e-10	360.368971556173	1972.66396112496	436.434273419885	2680.72492491787	433.988776427152	334.739811395861	2810.65773022289	446.308605798915	478.523801010855	1710.94012350347	850.828503236702	2827.24517779018	559.881401496284	480.178741504836	1222.17273850267	463.619919825764	439.716873402131	1790.06968720562	509.172845423323	3308.05997345835	665.902729883377	667.401852276775	1244.17956917889	430.244309201242
protein_coding	SSR3	ENSG00000114850.6	2901.61218615142	1.03359243233038	0.218943830418389	2.16452190774081e-07	1.40105413438375e-05	1681.30765005346	8101.25366209299	2391.97063206685	5975.63211026167	1353.09066158308	1557.97116679412	5465.67106811876	1358.96416296323	1573.60711486262	6272.785119078	2195.43262338071	6762.44000804554	1534.30022091943	1419.14212217023	3521.27761718244	1455.25141500865	1310.03206753215	4105.29151697929	1256.26827498082	5459.51568099098	1143.02681505101	1127.38097060854	1546.17347454381	1070.90631236572
protein_coding	SMC4	ENSG00000113810.15	1952.59062662144	1.0321293267666	0.302586187163541	6.04833608677704e-05	0.0013769032200141	1431.53467321625	3709.61293375114	1346.85947880321	1781.12855523519	1324.68825474885	1719.74133587018	3708.28941083905	1964.66869940461	1253.82438245633	4372.18187103062	1533.45853935956	4433.63448335278	1008.19594236534	1171.92138396972	3326.54762979777	1242.75895175517	806.48532541036	2318.47354582672	1042.41567990302	3402.53507438793	902.473436552471	967.012467975125	1140.86586471194	952.867118191221
protein_coding	TRIM59	ENSG00000213186.7	132.238420024244	1.25278267415548	0.330914791475869	1.19717254919832e-05	0.000374936407138648	69.5884910591231	289.813510449308	69.9330883224742	133.67496256329	114.74572361032	90.8401718657912	191.879065672995	51.0066978055903	63.2663679221082	329.676216484707	131.804646744183	233.155933493086	142.27333602922	83.1992868944022	178.592143126271	88.0019292261868	50.6586259679874	239.814058912652	87.9480369367557	239.050634170292	56.5539399781337	57.6174260958366	113.909981848174	66.717805402976
protein_coding	SKIL	ENSG00000136603.13	165.5556291225	1.08400856250715	0.308010139394153	4.13455578393142e-05	0.00101884158844036	103.140084962629	171.956016199923	183.898121144284	455.217440080393	152.236900631514	113.239118353247	235.525376748827	131.160080071518	63.2663679221082	97.3140639021124	244.92057492016	426.840586906635	94.1665245661026	59.4280620674301	171.061149139019	120.197756991865	60.7903511615849	148.76600942717	125.90455814104	425.853674644682	73.281161661807	101.790786102645	121.857189884093	91.5231433092106
protein_coding	ECT2	ENSG00000114346.13	192.679953686569	1.60996729596976	0.35373815268749	3.01526127944708e-07	1.83343549485341e-05	69.5884910591231	331.353446947042	82.8836602340434	212.254163529548	60.2131024885839	109.505960605337	414.228197568741	151.198425638	123.081843048465	510.402335160059	112.13231140923	467.229803732209	83.9310327654392	91.5192155838424	365.791136523687	134.149282356992	77.0011114713409	378.0119911674	64.8038166902411	387.920490180534	71.6880929300286	107.552528712228	128.92137480491	88.9570738706346
protein_coding	PSMD2	ENSG00000175166.16	1382.74603241724	1.0577432392325	0.21921591375432	1.31100589647712e-07	9.34127117985117e-06	828.848634579199	2219.00544500687	852.147631781259	3385.22810599467	924.78236652278	953.199611632823	2890.5387146447	1125.79068728053	817.861592593071	1627.52806873023	819.352766700777	3271.5265628715	864.899057156051	841.501358874811	1912.87247276211	985.192329629749	871.328366649384	1193.37979147042	711.916214782791	2411.97795555055	952.655101603491	881.546619266301	995.167050720089	847.658271209605
protein_coding	RFC4	ENSG00000163918.10	56.3031736305913	1.87303198269598	0.734317891919382	0.000428908765854453	0.00635490772699541	28.5809873992827	144.906755224654	22.0159722496678	85.8048746183281	19.3136366472816	33.5984197311831	163.879545360198	9.10833889385541	19.5550591759244	107.244070422736	32.4593533026719	145.951942619688	14.3296885209287	10.6970511721374	108.661484673213	61.1720727547884	10.1317251935975	78.0411852732697	20.3669138169329	127.398242162611	41.4197870262387	24.0072608732653	22.9586009926551	19.6731990290827
protein_coding	RPL39L	ENSG00000163923.9	92.469603653564	1.04537888557803	0.406066213784738	0.000746236410301364	0.00976853366178281	31.0662906513943	113.02726907523	73.8182598959449	76.7727825532409	52.2604285749974	37.3315774790923	155.644392327022	21.860013345253	66.7172607178596	220.446144757846	107.214227575492	172.572108254725	62.4364999840463	34.4682759991095	181.81971197795	80.4895694141952	92.1986992617371	148.76600942717	70.3584295494046	156.027060626119	72.4846272959178	49.9351026163918	95.366496431029	46.189249894368
protein_coding	LRRC15	ENSG00000172061.8	740.423970633342	2.36594945366506	0.307474890842326	7.21992483384577e-16	6.76073761441317e-13	334.273287409002	947.690179169237	356.140727568155	920.370181432382	312.426475176615	313.585250824375	1722.79401454037	236.816811240241	231.209817315341	765.603502740088	686.564503189847	1786.30490778561	283.523122878374	228.203758338932	1778.39043727546	243.615096760297	467.072531424844	824.310019448911	599.89818878966	1115.80819961523	560.760193586001	569.452227913852	1955.8961999512	529.465660826181
protein_coding	SLC49A3	ENSG00000169026.12	15.1195704795929	1.63796407712796	0.975658219831154	0.00333663048400662	0.0304722443292308	7.45590975633462	33.8115762190859	7.77034314694157	57.8053892165579	6.81657764021705	4.97754366387897	51.0579488056898	30.0575183497228	4.60119039433514	7.94400521649897	7.86893413398106	18.3587349207155	11.2590409807297	10.6970511721374	12.9102754067184	6.43916555313562	2.0263450387195	13.8197932254748	13.8865321479088	12.8829683085786	11.1514811224489	5.76174260958366	13.2453467265318	10.264277754304
protein_coding	TACC3	ENSG00000013810.18	542.389202454984	3.54165132913416	0.395788315027848	4.81458733264029e-21	2.25418978914218e-17	48.463413416175	1695.40903612845	139.866176644948	727.986620446025	78.3906428624961	72.1743831262451	1205.62640405693	84.7075517128553	79.3705343022812	1598.73104982042	234.100790485936	2231.50422961296	129.990745868424	106.970511721374	1099.52512213885	266.152176196272	65.8562137583836	935.681294265973	104.611875514246	1638.99985703583	73.281161661807	58.5777165307673	248.129495343696	93.2338562682613
protein_coding	NSD2	ENSG00000109685.17	446.694633024853	1.22277032793983	0.286766035612476	1.60935162845049e-06	7.26421590176626e-05	234.861157324541	1006.61892629393	196.848693055853	476.894461036602	211.313906846729	241.41086769813	743.634318895772	251.390153470409	301.377970828952	1132.0207433511	322.626299493223	1129.98013437004	219.039524534195	267.426279303436	883.278009076316	403.521041329832	183.384226004114	618.638979093315	167.564154584766	835.245778672847	148.155392055392	187.256634811469	261.374842070228	296.80869839529
protein_coding	HAUS3	ENSG00000214367.7	36.9355952637708	1.62755047171893	0.584191444051727	0.000289457043083801	0.00473307756362639	24.8530325211154	69.5552425078339	31.0813725877663	48.7732971514707	29.5385031076072	36.0871915631226	99.6453517014268	12.7516744513976	23.0059519716757	50.6430332551809	25.5740359354384	94.5474848416846	36.847770482388	9.50848993078882	59.1720956141259	37.5617990599578	5.06586259679874	45.5240247427407	24.0699890563753	47.2375504647882	17.5237560495625	10.5631947842367	36.2039477191869	11.1196342338293
protein_coding	NCAPG	ENSG00000109805.9	273.794262357306	3.07512704572699	0.597778860890682	6.63639040415332e-09	7.11562897837691e-07	52.1913682943424	956.384584482716	54.392402028591	535.603059459669	44.3077546614108	33.5984197311831	718.105344492927	55.560867252518	33.3586303589298	917.532602505631	107.214227575492	707.729231193581	93.1429753860362	73.6907969636134	599.251950128511	85.8555407084749	38.5005557356704	505.641846249727	53.694590971914	704.268934202297	7.96534365889206	48.9748121814611	121.857189884093	22.2392684676587
protein_coding	CEP135	ENSG00000174799.10	92.1190702642513	1.14525757998208	0.422175084931821	0.000463553532504331	0.00676826706606636	36.0368971556173	118.823539284216	38.8517157347079	89.4177114443629	85.2072205027131	69.6856112943056	169.644152483421	73.7775450402288	65.5669631192758	184.698121283601	57.0497724713627	134.018764921223	63.4600491641126	58.2395008260815	177.516286842378	107.319425885594	56.7376610841459	134.133287188432	62.9522790705199	182.508717704864	44.6059244897956	72.0217826197958	63.5776642873527	65.0070924439253
protein_coding	PAICS	ENSG00000128050.8	444.21197545273	1.03008966617702	0.270936384304845	1.38622479018289e-05	0.000421448342054303	265.927447975935	957.350629517547	182.603063953127	711.728854728869	385.136636672263	204.079290219038	898.455195919477	328.81103406818	366.944933948228	1000.94465727887	357.05288632939	1063.88868865546	290.687967138838	349.437004956489	572.355543031181	380.983961893857	177.305190887956	434.104093082563	179.599149112954	632.696888043527	168.865285568512	200.700700900498	318.771344551865	232.656962430891
processed_pseudogene	MT2P1	ENSG00000162840.4	28.1371429726449	4.33011907759458	1.1223283224313	1.2095539307236e-05	0.000377240394131445	1.24265162605577	77.2836027864821	31.0813725877663	42.4508327059097	19.3136366472816	4.97754366387897	47.7638875924195	30.9683522391084	0	17.8740117371227	10.819784434224	117.495903492579	2.04709836013266	1.1885612413486	27.9722633812232	13.9515253651272	2.0263450387195	33.3300895437923	24.9957578662358	128.113962624198	7.96534365889206	8.6426139143755	22.075577877553	1.71071295905067
protein_coding	STATH	ENSG00000126549.9	42.0239013364529	3.07886047335339	1.18035899503379	0.000228688688291254	0.0039316539972325	11.1838646345019	33.8115762190859	33.6714869700802	600.634122328296	10.2248664603256	0	114.468627161143	19.1275116770964	5.75148799291893	11.9160078247485	1.96723353349526	49.5685842859318	4.09419672026533	1.1885612413486	20.4412693939708	10.7319425885594	0	0	3.70307523944235	52.2475936959021	0	0	23.8416241077572	0
protein_coding	CXCL8	ENSG00000169429.10	195.47073150147	2.88493323305317	0.71719999675769	1.47338179794271e-06	6.80760550457344e-05	38.5222004077289	113.02726907523	1.29505719115693	1661.90493997604	43.1716583880413	64.7080676304266	606.930778545054	228.619306235771	12.6532735844216	35.7480234742454	0.983616766747632	746.282574527084	9.21194262059699	28.5254697923665	209.791975359174	31.1226335068221	26.3424855033535	63.4084630345316	0.925768809860587	643.432694967343	12.7445498542273	44.1733600068081	60.9285949420463	6.84285183620266
protein_coding	CXCL6	ENSG00000124875.9	345.770320514149	1.86952675817128	0.412969971762967	3.24670704624486e-07	1.94056370942788e-05	249.77297683721	143.940710189823	27.1962010142955	2657.24148554864	344.237170830961	297.408233916769	1171.86227662091	371.620226869301	40.2604159504325	20.8530136933098	7.86893413398106	1331.00828175187	34.8006721222553	217.506707166794	238.84009502429	76.1967923787715	60.7903511615849	34.9559475703187	0.925768809860587	557.546239576819	54.164336880466	145.003855674522	157.178114488177	57.3088841281973
protein_coding	PF4V1	ENSG00000109272.3	45.3646554235707	2.50592012679441	0.887240098467409	0.000169556611121459	0.00311319236576734	3.72795487816731	93.7063683786096	14.2456291027262	544.635151524756	12.4970590070646	8.7107014117882	46.1168569857843	0	4.60119039433514	19.8600130412474	1.96723353349526	136.77257515933	0	0	11.8344191228252	0	0	11.3810061856852	3.70307523944235	161.037103857233	1.59306873177841	0	12.3623236114297	0
protein_coding	CXCL1	ENSG00000163739.4	304.516822230288	2.35786045453725	0.737478296202534	4.71857817048105e-05	0.00113377223249945	243.559718706931	249.239618986405	18.130800676197	2322.15086993391	438.53316152063	353.405600135407	1099.39292992897	479.098625816794	6.90178559150271	14.8950097809356	10.819784434224	730.677649844475	30.70647540199	219.883829649492	221.626394481999	74.0504038610596	22.2897954259145	23.5749413846336	0.925768809860587	337.820057869395	62.1296805393581	197.819829595706	89.1853346253141	61.585666525824
protein_coding	CXCL13	ENSG00000156234.7	13.4854675705968	3.87590661251507	1.76555583927977	0.000734069220703105	0.00963620212522973	0	3.86418013932411	0	0	0	0	12.3527295497637	0	0	0	0	4.58968373017887	0	0	5.37928141946599	0	10.1317251935975	7.31636111936903	16.6638385774906	85.8864553905241	7.96534365889206	11.5234852191673	155.412068257973	2.566069438576
protein_coding	ABCG2	ENSG00000118777.11	11.4614312795148	2.43561802609698	1.24012396134461	0.00154267445140951	0.017265661629082	6.21325813027885	33.8115762190859	1.29505719115693	39.7412050863835	13.6331552804341	9.95508732775795	41.9992804691964	11.840840562012	3.45089279575136	1.98600130412474	2.9508503002429	18.3587349207155	16.3767868810613	4.75424496539441	18.2895568261844	2.14638851771187	0	2.43878703978968	6.48038166902411	9.30436600064011	6.37227492711365	0	18.5434854171445	5.132138877152
protein_coding	H2AFZ	ENSG00000164032.11	3715.2528852045	1.43933380900145	0.241371225965966	1.58269285697266e-10	2.64648855583785e-08	2110.0224610427	8067.4420858739	2603.06495422543	5611.63880003866	1908.64173926077	1880.26711903028	7536.81205596247	1723.29771871744	1742.70086185444	8459.37255491934	2469.8617013033	9783.36983924927	1931.43730278517	1899.32086367507	6577.78531972301	2057.31339422683	1625.12872105304	5101.94248724001	1567.32659509397	7307.50591281042	1699.00780244168	1624.81141590259	2341.77730125082	1536.2202372275
protein_coding	SLC9B2	ENSG00000164038.14	85.9479107932925	1.35266371127859	0.404044121100377	5.43924835645205e-05	0.00126909771453032	48.463413416175	96.6045034831027	80.2935458517296	309.80075783249	56.8048136684754	28.6208760673041	107.056989431285	40.0766911329638	25.3065471688433	85.3980560773639	60.9842395383532	136.77257515933	18.423885241194	29.7140310337151	93.5994966987082	63.3184612725002	35.4610381775912	105.680771724219	89.7995745564769	239.050634170292	43.8093901239064	77.7835252293795	110.377889387765	79.548152595856
protein_coding	CENPE	ENSG00000138778.11	396.931084612441	2.64846030116702	0.536500045806728	2.41533226638582e-08	2.22414702736562e-06	72.0737943112347	765.107667586173	134.685947880321	578.053892165579	129.514975164124	138.126836672641	1077.15801673939	125.695076735205	132.284223837135	1176.70577269391	245.904191686908	1260.32715230712	52.2010081833829	136.684542755089	1015.60833199518	203.906909182628	75.9879389519811	643.839778504475	121.275714091737	1103.64095176823	60.5366118075797	55.6968452259754	157.178114488177	64.1517359644
protein_coding	ZGRF1	ENSG00000138658.15	13.2418487085445	2.09408235595636	1.03395515624828	0.00171779459039469	0.0185887078710969	3.72795487816731	22.2190358011136	12.9505719115693	38.8379958798748	6.81657764021705	11.1994732437277	18.9408519763043	6.37583722569879	1.15029759858379	36.7410241263077	2.9508503002429	38.5533433335025	1.02354918006633	2.37712248269721	19.3654131100776	4.29277703542374	3.03951755807925	16.2585802652645	6.48038166902411	30.0602593866834	0	13.4440660890286	15.011392956736	5.98749535667733
protein_coding	MAD2L1	ENSG00000164109.13	163.639086686006	2.34106846905115	0.607104855550189	2.10824072917072e-06	9.08354272451898e-05	17.3971227647808	402.840779524538	36.261601352394	279.091644811193	32.9467919277157	26.1321042353646	419.992804691964	38.2550233541927	37.9598207532649	543.171356678117	65.9023233720913	721.498282384118	41.9655163827196	45.1653271712469	308.770753477348	69.7576268256358	49.6454534486277	245.504562005494	22.2184514366541	407.960663104989	1.59306873177841	32.6498747876408	62.6946411722505	17.962486070032
protein_coding	EXOSC9	ENSG00000123737.12	292.548708113597	1.09017258841858	0.287167388933153	1.32976422058329e-05	0.000408706088453237	151.603498378804	619.234867326688	168.357434850401	466.959159765006	92.0237981429301	140.615608504581	407.640075142201	194.918452328506	129.983628639968	804.330528170521	192.788886282536	899.578011115058	187.309499952139	166.398573788804	390.535831053231	221.078017324323	129.686082478048	334.926753464449	168.489923394627	559.693400961582	149.748460787171	107.552528712228	186.317877286547	151.398096875984
protein_coding	CCNA2	ENSG00000145386.9	278.082439674388	2.83123827253456	0.596727719483367	6.14036558839751e-08	5.01439389852508e-06	45.9781101640635	978.60362028383	63.4578023666895	501.281109612338	26.1302142874987	28.6208760673041	527.049794123249	53.7391994737469	29.9077375631784	872.847573162824	133.771880277678	1199.74332706876	63.4600491641126	27.3369085510179	489.514609171405	112.685397179873	39.5137282550302	521.087497501728	32.4019083451205	725.740548049928	58.1470087099121	29.7690034828489	90.9513808555184	22.2392684676587
protein_coding	PLK4	ENSG00000142731.10	37.9305929582781	2.69036587194591	0.919116872249035	8.24485679911601e-05	0.00175865094771113	4.97060650422308	57.9627020898616	3.88517157347079	70.4503181076799	11.3609627336951	3.73315774790923	74.9398926018995	6.37583722569879	1.15029759858379	146.964096505231	12.7870179677192	156.967183572117	16.3767868810613	3.56568372404581	81.7650775758831	16.097913882839	10.1317251935975	51.2145278355832	5.55461285916352	139.565490009602	0	0.960290434930611	33.5548783738806	0
processed_pseudogene	PPP1R14BP3	ENSG00000179967.11	10.7503705925031	2.04163344326619	1.18731480220122	0.00267092776832312	0.0259204333954745	0	8.69440531347924	1.29505719115693	18.0641841301743	14.7692515538036	1.24438591596974	14.8232754597164	6.37583722569879	5.75148799291893	6.9510045644366	13.7706347344668	25.7022288890016	13.3061393408623	8.31992868944022	40.8825387879415	7.51235981199155	5.06586259679874	3.2517160530529	5.55461285916352	5.72576369270161	6.37227492711365	17.285227828751	24.7246472228594	2.566069438576
protein_coding	MND1	ENSG00000121211.7	49.4121608720582	1.80637334548507	0.978669329045906	0.00165443267297236	0.018058445876333	8.69856138239039	126.551899562864	23.3110294408247	91.2241298573804	30.6745993809767	3.73315774790923	104.586443521332	25.5033489027951	17.2544639787568	115.188075639235	31.4757365359242	123.921460714829	31.7300245820563	30.9025922750637	124.799328931611	49.3669359073731	11.1448977129572	86.170475405902	22.2184514366541	100.200864622278	0	0	22.9586009926551	4.27678239762666
protein_coding	HMGB2	ENSG00000164104.11	396.361565339435	1.93605138536495	0.374241790952405	8.97010894763822e-09	9.40254852824824e-07	126.750465857689	970.875260005182	268.076838569484	370.315774668574	65.8935838554315	158.037011328157	868.808645000044	148.465923969843	166.793151794649	1306.78885811408	320.659065959728	810.538146749588	181.168204871741	181.849869926336	948.905242393801	167.418304381526	168.186638213718	830.000522541754	196.262987690444	615.519596965422	144.969254591836	186.296344376538	205.744385818794	104.353490502091
protein_coding	CEP44	ENSG00000164118.12	71.2384495735608	1.03093756306602	0.54529820360373	0.00370589377975578	0.0326965980090764	14.9118195126692	124.619809493202	38.8517157347079	112.90115081359	27.2663105608682	60.9749098825174	108.70402003792	46.4525283586626	48.312499140519	107.244070422736	98.3616766747632	98.2192318258277	63.4600491641126	27.3369085510179	121.571760079931	30.0494392479662	56.7376610841459	69.9118951406374	116.646870042434	102.348026007041	60.5366118075797	39.371907832155	75.0569647836802	59.8749535667733
protein_coding	NEIL3	ENSG00000109674.3	20.1131465037686	6.60701479581274	2.45271023813897	1.35448733246447e-05	0.000414490829450893	0	53.1324769157065	10.3604575292554	39.7412050863835	3.40828882010852	3.73315774790923	30.4700662227504	0	0	52.6290345593057	16.7214850347097	86.2860541273627	5.11774590033166	4.75424496539441	45.1859639235143	16.097913882839	0	48.7757407957936	0	60.1205187733668	0	0	6.18116180571484	0
protein_coding	CENPU	ENSG00000151725.11	103.818960076866	4.03102919302237	0.495531134324574	2.25420500704273e-17	3.16625635289222e-14	9.94121300844616	247.307528916743	24.6060866319817	177.932213682217	27.2663105608682	19.9101746555159	279.995203127976	30.0575183497228	14.9538687815892	342.585224961518	47.2136048038863	325.867544842699	17.4003360611276	21.3941023442748	237.764238740397	61.1720727547884	7.09220763551824	247.943349045284	9.25768809860587	207.558933860433	6.37227492711365	24.0072608732653	72.4078954383739	31.6481897424373
protein_coding	SORBS2	ENSG00000154556.18	126.425133597782	1.76772622976665	0.591684286657211	0.000141950130140689	0.0027275397099263	16.154471138725	13.5246304876344	77.7034314694157	232.12476607274	13.6331552804341	34.8428056471528	48.5874028957371	31.8791861284939	29.9077375631784	32.7690215180583	46.2299880371387	70.6811294447545	10.2354918006633	60.6166233087787	138.785460622223	49.3669359073731	145.896842787804	117.061777909905	207.372213408771	305.612637097948	200.72666020408	330.33990961613	678.161752398428	141.989175601205
protein_coding	TRIP13	ENSG00000071539.13	113.022693224597	3.07439645620869	0.633616560253198	5.12495401415534e-08	4.2940138231969e-06	24.8530325211154	377.723608618931	27.1962010142955	222.189464801144	22.7219254673902	8.7107014117882	290.700902071105	20.9491794558674	14.9538687815892	349.536229525955	57.0497724713627	456.214562779779	17.4003360611276	30.9025922750637	218.398825630319	52.5865186839409	7.09220763551824	165.837518705698	9.25768809860587	281.278141403966	1.59306873177841	21.1263895684734	29.13976279837	5.132138877152
protein_coding	PLCXD3	ENSG00000182836.9	26.5564297956661	8.13902152455489	2.46370503588314	8.94511104846241e-08	7.01916367523481e-06	0	141.04257508533	0	90.3209206508716	14.7692515538036	1.24438591596974	149.056269900481	10.0191727832409	0	58.5870384716799	1.96723353349526	41.3071535716098	0	0	45.1859639235143	4.29277703542374	0	34.9559475703187	8.33191928874528	12.8829683085786	5.57574056122444	1.92058086986122	15.8944160718382	0
protein_coding	C5orf34	ENSG00000172244.8	13.2469045055248	2.79884745894651	1.72239124019594	0.00158270529071451	0.017545918321528	0	31.8794861494239	3.88517157347079	11.7417196846133	1.13609627336951	1.24438591596974	25.5289744028449	0	0	33.7620221701206	0	25.7022288890016	0	1.1885612413486	34.4274010845823	5.36597129427968	14.1844152710365	30.0783734907394	15.73806976763	25.7659366171572	11.9480154883381	18.2455182636816	14.1283698416339	11.9749907133547
protein_coding	ESM1	ENSG00000164283.12	65.9927662592469	2.09795866283352	0.647631274083919	5.08180546097471e-05	0.00120909127931225	16.154471138725	96.6045034831027	0	365.79972863603	20.4497329206511	19.9101746555159	151.526815810434	72.8667111508433	21.8556543730919	144.978095201106	3.93446706699053	314.85230389027	47.0832622830513	14.2627348961832	78.5375087242035	20.3906909182628	5.06586259679874	23.5749413846336	3.70307523944235	130.976844470549	3.18613746355683	0.960290434930611	20.3095316473488	6.84285183620266
protein_coding	DEPDC1B	ENSG00000035499.12	17.8142058046382	3.25715243279385	1.50892376865688	0.000710969825044765	0.00938560353625824	2.48530325211154	24.1511258707757	7.77034314694157	31.6123222278051	4.54438509347803	6.22192957984872	81.5280150284402	0	0	74.4750489046779	2.9508503002429	59.6658884923253	0	7.13136744809162	22.5929819617572	7.51235981199155	2.0263450387195	21.9490833581071	12.9607633380482	48.6689913879636	0	5.76174260958366	3.53209246040848	0
protein_coding	CENPK	ENSG00000123219.12	61.6522550478672	2.22389571086973	0.821308000632017	0.000151320562008516	0.00286448600265717	9.94121300844616	135.246304876344	23.3110294408247	71.3535273141886	2.27219254673902	23.6433324034251	141.644632170623	8.19750500446987	5.75148799291893	179.733118023289	50.1644551041292	200.110210635799	34.8006721222553	15.4512961375318	104.35805953764	26.8298564713984	26.3424855033535	163.398731665908	7.40615047888469	163.184265241996	10.3549467565597	24.0072608732653	26.4906934530636	25.66069438576
protein_coding	CCNB1	ENSG00000134057.14	445.295552010063	2.87359354720399	0.513760038982215	9.61898524872191e-10	1.33770561191632e-07	100.654781710517	898.421882392855	180.012949570813	509.409992470916	87.4794130494521	75.9075408741543	878.690828639855	108.389232836879	88.5729150909515	1386.22891027907	221.313772518217	2372.86648850247	94.1665245661026	101.027705514631	1065.09772105427	259.713010643136	36.4742106969509	567.424451257732	84.2449616973134	1228.89203254608	50.9781994169092	74.9026539245876	130.687421035114	85.5356479525333
protein_coding	ENC1	ENSG00000171617.13	76.0656019572413	1.35416571416259	0.483217036698057	0.000315197564943521	0.00507132302084386	34.7942455295616	59.8947921595237	19.4258578673539	139.094217802342	46.5799472081498	42.3091211429713	86.4691068483456	75.5992128189999	19.5550591759244	158.880104329979	41.3119042034005	97.301295079792	42.989065562786	68.936551998219	75.3099398725239	41.8545760953815	49.6454534486277	150.391867453697	28.6988331056782	112.368112469269	113.107879956267	105.631947842367	159.827183833484	55.5981711691466
protein_coding	F2RL1	ENSG00000164251.4	10.1743980982278	6.88564502487695	2.75459627615166	3.35231051558952e-05	0.00086556164525681	0	0.966045034831027	0	79.482410172767	0	0	34.5876427393382	0	0	0.993000652062371	0	19.2766716667512	6.14129508039799	5.94280620674301	46.2618202074075	3.21958277656781	0	3.2517160530529	2.77730642958176	28.628818463508	0.796534365889206	5.76174260958366	3.53209246040848	2.566069438576
protein_coding	DHFR	ENSG00000228716.6	70.0811795389369	1.35106706897994	0.608645841874785	0.0012972468349877	0.0150587843340804	34.7942455295616	172.922061234754	27.1962010142955	64.1278536621189	20.4497329206511	38.575963395062	153.997361720387	15.4841761195542	39.1101183518487	193.635127152162	54.0989221711198	156.049246826081	60.3894016239136	34.4682759991095	91.4477841309218	56.8792957193646	17.2239328291157	123.56521001601	10.1834569084665	135.986887701663	50.18166505102	52.8159739211836	44.151155755106	34.2142591810133
protein_coding	NREP	ENSG00000134986.13	313.309442261344	1.58622126228843	0.441595533815562	1.74049867572706e-05	0.00050931342498463	99.4121300844616	997.924520980451	157.996977321145	536.506268666178	126.106686344015	109.505960605337	697.517461909988	98.3700600536384	164.492556597481	320.739210616146	384.594155798324	684.780812542687	100.307819646501	106.970511721374	391.611687337124	154.539973275255	228.976989375303	425.97480294993	163.861079345324	426.56939510627	165.679148104955	193.018377421053	588.093394658012	195.876633811301
protein_coding	LMNB1	ENSG00000113368.11	151.67956662613	3.60768623090989	0.538309541967122	3.46757895860374e-13	1.39158897292994e-10	14.9118195126692	454.041166370583	42.7368873081787	213.157372736057	44.3077546614108	17.4214028235764	442.227717881539	20.9491794558674	17.2544639787568	559.059367111115	55.0825389378674	551.6799843675	44.0126147428523	24.9597860683207	262.50893326994	98.7338718147461	17.2239328291157	295.093231814551	16.6638385774906	333.525735099868	23.8960309766762	15.3646469588898	61.8116180571484	13.6857036724053
protein_coding	KIF20A	ENSG00000112984.11	174.627371499372	2.03372433720143	0.528415381524237	5.70533940653981e-06	0.000206539168309944	83.2576589457366	338.115762190859	90.654003380985	138.191008595834	52.2604285749974	67.1968394623661	392.816799682484	39.1658572435783	51.7633919362704	625.590410799294	194.756119816031	488.342348891031	55.2716557235819	79.6336031703564	419.583950718347	118.051368474153	26.3424855033535	303.222521947183	67.5811231198228	412.970706336103	15.1341529518949	48.0145217465305	60.0455718269442	23.094624947184
protein_coding	CDC25C	ENSG00000158402.19	54.8204180395835	4.12724935954331	0.78211977864522	5.24517736098148e-09	5.94143235583435e-07	17.3971227647808	168.091836060599	18.130800676197	70.4503181076799	6.81657764021705	2.48877183193949	215.761009469205	10.9300066726265	0	142.992093896981	18.688718568205	153.295436587974	13.3061393408623	11.885612413486	173.212861706805	18.2443024005509	2.0263450387195	78.0411852732697	15.73806976763	123.103919393084	0	7.68232347944489	38.8530170644933	8.55356479525333
protein_coding	PTTG1	ENSG00000164611.12	686.042427961256	2.12763427608059	0.358036438038881	1.21195831973553e-10	2.13596870555056e-08	216.221382933704	1458.72800259485	312.10878306882	686.438996946624	146.556419264667	185.413501479492	1291.27199560196	183.077611766494	270.31993566719	2061.46935368148	340.331401294681	2539.93097628098	272.264081897644	253.163544407252	1837.56253288958	462.546725566908	177.305190887956	1001.52854434029	164.786848155184	1782.14394935337	148.155392055392	160.368502633412	331.133668163295	182.190930138896
protein_coding	HMMR	ENSG00000072571.19	132.357483385203	3.33870443918462	0.853066702575596	1.41291178544943e-06	6.57144335709362e-05	9.94121300844616	319.76090652907	15.5406862938831	181.545050508252	22.7219254673902	6.22192957984872	387.052192559261	10.0191727832409	23.0059519716757	360.459236698641	51.1480718708769	534.23918619282	28.6593770418573	34.4682759991095	263.584789553834	82.6359579319071	25.3293129839937	234.936484833072	33.3276771549811	445.893847569137	26.2856340743438	28.8087130479183	44.151155755106	6.84285183620266
protein_coding	SPDL1	ENSG00000040275.16	533.170221037239	2.75761816711873	0.556199427749857	1.379701673521e-08	1.37957990654968e-06	110.595994718964	1601.70266774984	177.422835188499	1808.22483143045	86.3433167760826	82.129470454003	1891.61465172047	86.5292194916264	60.9657727249406	870.8615718587	179.018251548069	2173.67421461271	99.2842704664342	99.8391442732826	491.666321739192	80.4895694141952	108.409459571493	651.969068637107	111.09225718327	1576.01645641612	115.497483053935	74.9026539245876	175.721599905322	82.1142220344319
protein_coding	NEURL1B	ENSG00000214357.8	94.5264138537513	2.12212931709026	0.528851956591367	2.59748017444901e-06	0.000108908079194957	37.2795487816731	172.922061234754	34.9665441612371	37.0315774668574	19.3136366472816	32.3540338152133	167.997121876786	10.9300066726265	28.7574399645946	259.173170188279	51.1480718708769	147.787816111759	30.70647540199	101.027705514631	204.412693939708	48.2937416485171	26.3424855033535	347.120688663397	49.0657469226111	256.227925248397	31.8613746355683	35.5307460924326	103.313704466948	35.0696156605386
protein_coding	MXD3	ENSG00000213347.10	29.7859322165607	2.58998565921717	0.812517213638302	5.43059425011677e-05	0.00126909771453032	6.21325813027885	71.487332577496	3.88517157347079	30.7091130212964	6.81657764021705	8.7107014117882	88.1161374549808	18.2166777877108	11.5029759858379	88.3770580335511	24.5904191686908	37.6354065874667	20.4709836013266	17.828418620229	74.2340835886307	19.3174966594068	5.06586259679874	42.2723086896877	2.77730642958176	94.4751009295765	12.7445498542273	4.80145217465305	21.1925547624509	3.42142591810133
protein_coding	HNRNPH1	ENSG00000169045.17	733.679662736947	1.20332945082443	0.250120494417287	1.23871291971055e-07	9.06195920325751e-06	402.61912684207	1035.60027733886	393.697386111706	811.985076651336	390.817118039111	347.183670555558	1249.27271513276	281.447671820132	475.072908215103	1599.72405047248	734.761724760481	2053.42450088202	704.201835885637	547.926732261706	1297.4826783752	593.476425147333	371.834314605028	860.891825045756	327.722158690648	1390.6448568649	422.163213921279	355.307460924326	561.602701204949	399.45147593833
protein_coding	TUBB2A	ENSG00000137267.5	366.380191181478	1.07264300887795	0.396954847693399	0.000463060760337715	0.00676810763756873	132.963723987967	1177.60889745902	183.898121144284	531.990222633634	102.248664603256	180.435957815613	762.575170872077	183.988445655879	250.764876491265	795.393522301959	400.332024066286	515.880451272105	268.169885177379	290.008942889059	370.09456165926	338.05619153962	171.226155771797	658.472500743213	201.817600549608	596.195144502555	113.107879956267	174.772859157371	207.510432048998	185.612356056997
protein_coding	GMNN	ENSG00000112312.9	124.60865602135	1.26639289342611	0.414456568073456	0.000159828489267679	0.00296951185218759	53.4340199203981	265.662384578532	55.6874592197479	375.735029907626	65.8935838554315	72.1743831262451	209.996402345982	77.420880597771	73.6190463093623	221.439145409909	46.2299880371387	458.968373017887	35.8242213023216	54.6738171020357	130.178610351077	64.3916555313562	13.1712427516767	102.429055671166	44.4369028733082	387.920490180534	36.6405808309035	56.657135660906	52.0983637910251	35.924972140064
protein_coding	HIST1H4C	ENSG00000197061.4	552.670320648308	2.04772315014121	0.390275734880328	6.63222808476122e-09	7.11562897837691e-07	246.045021959043	2043.18524866762	240.880637555189	1465.90854216365	339.692785737483	216.523149378735	1862.79161610436	135.714249518446	196.700889357827	767.589504044213	310.822898292252	807.78433651148	193.450795032537	260.294911855344	901.5675659025	179.223441228941	144.883670268444	1051.93014316261	156.454928866439	1014.89161453136	154.527666982506	184.375763506677	234.884148617164	153.96416631456
protein_coding	TCF19	ENSG00000137310.11	183.077917917383	2.44054210889032	0.504160653291778	4.0234853674183e-08	3.51017860066816e-06	26.0956841471712	461.769526649231	63.4578023666895	374.831820701117	13.6331552804341	21.1545605714856	354.111580426558	58.2933689206746	43.7113087461839	462.738303861065	66.885940138839	615.935556590004	74.7190901448423	38.0339597231553	254.977939282688	144.881224945551	44.5795908518289	390.205926366348	29.6246019155388	621.245360658124	35.0475120991251	56.657135660906	86.5362652800078	54.7428146896213
protein_coding	MICA	ENSG00000204520.12	298.176244570417	1.02979332911776	0.225966340397362	5.46543786910886e-07	2.94128506932962e-05	183.912440656254	312.032546250422	231.81523721709	564.505754067948	381.728347852155	199.101746555159	590.460472478703	239.549312908397	207.053567745081	261.159171492404	129.837413210687	444.281385081314	275.334729437843	255.54066688995	414.204669298881	221.078017324323	253.293129839937	276.395864509497	230.516433655286	421.559351875156	248.518722157432	196.859539160775	407.073656062077	210.417693963232
protein_coding	KIFC1	ENSG00000237649.7	59.3230732124457	3.24076937495062	0.958446454723404	1.54178664105421e-05	0.000461747018342163	6.21325813027885	83.0798729954683	3.88517157347079	76.7727825532409	0	7.46631549581846	171.291183090056	0.910833889385541	20.7053567745081	213.49514019341	33.4429700694195	281.806581032982	27.635827861791	0	130.178610351077	22.5370794359747	6.07903511615849	127.629855082326	13.8865321479088	156.027060626119	1.59306873177841	6.72203304451428	23.8416241077572	8.55356479525333
protein_coding	SRSF3	ENSG00000112081.16	635.498551021294	1.2354735814243	0.29484826960512	1.8011737715865e-06	7.95575056468677e-05	188.883047160477	911.946512880489	273.257067334112	1326.8143243613	310.154282629876	232.700166286342	1078.80504734603	265.052661811192	439.413682659006	1436.87194353425	684.597269656352	2037.81957619942	581.375934277677	432.636291850891	883.278009076316	420.692149471527	286.727822978809	861.704754059019	238.848352944031	1185.23308438923	294.717715379006	292.888582653836	324.95250635758	262.594439214277
protein_coding	CENPQ	ENSG00000031691.6	77.6541629938185	1.61253979736771	0.547965641313217	0.000128781460367581	0.0025228234202553	9.94121300844616	93.7063683786096	23.3110294408247	123.739661291694	15.9053478271731	14.9326309916369	153.173846417069	11.840840562012	54.0639871334379	154.90810172173	37.37743713641	186.341159445262	49.1303606431839	20.2055411029262	150.619879745048	55.8061014605087	64.8430412390239	163.398731665908	63.8780478803805	241.197795555055	41.4197870262387	35.5307460924326	83.8871959347014	14.5410601519307
protein_coding	MCM3	ENSG00000112118.18	242.989964010268	1.46928467191382	0.374151624176837	4.05269423666493e-06	0.000154685171870097	68.3458394330674	479.158337276189	113.96503282181	458.830276906428	92.0237981429301	89.5957859498215	501.520819720405	194.00761843912	83.9717246966163	697.086457747785	139.673580878164	754.544005241406	112.590409807297	79.6336031703564	270.039927257193	252.200650831145	128.672909958688	302.40959293392	106.463413133967	503.867204957741	79.6534365889206	72.9820730547264	160.710206948586	89.8124303501599
protein_coding	TTK	ENSG00000112742.9	76.8021642102712	3.06666662421669	0.709642678571809	4.52818757451894e-07	2.53398098293598e-05	8.69856138239039	212.529907662826	36.261601352394	140.90063621536	0	14.9326309916369	237.172407355462	6.37583722569879	24.1562495702595	209.52313758516	38.3610539031576	218.468945556514	21.494532781393	5.94280620674301	201.185125088028	44.0009646130934	14.1844152710365	125.191068042537	24.9957578662358	173.920072165811	23.8960309766762	5.76174260958366	45.0341788702081	10.264277754304
protein_coding	CENPW	ENSG00000203760.8	197.481983528036	2.12889542417428	0.393674733160444	4.0413040958093e-09	4.65279978112602e-07	60.8899296767327	604.744191804223	97.1292893367697	354.961218157926	84.0711242293436	60.9749098825174	344.229396786747	38.2550233541927	111.578867062627	590.835387977111	87.5418922405393	535.157122938856	51.1774590033166	54.6738171020357	474.4526211969	113.758591438729	23.3029679452742	298.344947867604	45.3626716831687	470.228343263119	47.7920619533524	31.6895843527102	114.793004963276	43.623180455792
protein_coding	SGK1	ENSG00000118515.11	140.791051737478	1.33081662109654	0.403731874007549	6.11677188607842e-05	0.00139022941604947	99.4121300844616	225.088493115629	242.175694746346	297.155828941368	101.112568329886	73.4187690422148	131.762448530812	225.886804567614	65.5669631192758	112.209073683048	97.3780599080156	357.077394207916	58.3423032637809	59.4280620674301	230.233244753144	122.344145509577	48.6322809292679	139.823790281275	49.9915157324717	236.903472785529	75.6707647594746	46.0939408766693	196.031131552671	87.2463609115839
protein_coding	FBXO5	ENSG00000112029.9	110.221850716349	2.1857574741557	0.590913461759453	5.273289224227e-06	0.000192386027125955	8.69856138239039	288.847465414477	14.2456291027262	329.671360375682	36.3550807478243	58.4861380505779	269.289504184848	21.860013345253	37.9598207532649	248.250163015593	59.0170060048579	326.785481588735	31.7300245820563	45.1653271712469	122.647616363825	53.6597129427968	30.3951755807925	174.779737851594	45.3626716831687	291.298227866194	27.8787028061222	41.2924887020163	39.7360401795954	41.9124674967413
protein_coding	EZR	ENSG00000092820.17	431.541509487101	1.3409845864949	0.334885701851311	3.97131445128059e-06	0.000152824884336129	195.096305290756	818.24014450188	128.210661924536	395.605632450818	169.278344732057	166.747712739946	849.044277720422	244.103482355325	264.568447674271	989.028649454122	341.315018061428	985.86406524242	314.229598280364	307.837361509288	663.803327162103	411.033401141824	217.832091662346	687.737945220689	240.699890563753	863.158876674767	281.973165524779	262.159288736057	301.110882249823	258.317656816651
antisense	AL139393.2	ENSG00000272841.1	117.457154963502	2.57969824323908	0.682175747272375	7.08268429572846e-06	0.000244430917979857	26.0956841471712	71.487332577496	9.0654003380985	1381.91008595834	35.2189844744547	37.3315774790923	275.877626611388	25.5033489027951	3.45089279575136	8.93700586856134	17.7051018014574	302.919126191805	45.0361639229186	16.6398573788804	52.7169579107667	15.0247196239831	27.3556580227132	7.31636111936903	34.2534459648417	201.833170167732	53.3678025145768	33.6101652225714	119.208120538786	17.1071295905067
protein_coding	TSPAN13	ENSG00000106537.7	178.182461428665	4.18229859241261	1.06944826584809	1.23677382165165e-06	5.92891641601335e-05	9.94121300844616	341.979942330183	12.9505719115693	1464.10212375063	13.6331552804341	9.95508732775795	857.279430753598	18.2166777877108	3.45089279575136	56.6010371675552	4.91808383373816	605.83825238361	0	0	100.054634402067	6.43916555313562	8.10538015487799	20.3232253315806	3.70307523944235	689.238804508956	10.3549467565597	0	25.6076703379615	13.6857036724053
protein_coding	CYCS	ENSG00000172115.8	402.120370811034	1.20317382577679	0.345540105259717	3.16143121188916e-05	0.000825380349483181	140.419633744302	768.971847725497	191.668464291225	1037.78737827852	157.917381998362	165.503326823976	841.632639990564	242.281814576554	228.909222118173	803.337527518459	240.98610785317	1467.7808569112	129.990745868424	178.28418620229	415.280525582774	216.785240288899	174.265673329877	434.104093082563	187.005299591838	866.737478982705	187.185575983964	178.614020897094	199.563224013079	195.876633811301
protein_coding	HNRNPA2B1	ENSG00000122566.21	1791.91465693647	1.01498071115542	0.146025114067972	4.3677694277616e-13	1.61446551006156e-10	1178.03374150087	2615.08390928759	1458.2343972427	2563.30772807174	1090.65242243473	1231.94205681005	2655.01333789587	1549.3284458448	1269.9285488365	3523.16631351729	1852.15037178579	3949.88181819193	1416.5920652118	1277.70333444975	2882.21898454988	1643.06041030844	828.775120836274	2021.75445598564	1156.28524351587	2706.85478572468	915.217986406698	826.810064475256	1386.34629071033	1007.60993288084
protein_coding	ANLN	ENSG00000011426.10	509.442552551593	2.94552114619283	0.396411840447987	3.47516377136128e-15	2.44060751662703e-12	84.5003105717924	1266.48504066348	91.949060572142	639.472118208171	78.3906428624961	83.3738563699728	970.101027308106	123.873408956434	95.4747006824542	1886.70123891851	296.068646791037	1930.42097691323	137.155590128889	61.8051845501273	1013.45661942739	274.73773026712	67.8825587971031	1205.57372666936	102.760337894525	1387.06625455696	69.298489832361	62.4188782704897	218.106709430224	79.548152595856
protein_coding	FIGNL1	ENSG00000132436.11	60.04216637294	1.06698607222634	0.547850541959645	0.00338677736448088	0.030730410117247	28.5809873992827	118.823539284216	14.2456291027262	223.995883214162	48.8521397548888	16.1770169076067	93.0572292748862	43.720026690506	24.1562495702595	115.188075639235	45.2463712703911	204.699894365977	26.6122786817246	15.4512961375318	73.1582273047375	32.1958277656781	15.1975877903962	73.9765402069536	9.25768809860587	147.438415087066	11.1514811224489	23.0469704383347	27.3737165681657	9.40892127477866
protein_coding	SEC61G	ENSG00000132432.13	917.033306426519	1.03897393094304	0.207125056600964	5.45359984846201e-08	4.50595667479396e-06	566.649141481431	1555.33250607795	734.297427385979	1820.86976032157	565.775944138015	589.838924169658	1817.49827442189	460.881948029084	620.01040563666	1616.60506155754	996.403784715351	1627.50185072143	622.31790148033	629.937457914759	1215.71760079931	489.376582038307	509.625777237953	1162.48848896641	613.784720937569	1525.20030364339	593.418102587459	515.675963557738	701.120353391083	458.471073025578
protein_coding	STX1A	ENSG00000106089.11	23.7589495333048	1.62950212583555	1.30678301098974	0.0041457245443026	0.03563699323701	3.72795487816731	32.8455311842549	3.88517157347079	40.6444142928922	14.7692515538036	0	29.6465509194328	19.1275116770964	0	24.8250163015593	6.88531736723342	56.9120782542179	34.8006721222553	35.6568372404581	35.5032573684755	23.6102736948306	10.1317251935975	28.4525154642129	23.1442202465147	80.1606916978225	14.3376185860057	25.9278417431265	13.2453467265318	11.9749907133547
protein_coding	ELN	ENSG00000049540.16	1230.85727313675	1.05934522321932	0.235860778074932	6.99840932705467e-07	3.61395799293419e-05	723.223246364458	1964.93560084631	1875.24281279523	1071.20611891934	700.971400668986	767.786110153331	1780.4400857726	495.493635825734	1138.79462259795	2302.76851213264	2143.30093474309	2243.43740731143	1341.87297506696	1132.69886300522	2196.89853170991	589.183648111909	594.732268864172	1055.99478822893	808.196171008292	1596.77234980216	656.344317492706	518.55683486253	1342.19513495522	499.528184042794
protein_coding	RFC2	ENSG00000049541.10	69.1315240775883	1.99191940162857	0.533394644015729	9.3821509098363e-06	0.000306838865294933	28.5809873992827	129.450034667358	18.130800676197	119.223615259151	17.0414441005426	24.8877183193949	153.997361720387	46.4525283586626	32.208332760346	168.810110850603	52.1316886376245	207.453704604085	22.5180819614593	32.0911535164123	100.054634402067	26.8298564713984	9.11855267423774	134.133287188432	34.2534459648417	143.859812779128	45.4024588556848	9.60290434930611	63.5776642873527	39.3463980581653
protein_coding	DBF4	ENSG00000006634.7	82.469445803667	2.1866562334449	0.658158167024413	3.19197683132308e-05	0.000831809027324006	28.5809873992827	147.804890329147	16.8357434850401	175.222586062691	17.0414441005426	48.53105072282	255.289744028449	65.5800400357589	14.9538687815892	171.78911280679	48.197221570634	296.493568969555	6.14129508039799	52.2966946193385	124.799328931611	45.0741588719493	26.3424855033535	86.9834044191652	30.5503707253994	180.361556320101	47.7920619533524	19.2058086986122	49.4492944457187	23.9499814267093
protein_coding	BAIAP2L1	ENSG00000006453.13	29.5827606720565	1.63613256159644	0.84221589498521	0.00187883523811802	0.0198272875692003	14.9118195126692	77.2836027864821	18.130800676197	54.192552390523	26.1302142874987	12.4438591596974	53.5284947156425	2.73250166815662	5.75148799291893	31.7760208659959	7.86893413398106	33.0457228572878	50.1539098232503	9.50848993078882	32.2756885167959	7.51235981199155	5.06586259679874	52.8403858621097	20.3669138169329	52.9633141574898	31.8613746355683	55.6968452259754	29.13976279837	24.8053379062347
protein_coding	MCM7	ENSG00000166508.17	321.913366493551	1.64403374663433	0.425810112185913	4.36522841630558e-06	0.000163941172019861	139.176982118246	609.574416978378	81.5886030428865	501.281109612338	129.514975164124	95.8177155296702	891.867073492936	125.695076735205	82.8214270980326	809.295531430833	176.067401247826	1147.42093254472	234.39276223519	123.610369100255	454.01135180293	185.662606782077	186.423743562194	451.17560236109	103.686106704386	639.138372197817	145.765788957725	113.314271321812	194.265085322466	104.353490502091
protein_coding	SERPINE1	ENSG00000106366.8	6624.17869996182	2.36487565648717	0.519592863586762	1.27022265793027e-07	9.19667394499409e-06	1004.06251385306	24789.681638799	1415.49750993452	18827.3959096742	1022.48664603256	1026.61838067504	16502.4231631809	2361.79227517671	1708.19193389692	12842.4774331226	3683.64479146988	20693.0480658844	1369.50880292875	1465.49601058283	7492.26316103223	2760.25563377747	1486.32408590075	12703.6416902644	2385.70622301073	16470.1592620562	1241.79707642127	976.615372324431	2283.49777565408	2467.70344343059
protein_coding	LRRC17	ENSG00000128606.12	93.6772443770689	1.17288897691322	0.593128885376158	0.00249344841594418	0.0246988550425614	31.0662906513943	21.2529907662826	24.6060866319817	101.159431128976	24.9941180141292	62.2192957984872	161.408999450245	4.5541694469277	64.416665520692	8.93700586856134	48.197221570634	120.249713730686	55.2716557235819	35.6568372404581	165.681867719553	18.2443024005509	122.59387484253	105.680771724219	160.158004105881	397.940576642762	114.700948688046	157.48763132862	154.529045142871	87.2463609115839
protein_coding	WNT2	ENSG00000105989.9	88.3764525693705	2.38630417374303	1.42706087987312	0.00153698642048636	0.0172157187098496	13.6691678866135	120.755629353878	2.59011438231386	416.379444200518	6.81657764021705	6.22192957984872	221.525616592428	0	10.3526783872541	11.9160078247485	8.85255090072869	120.249713730686	2.04709836013266	13.0741736548346	27.9722633812232	0	25.3293129839937	78.0411852732697	32.4019083451205	260.522248017923	19.9133591472302	137.321532195077	546.591308248212	38.49104157864
protein_coding	EZH2	ENSG00000106462.10	137.104446454028	1.66264137149346	0.436670302526549	7.7866006121018e-06	0.000264180174390294	77.0444008154578	426.991905395314	51.8022876462772	168.90012161713	47.7160434815193	67.1968394623661	347.523458000018	41.8983589117349	52.9136895348541	368.40324191514	106.230610808744	286.396264763161	58.3423032637809	64.1823070328245	214.095400494746	78.3431808964833	37.4873832163107	288.589799708445	30.5503707253994	264.100850325862	50.18166505102	33.6101652225714	72.4078954383739	55.5981711691466
protein_coding	ABCB8	ENSG00000197150.12	59.7230508890211	1.09908419642647	0.350408227369333	0.000168263813877752	0.00309810160086713	44.7354585380077	63.7589722988478	47.9171160728064	74.9663641402235	55.6687173951059	27.3764901513343	94.7042598815214	51.0066978055903	27.6071423660109	94.3350619459253	57.0497724713627	65.1735089685399	55.2716557235819	35.6568372404581	90.3719278470286	72.9772096022036	34.4478656582314	65.0343210610581	49.0657469226111	83.739294005761	86.8222458819235	26.8881321780571	69.7588260930675	59.019597087248
protein_coding	XRCC2	ENSG00000196584.2	19.2527009386604	4.26849710557006	1.28306064573592	5.18026745627389e-05	0.00122495011264012	2.48530325211154	37.67575635841	0	50.5797155644881	0	0	67.5282548720413	10.0191727832409	1.15029759858379	45.6780299948691	7.86893413398106	90.8757378575416	7.16484426046433	5.94280620674301	23.6688382456504	3.21958277656781	0	24.3878703978968	0.925768809860587	57.257636927016	5.57574056122444	0	12.3623236114297	7.698208315728
protein_coding	NCAPG2	ENSG00000146918.19	186.631079030019	1.84242122402331	0.399762920840955	2.12404230540387e-07	1.38121751026402e-05	98.1694784584059	423.12772525599	84.1787174252004	255.608205441967	60.2131024885839	62.2192957984872	306.347692834139	92.9050567173252	63.2663679221082	472.668310381689	99.3452934415108	540.66474341507	22.5180819614593	46.3538884125955	424.963232137813	114.831785697585	58.7640061228654	387.767139326559	109.240719563549	443.030965722787	63.7227492711365	26.8881321780571	162.47625317879	59.8749535667733
protein_coding	AGPAT5	ENSG00000155189.11	72.2470844167193	1.3920698530163	0.516738636279325	0.000320567083690514	0.00514788880083817	23.6103808950596	90.8082332741165	11.6555147204124	240.253648931319	35.2189844744547	24.8877183193949	175.408759606644	33.700853907265	28.7574399645946	125.118082159859	24.5904191686908	217.551008810478	61.4129508039799	36.8453984818067	93.5994966987082	47.2205473896612	46.6059358905484	92.6739075120078	37.0307523944235	125.251080777848	41.4197870262387	38.4116173972244	47.6832482155145	34.2142591810133
protein_coding	ERI1	ENSG00000104626.14	93.5365735307928	1.3849004602234	0.421495688559513	5.90859376156661e-05	0.00135166299633493	43.492806911952	193.209006966205	51.8022876462772	205.028489877479	32.9467919277157	39.8203493110318	200.114218706171	37.3441894648072	37.9598207532649	171.78911280679	68.8531736723342	208.371641350121	85.9781311255719	74.879358204962	140.937173190009	89.0751234850427	44.5795908518289	121.126422976221	58.323435021217	148.154135548654	45.4024588556848	48.9748121814611	56.5134793665357	40.2017545376906
protein_coding	LZTS1	ENSG00000061337.15	30.3598976898406	1.43337914639842	0.89363274238526	0.00442327122714521	0.0375176737056048	0	23.1850808359446	3.88517157347079	9.93530127159588	6.81657764021705	0	18.9408519763043	10.0191727832409	9.20238078867028	43.6920286907443	25.5740359354384	15.6049246826081	57.3187540837146	15.4512961375318	20.4412693939708	17.171108141695	39.5137282550302	99.9902686313768	36.1049835845629	42.943227695262	30.2683059037898	41.2924887020163	124.506259229399	36.7803286195893
protein_coding	REEP4	ENSG00000168476.11	120.828348392878	2.01971291171371	0.394842967197408	1.49138742010576e-08	1.45472414602816e-06	53.4340199203981	341.979942330183	99.7194037190835	164.384075584586	34.0828882010852	42.3091211429713	268.46598888153	43.720026690506	32.208332760346	285.984187793963	84.5910419402963	300.165315953698	38.8948688425206	48.7310108952927	259.281364418261	80.4895694141952	47.6191084099082	143.075506334328	67.5811231198228	224.736224938538	50.18166505102	43.2130695718775	97.1325426612332	47.8999628534186
protein_coding	STC1	ENSG00000159167.11	1152.67655638001	2.05292153886245	0.566132946622867	1.19853657130324e-05	0.000374936407138648	325.574726026612	487.852742589668	343.190155656586	10698.5130510957	179.503211192382	347.183670555558	620.930538701453	1214.14157455093	186.348210970573	196.61412910835	155.411449146126	3058.5652377912	146.367532749486	217.506707166794	1282.42069040069	408.887012624112	269.503890149693	1197.44443653673	402.709432289355	3116.96261021444	221.436553717199	377.39414092773	1677.74391869403	532.031730264757
protein_coding	CDCA2	ENSG00000184661.13	126.944294165973	2.58214161327803	0.547484924374447	8.11489971529834e-08	6.43965431644522e-06	28.5809873992827	425.059815325652	33.6714869700802	220.383046388127	39.7633695679328	42.3091211429713	335.994243753572	19.1275116770964	28.7574399645946	352.515231482142	87.5418922405393	318.524050874413	21.494532781393	33.2797147577609	250.674514147115	63.3184612725002	26.3424855033535	199.16760824949	29.6246019155388	349.271585254798	24.6925653425654	50.8953930513224	48.5662713306166	17.1071295905067
protein_coding	ESCO2	ENSG00000171320.14	69.0215886691152	3.88997218098363	0.745260491337298	3.28050106062725e-09	3.93828358098892e-07	0	170.023926130261	6.47528595578464	238.447230518301	5.68048136684754	18.6657887395461	207.525856436029	43.720026690506	8.0520831900865	151.929099765543	18.688718568205	211.125451588228	23.5416311415256	13.0741736548346	120.495903796038	20.3906909182628	9.11855267423774	115.435919883378	8.33191928874528	204.696052014082	4.77920619533524	9.60290434930611	44.151155755106	2.566069438576
protein_coding	PBK	ENSG00000168078.9	137.505279902641	3.33752396498242	0.580788624474026	2.7852766759081e-10	4.34688846553391e-08	19.8824260168923	404.7728695942	12.9505719115693	125.546079704712	28.4024068342377	8.7107014117882	331.876667236984	19.1275116770964	23.0059519716757	412.095270605884	57.0497724713627	606.756189129646	47.0832622830513	19.0169798615776	294.784621786736	55.8061014605087	16.210760309756	250.382136085074	38.8822900141446	410.82354495134	9.55841239067048	23.0469704383347	71.5248723232717	12.83034719288
protein_coding	GINS4	ENSG00000147536.11	41.6439311565287	2.62103554008536	0.93690374145005	0.000140261376684947	0.00270619683642413	8.69856138239039	86.9440531347924	15.5406862938831	62.3214352491014	1.13609627336951	0	102.939412914697	7.28667111508433	5.75148799291893	129.090084768108	33.4429700694195	169.818298016618	13.3061393408623	19.0169798615776	38.7308262201551	52.5865186839409	5.06586259679874	50.40159882232	5.55461285916352	136.702608163251	15.9306873177841	8.6426139143755	19.4265085322466	11.1196342338293
protein_coding	MCM4	ENSG00000104738.17	269.679884289381	2.05419943276149	0.28876589567677	4.99232964975786e-14	2.33740874201663e-11	79.5297040675693	656.910623685098	121.735375968751	634.956072175628	95.4320869630387	89.5957859498215	542.696584886283	140.268418965373	75.9196415065298	653.39442905704	100.328910208258	868.368161749841	123.849450788026	110.53619544542	400.21853760827	145.954419204407	87.1328366649384	386.954210313296	112.018025993131	579.01785342445	102.752933199708	94.1084626231999	174.83857679022	95.7999257068373
protein_coding	MYBL1	ENSG00000185697.16	58.5620528200928	2.19300753741878	0.762776430668901	0.000126329683692109	0.00248171571627883	12.4265162605577	152.635115503302	5.18022876462772	116.513987639624	9.08877018695607	12.4438591596974	97.9983210947917	61.0258705888312	5.75148799291893	101.286066510362	48.197221570634	132.182891429151	26.6122786817246	32.0911535164123	96.8270655503878	48.2937416485171	13.1712427516767	178.84438291791	7.40615047888469	175.351513088987	13.5410842201165	22.086680003404	19.4265085322466	17.1071295905067
protein_coding	SULF1	ENSG00000137573.13	242.274318706557	1.06507190173876	0.444819961015723	0.00127250081621654	0.0148946220538146	132.963723987967	457.905346509907	273.257067334112	164.384075584586	167.006152185318	115.727890185186	314.582845867315	132.070913960903	139.186009428638	317.760208659959	246.887808453656	211.125451588228	74.7190901448423	82.0107256530536	360.411855104221	109.465814403305	182.371053484755	355.24997879603	132.384939810064	894.650576984626	157.713804446063	172.85227828751	456.522950507796	163.373087589339
protein_coding	HAS2	ENSG00000170961.6	100.966064992587	3.19744647740447	0.632388068694746	3.12779768724697e-08	2.78057255158677e-06	7.45590975633462	85.0119630651303	55.6874592197479	414.573025787501	22.7219254673902	22.3989464874554	133.409479137448	22.7708472346385	13.8035711830054	275.061180621277	102.296143741754	832.568628654446	27.635827861791	38.0339597231553	48.4135327751939	30.0494392479662	0	63.4084630345316	30.5503707253994	140.281210471189	4.77920619533524	26.8881321780571	18.5434854171445	6.84285183620266
protein_coding	ATAD2	ENSG00000156802.12	358.963268056705	1.61075998778311	0.367933755887369	7.32102177694778e-07	3.68570150103973e-05	190.125698786533	788.292748422118	186.488235526598	913.144507780312	119.290108703798	120.705433849065	780.692507545063	132.070913960903	119.630950252714	715.95347013697	166.23123358035	1089.59091754446	102.354918006633	140.250226479135	426.039088421706	215.712046030043	86.1196641455786	525.965071581307	116.646870042434	1034.93178745582	136.207376567054	185.336053941608	164.242299408994	159.096305191712
protein_coding	WISP1	ENSG00000104415.14	221.881003038058	1.09029077421631	0.411536221236091	0.000574076388260796	0.00796786259833116	89.4709170760155	392.214284141397	441.614502184513	270.962761952615	62.4852950353229	87.107014117882	392.816799682484	55.560867252518	112.729164661211	291.942191706337	569.514107946879	307.508809921984	102.354918006633	53.4852558606871	246.371089011542	68.6844325667799	123.607047361889	249.56920707181	597.120882360078	268.395173095388	90.8049177113695	129.639208715632	150.11392956736	171.071295905067
protein_coding	BOP1	ENSG00000261236.7	133.881400921357	1.09594634039118	0.451799039325935	0.000990148604627246	0.0123403968949373	58.4046264246212	262.764249474039	86.7688318075142	294.446201321842	56.8048136684754	51.0198225547595	306.347692834139	61.0258705888312	83.9717246966163	235.341154538782	115.083161709473	384.615496588989	98.2607212863679	102.21626675598	118.344191228252	127.710116803856	54.7113160454264	126.0039970558	42.585365253587	228.314827246476	106.735605029154	66.2600400102121	82.1211497044972	63.2963794848746
protein_coding	RECQL4	ENSG00000160957.12	82.1400536560673	2.16065683935658	0.586668498900272	8.48979446742412e-06	0.000281244464833583	23.6103808950596	190.310871861712	41.4418301170217	179.738632095235	32.9467919277157	12.4438591596974	238.819437962097	17.3058438983253	21.8556543730919	194.628127804225	20.6559521017003	216.633072064442	14.3296885209287	38.0339597231553	136.633748054436	55.8061014605087	26.3424855033535	94.2997655385342	20.3669138169329	281.278141403966	23.8960309766762	28.8087130479183	41.5020864097997	19.6731990290827
protein_coding	VLDLR	ENSG00000147852.15	50.7890240741926	1.21289060780443	0.762041375235906	0.00453349986637544	0.0381759826877155	29.8236390253385	79.2156928561442	22.0159722496678	55.9989708035404	87.4794130494521	27.3764901513343	180.349851426549	31.8791861284939	50.6130943376866	26.811017605684	83.6074251735487	10.0973042063935	26.6122786817246	26.1483473096693	110.813197240999	33.269022024534	21.2766229065547	77.2282562600065	17.5896073873511	25.0502161555695	55.7574056122444	39.371907832155	69.7588260930675	30.792833262912
protein_coding	PLGRKT	ENSG00000107020.9	62.3598514774899	1.55866871261732	0.483535296029441	6.72712397458396e-05	0.00149508201498428	26.0956841471712	73.419422647158	29.7863153966094	46.9668787384533	73.846257769018	14.9326309916369	137.527055654035	29.1466844603373	36.8095231546811	89.3700586856134	71.8040239725771	79.8604969051123	40.9419672026533	59.4280620674301	119.420047512145	48.2937416485171	35.4610381775912	103.24198468443	58.323435021217	78.0135303130594	50.9781994169092	71.0614921848652	68.8758029779654	53.0321017305706
protein_coding	IL33	ENSG00000137033.11	239.926362151414	4.33034821254663	1.06497645984585	8.75691392501749e-07	4.30068576890894e-05	8.69856138239039	268.560519683025	22.0159722496678	2930.01066591428	13.6331552804341	27.3764901513343	767.516262691982	63.7583722569879	5.75148799291893	25.8180169536217	7.86893413398106	631.540481272612	8.18839344053066	4.75424496539441	90.3719278470286	22.5370794359747	4.05269007743899	0.812929013263226	15.73806976763	751.506484667086	7.16880929300286	27.8484226129877	44.151155755106	8.55356479525333
protein_coding	PRSS3	ENSG00000010438.16	76.2471848636359	2.57675850552684	0.533726330900098	4.4795581633125e-08	3.86011496698696e-06	36.0368971556173	169.05788109543	36.261601352394	541.92552390523	56.8048136684754	51.0198225547595	284.112779644564	111.121734505036	13.8035711830054	24.8250163015593	12.7870179677192	126.675270952937	15.353237700995	22.5826635856235	145.240598325582	7.51235981199155	9.11855267423774	19.5102963183174	2.77730642958176	88.7493372368749	13.5410842201165	9.60290434930611	22.9586009926551	8.55356479525333
protein_coding	KIF24	ENSG00000186638.16	15.4579781980018	3.11966227439967	1.11147120928288	0.00019379358536986	0.00343305650750865	1.24265162605577	28.0153060100998	6.47528595578464	11.7417196846133	15.9053478271731	6.22192957984872	42.822795772514	15.4841761195542	0	46.6710306469315	11.8034012009716	22.9484186508943	9.21194262059699	0	27.9722633812232	23.6102736948306	4.05269007743899	24.3878703978968	8.33191928874528	39.3646253873235	8.76187802478127	1.92058086986122	11.4793004963276	2.566069438576
protein_coding	MELK	ENSG00000165304.7	168.349209122957	2.185464688426	0.612330092395215	8.2908330203365e-06	0.000275302696462521	13.6691678866135	445.346761057103	86.7688318075142	307.994339419472	79.5267391358656	18.6657887395461	447.992325004762	28.2358505709518	75.9196415065298	389.25625560845	82.6238084068011	503.94727357364	49.1303606431839	65.3708682741731	284.026058947804	112.685397179873	51.6717984873472	317.855244185921	22.2184514366541	451.619611261839	29.4717715379006	42.2527791369469	76.8230110138845	57.3088841281973
protein_coding	CEMIP2	ENSG00000135048.13	158.248140864915	1.12962712906291	0.320877980770809	4.05454640187279e-05	0.00100441197108827	104.382736588685	156.499295642626	148.931576983047	540.119105492212	87.4794130494521	179.191571899643	281.642233734611	238.638479019012	64.416665520692	136.041089332545	158.362299446369	322.195797858556	66.5306967043116	127.1760528243	223.778107049785	76.1967923787715	78.0142839907006	84.5446173793755	162.009541725603	214.000418014722	58.1470087099121	90.2673008834774	112.143935617969	87.2463609115839
protein_coding	CKS2	ENSG00000123975.4	292.602519749147	1.99154258062815	0.378987518865814	5.46954582601332e-09	6.12264243716471e-07	101.897433336573	727.431911227763	95.8342321456127	521.151712155529	110.201338516842	119.461047933095	583.048834748845	149.376757859229	72.4687487107785	807.309530126708	134.755497044426	1090.5088542905	105.425565546832	66.5594295155218	628.300069793628	155.613167534111	96.2513893391761	413.780867750982	48.1399781127505	623.392522042887	83.6361084183667	81.6246869691019	141.283698416339	65.0070924439253
protein_coding	ZNF367	ENSG00000165244.6	70.9463270994334	3.26777346149603	0.898790396591048	6.74712250428368e-06	0.000236562196391917	2.48530325211154	215.428042767319	5.18022876462772	121.933242878677	1.13609627336951	6.22192957984872	124.350810800954	49.1850300268192	18.4047615773406	309.81620344346	34.4265868361671	238.663553969301	18.423885241194	10.6970511721374	45.1859639235143	36.4886048011018	1.01317251935975	191.038318116858	3.70307523944235	185.371599551214	20.7098935131194	16.3249373938204	37.9699939493912	8.55356479525333
protein_coding	SMC2	ENSG00000136824.18	599.438069447982	1.99548141288518	0.295753248264219	4.87736968914839e-13	1.75660345266098e-10	164.030014639362	1178.57494249385	344.485212847743	746.0508045762	243.124602501075	359.627529715256	1157.86251646451	269.60683125812	199.001484554995	1610.64705764517	499.677317507797	1476.96022437156	231.322114694991	256.729228131298	1079.08385274488	404.594235588688	260.385337475455	988.521680128083	321.241777021624	1339.82870409218	232.588034839648	298.65032526342	473.300389694736	250.619448500923
protein_coding	PTGS1	ENSG00000095303.15	2352.58845889994	2.38879251578505	0.247694693172507	2.51180529672421e-23	3.52808171977882e-19	1059.98183702557	4584.84973530805	2529.24669432948	6914.96968503073	1263.33905598689	1067.68311590204	6882.94090512831	2238.82970010966	714.334808720531	1510.35399178687	799.680431365825	3613.91696914284	677.589557203912	568.132273364632	4688.58168520656	1335.05365801678	1181.35915757347	1477.09201709928	1463.64048838959	3806.91713518498	1261.7104355685	918.997946228595	4535.20671916449	1367.71501076101
protein_coding	ODF2	ENSG00000136811.16	97.0354380824254	1.05975763742012	0.39078423230631	0.000560456715045412	0.00782145640666897	47.2207617901193	149.736980398809	98.4243465279266	123.739661291694	55.6687173951059	77.1519267901241	152.350331113752	91.9942228279396	48.312499140519	230.37615127847	68.8531736723342	226.730376270836	48.1068114631176	65.3708682741731	104.35805953764	54.7329072016527	50.6586259679874	108.119558764009	49.9915157324717	176.782954012162	67.7054211005825	40.3321982670857	98.8985888914375	93.2338562682613
protein_coding	NCS1	ENSG00000107130.9	377.778770817689	1.03366739197238	0.322750740759274	0.000113306370538656	0.00226258571688904	167.757969517529	481.090427345851	151.521691365361	1071.20611891934	177.231018645643	158.037011328157	672.812002810461	281.447671820132	186.348210970573	443.87129147188	201.641437183265	1296.12668540251	249.745999936185	268.614840544784	275.419208676659	304.787169515086	181.357880965395	382.076636233716	191.634143641141	853.138790212539	269.228615670552	308.253229612726	266.67298076084	226.669467074213
protein_coding	FIBCD1	ENSG00000130720.12	15.5880243570326	3.80026761781106	1.89726799069382	0.000487520378737119	0.00702862604600613	0	7.72836027864821	7.77034314694157	66.837481281645	13.6331552804341	0	98.8218363981093	2.73250166815662	0	0	16.7214850347097	12.8511144445008	0	4.75424496539441	54.8686704785531	0	5.06586259679874	13.8197932254748	1.85153761972117	45.8061095416128	2.38960309766762	0	15.8944160718382	2.566069438576
protein_coding	SAPCD2	ENSG00000186193.8	112.997068800554	1.48086285303365	0.641126943527604	0.000896719958783193	0.0113573746988897	39.7648520337846	181.616466548233	36.261601352394	84.9016654118194	2.27219254673902	3.73315774790923	151.526815810434	27.3250166815662	54.0639871334379	513.381337116246	76.7221078063153	432.348207382849	32.7535737621226	27.3369085510179	337.818873142464	80.4895694141952	22.2897954259145	166.650447718961	20.3669138169329	362.870274024964	3.18613746355683	9.60290434930611	32.6718552587785	11.9749907133547
protein_coding	TUBB4B	ENSG00000188229.5	1714.34391372307	1.6179075705345	0.296909485666068	2.49734302055724e-09	3.10421947493336e-07	572.86239961171	3342.51582051535	591.841136358717	3351.80936535385	546.462307490733	480.332963564321	3080.77074971106	699.520427048095	845.468734959082	4907.40922249224	799.680431365825	5850.92881923202	741.049606368025	648.954437776337	3171.62432491715	1405.88447910128	545.086815415545	2462.36198117431	511.024383043044	4647.17295708894	454.821122922737	369.711817448285	678.161752398428	438.797873996496
protein_coding	MCM10	ENSG00000065328.16	93.0552412286532	3.35809031790898	1.66936973270153	0.000749824685202544	0.00980636641373829	9.94121300844616	165.193700956106	0	251.092159409423	2.27219254673902	2.48877183193949	209.172887042665	27.3250166815662	10.3526783872541	263.145172796528	31.4757365359242	497.521716351389	22.5180819614593	0	89.2960715631354	47.2205473896612	0	167.463376732225	2.77730642958176	357.86023079385	0	10.5631947842367	47.6832482155145	17.962486070032
protein_coding	SUV39H2	ENSG00000152455.15	25.2134171919465	1.28430597269516	0.897099022346166	0.005456428153742	0.0433864138655781	9.94121300844616	47.3362067067203	10.3604575292554	37.0315774668574	6.81657764021705	14.9326309916369	60.1166171421831	14.5733422301687	6.90178559150271	73.4820482526155	10.819784434224	107.398599286185	20.4709836013266	30.9025922750637	13.9861316906116	15.0247196239831	4.05269007743899	38.2076636233716	2.77730642958176	34.3545821562096	16.7272216836733	11.5234852191673	8.8302311510212	8.55356479525333
protein_coding	MASTL	ENSG00000120539.14	37.5736989113512	1.98623906028154	1.21736592490386	0.00257836770603693	0.0252871129779502	12.4265162605577	74.3854676819891	10.3604575292554	103.869058748502	47.7160434815193	12.4438591596974	89.7631680616159	9.10833889385541	10.3526783872541	55.6080365154928	23.6068024019432	93.6295480956489	0	8.31992868944022	63.4755207496987	42.9277703542374	2.0263450387195	73.1636111936903	0.925768809860587	93.7593804679888	25.4890997084546	22.086680003404	21.1925547624509	5.132138877152
protein_coding	FZD8	ENSG00000177283.7	105.252587049473	1.0700644972531	0.574982677092071	0.00337182018140373	0.0306433935607316	36.0368971556173	35.743666288748	9.0654003380985	421.798699439571	20.4497329206511	29.8652619832738	217.40804007584	185.81011343465	70.1681535136109	64.5450423840541	23.6068024019432	362.58501468413	42.989065562786	43.9767659298983	161.37844258398	241.468708242586	52.6849710067069	73.1636111936903	36.1049835845629	173.920072165811	41.4197870262387	37.4513269622938	50.3323175608209	94.0892127477866
protein_coding	ZWINT	ENSG00000122952.16	163.347767139207	4.01011616183943	0.572088263074078	1.20116530085502e-13	5.27236494244049e-11	19.8824260168923	533.256859226727	47.9171160728064	411.863398167975	5.68048136684754	23.6433324034251	464.462631071114	18.2166777877108	25.3065471688433	355.494233438329	50.1644551041292	611.345872859825	54.2481065435156	32.0911535164123	251.750370431008	47.2205473896612	3.03951755807925	232.497697793283	20.3669138169329	547.526153114591	9.55841239067048	26.8881321780571	97.1325426612332	30.792833262912
protein_coding	CDK1	ENSG00000170312.15	298.464751388545	3.87776486387361	0.601167648599829	1.2304860889544e-12	3.75726252292467e-10	14.9118195126692	899.387927427686	66.0479167490034	626.827189317049	36.3550807478243	33.5984197311831	876.220282729902	34.6116877966505	42.5610111476001	572.961376239988	127.870179677192	875.711655718128	55.2716557235819	60.6166233087787	620.769075806375	122.344145509577	40.5269007743899	640.588062451422	60.1749726409381	1100.0623494603	35.8440464650143	48.9748121814611	131.570444150216	39.3463980581653
protein_coding	RTKN2	ENSG00000182010.10	27.1608042521426	3.15783440125102	1.03450963171136	6.48840892119863e-05	0.00145584970778204	6.21325813027885	48.3022517415513	2.59011438231386	74.0631549337147	4.54438509347803	1.24438591596974	149.879785203799	1.82166777877108	10.3526783872541	22.8390149974345	0.983616766747632	94.5474848416846	3.070647540199	2.37712248269721	74.2340835886307	1.07319425885594	1.01317251935975	34.1430185570555	27.7730642958176	65.8462824660685	7.96534365889206	2.88087130479183	13.2453467265318	0.855356479525333
protein_coding	MYPN	ENSG00000138347.15	34.3548888185224	1.26762520862065	1.36329721425609	0.0065393458400032	0.0495157151852749	1.24265162605577	159.397430747119	6.47528595578464	97.5465943029414	3.40828882010852	0	50.2344335023722	8.19750500446987	9.20238078867028	88.3770580335511	14.7542515012145	101.890978809971	1.02354918006633	5.94280620674301	13.9861316906116	1.07319425885594	7.09220763551824	48.7757407957936	19.4411450070723	129.545403547374	9.55841239067048	19.2058086986122	24.7246472228594	3.42142591810133
protein_coding	DNAJC9	ENSG00000213551.4	161.295388093118	1.64376392890151	0.363247144920307	3.47695091008114e-07	2.03488552012499e-05	58.4046264246212	343.912032399845	66.0479167490034	235.737602898775	115.88181988369	49.7754366387897	312.112299957362	54.6500333631325	82.8214270980326	374.361245827514	96.3944431412679	460.804246509958	91.0958770259036	57.0509395847329	236.688382456504	100.880260332458	51.6717984873472	260.137284244232	96.279956225501	382.91044694942	72.4846272959178	69.140911315004	108.611843157561	93.2338562682613
protein_coding	KCNMA1	ENSG00000156113.22	1930.98689962296	1.75123294232086	0.269154173018105	3.45624648600161e-12	8.66900681113904e-10	725.70854961657	2881.71233890095	577.59550725599	3195.55417262784	865.705360307565	762.808566489453	4794.50609591494	1195.01406287383	1087.03123066168	2503.35464384924	711.154922358538	4880.66967867221	954.971385001888	1049.49957611082	3870.93090944773	1582.96153181251	1527.8641591945	1603.09601415508	875.777294128115	4071.01798551084	1452.87868338191	1077.44586799215	2788.5869974925	1307.84005719423
protein_coding	KIF20B	ENSG00000138182.14	471.569224692595	1.9766010438312	0.4165127939476	8.36459910796494e-08	6.6005145545211e-06	79.5297040675693	836.595000163669	181.30800676197	582.569938198122	181.775403739121	194.12420289128	872.102706213314	310.594356280469	272.620530864357	1321.68386789502	249.838658753899	1401.68941119663	175.026909791343	219.883829649492	1115.66296639725	370.252019305298	147.923187826523	616.200192053525	246.254503422916	1280.4239057804	130.63163600583	186.296344376538	244.597402883287	100.076708104464
protein_coding	HTR7	ENSG00000148680.15	10.0045021254874	2.09162142582934	1.5825672094846	0.00382283037543198	0.0333719549119438	0	0	0	0	0	2.48877183193949	2.47054590995273	2.73250166815662	4.60119039433514	14.8950097809356	12.7870179677192	2.75381023810732	10.2354918006633	19.0169798615776	27.9722633812232	31.1226335068221	1.01317251935975	13.8197932254748	10.1834569084665	22.1873343092187	7.96534365889206	19.2058086986122	14.1283698416339	20.528555508608
protein_coding	KIF11	ENSG00000138160.5	133.945791187282	2.34140699747058	0.563974197234806	1.38172841251185e-06	6.46490559076738e-05	42.2501552858962	306.236276041435	20.7209150585109	223.092674007653	27.2663105608682	42.3091211429713	380.464070132721	52.8283655843614	49.4627967391028	380.319249739888	93.443592841025	442.445511589243	21.494532781393	51.1081333779899	278.646777528338	109.465814403305	19.2502778678352	217.052046541281	32.4019083451205	309.906959867474	29.4717715379006	30.7292939177795	41.5020864097997	12.83034719288
protein_coding	CEP55	ENSG00000138180.15	191.891370112649	3.42147136075734	0.544782806947773	5.31181410982994e-12	1.28637484459778e-09	13.6691678866135	462.735571684062	45.3270016904925	296.252619734859	40.8994658413023	13.6882450756672	430.698503635093	11.840840562012	39.1101183518487	601.758395149797	126.886562910445	760.969562463656	67.5542458843779	48.7310108952927	412.052956731095	106.246231626738	23.3029679452742	343.056043597081	34.2534459648417	589.037939886678	37.4371151967927	20.1660991335428	60.0455718269442	19.6731990290827
protein_coding	HELLS	ENSG00000119969.14	212.769513862301	2.11284618618703	0.518164549039358	1.30406933108715e-06	6.2091382455763e-05	37.2795487816731	630.82740774466	69.9330883224742	572.634636926526	38.6272732945633	48.53105072282	614.342416274913	120.230073398891	78.2202367036974	521.325342332745	118.034012009716	653.570963177471	14.3296885209287	38.0339597231553	206.564406507494	127.710116803856	38.5005557356704	317.855244185921	38.8822900141446	616.951037888598	29.4717715379006	52.8159739211836	65.3437105175569	56.453527648672
protein_coding	ARHGAP19	ENSG00000213390.10	27.4412889032635	1.85968291783476	0.80884524919483	0.000737519419239162	0.00967245355988167	19.8824260168923	85.0119630651303	19.4258578673539	37.0315774668574	10.2248664603256	28.6208760673041	31.2935815260679	5.46500333631325	3.45089279575136	80.4330528170521	10.819784434224	58.7479517462895	22.5180819614593	16.6398573788804	47.3376764913007	18.2443024005509	0	42.2723086896877	9.25768809860587	41.5117867720866	6.37227492711365	22.086680003404	28.2567396832678	13.6857036724053
protein_coding	PGAM1	ENSG00000171314.8	100.322911810511	1.19036924918492	0.386027069610975	0.000156813220096823	0.00293719979278591	69.5884910591231	175.820196339247	85.4737746163573	248.382531789897	56.8048136684754	57.2417521346082	180.349851426549	103.835063389952	46.0119039433514	82.4190541211768	88.5255090072869	154.21337333401	94.1665245661026	92.707776825191	174.288717990698	39.7081875776696	51.6717984873472	99.1773396181136	73.1357359789863	146.006974163891	63.7227492711365	72.9820730547264	85.6532421649057	65.8624489234506
protein_coding	ITPRIP	ENSG00000148841.16	208.472271137614	1.17763736985912	0.280380826094992	2.40127065581536e-06	0.000101591107324044	72.0737943112347	157.465340677457	111.374918439496	865.27441983535	65.8935838554315	79.6406986220636	211.643432952617	159.39593064247	83.9717246966163	157.887103677917	94.4272096077727	529.649502462641	129.990745868424	112.913317928117	194.729987384669	171.71108141695	102.330424455335	179.657311931173	183.302224352396	726.456268511516	140.98658276239	97.9496243629223	217.223686315122	157.385592232661
protein_coding	GPAM	ENSG00000119927.13	167.508937376608	1.15052267201014	0.53782369784269	0.00174529806556733	0.0187994299301831	55.9193231725097	236.681033533602	95.8342321456127	905.918834128243	94.2959906896692	62.2192957984872	366.464309976322	64.6692061463734	51.7633919362704	81.4260534691144	110.165077875735	725.170029368261	40.9419672026533	38.0339597231553	150.619879745048	104.099843109026	99.2909068972553	43.085237702951	53.694590971914	278.415259557616	95.5841239067048	52.8159739211836	140.400675301237	72.7053007596533
protein_coding	SLC18A2	ENSG00000165646.13	56.6270006031049	6.5509295576717	1.91013248358637	1.62146981221397e-05	0.000481504545081551	1.24265162605577	38.6418013932411	1.29505719115693	740.631549337147	1.13609627336951	0	197.643672796219	0	0	0.993000652062371	5.90170060048579	148.705752857795	5.11774590033166	0	24.7446945295436	0	0	2.43878703978968	0	147.438415087066	1.59306873177841	0.960290434930611	38.8530170644933	1.71071295905067
protein_coding	BUB3	ENSG00000154473.17	752.092180722269	1.0089891711362	0.201807313311813	6.31377620301444e-08	5.12620234378848e-06	406.347081720237	1538.90974048583	501.187132977731	1403.58710691455	503.290649102692	467.889104404623	1134.80408797162	531.926991401156	457.818444236347	1226.35580529703	593.120910348822	1648.61439588025	455.479385129518	500.384282607762	1071.55285875763	581.671288299917	394.124110030942	938.933010319026	460.107098500712	1268.97237839499	483.496360094748	490.708412249542	505.089221838413	485.842480370389
protein_coding	ADAM12	ENSG00000148848.14	836.803642158156	2.00382394459838	0.302745407652573	1.90433531629172e-12	5.24476350051637e-10	415.045643102627	1668.35977515318	226.635008452463	1602.29313234646	326.059630457049	373.315774790923	2304.19581868258	374.352728537457	320.933030004876	1093.29371792067	387.545006098567	1967.13844675466	495.397803152105	508.704211297202	1533.09520454781	413.179789659535	411.348042860058	725.945608844061	209.223751028493	2175.07448276502	370.388480138481	670.282723581566	1094.06563961153	417.413962008362
protein_coding	MKI67	ENSG00000148773.13	657.922106701874	2.9243024334173	0.491232792748579	6.01055013690639e-11	1.15649571538338e-08	88.2282654499597	1498.33584902292	220.159722496678	1005.2718468442	78.3906428624961	110.750346521307	1633.85436178207	120.230073398891	167.943449393233	2196.51744236197	357.05288632939	2120.43388334264	128.967196688358	202.055411029262	1647.13597064049	397.081875776696	134.751945074847	1131.59718646241	174.970305063651	1842.26446812674	92.3979864431479	59.5380069656979	268.439026991045	113.762411776869
protein_coding	PHLDA2	ENSG00000181649.6	881.359708772746	1.02558026627604	0.617455224698909	0.00440541368269862	0.0374113909233282	346.69980366956	1191.13352794666	229.225122834776	4236.05117852588	524.876478296713	316.074022656315	2554.54447089112	922.674729947553	421.008921081666	991.014650758247	304.921197691766	2124.10563032678	667.354065403249	486.121547711579	846.698895423947	1080.70661866793	274.569752746492	784.476497799013	246.254503422916	1673.35443919204	247.722187791543	207.422733945012	192.499039092262	283.122994722885
protein_coding	RRM1	ENSG00000167325.14	1620.229772241	1.63873029250791	0.228373599266345	3.64358832098037e-14	1.76475315712035e-11	775.414614658801	3452.64495448609	1074.89746866025	2900.20476209949	693.0187267554	821.29470454003	3519.70440637933	699.520427048095	684.427071157352	3325.55918375688	767.221078063153	4239.94982993924	592.634975258406	768.999123152546	2390.55266281069	927.239839651529	733.536904016458	2303.84082358798	942.432648438077	3735.34508902621	674.664607908158	742.304506201362	1409.30489170298	710.801234485552
protein_coding	NRIP3	ENSG00000175352.10	68.8112972763488	1.94962525306962	0.603762013622356	3.93429535319634e-05	0.000983691980637386	6.21325813027885	66.6571074033408	16.8357434850401	321.542477517103	13.6331552804341	12.4438591596974	108.70402003792	17.3058438983253	11.5029759858379	61.566040427867	36.3938203696624	284.56039127109	35.8242213023216	16.6398573788804	120.495903796038	26.8298564713984	46.6059358905484	79.6670432997961	12.9607633380482	207.558933860433	30.2683059037898	16.3249373938204	54.7474331363315	46.189249894368
protein_coding	MICAL2	ENSG00000133816.15	827.751082265188	1.31033386967501	0.492027221904086	0.000366677238310343	0.00565972361462316	196.338956916812	1034.63423230403	151.521691365361	1547.19737074943	162.46176709184	156.792625412188	1534.20901008065	310.594356280469	781.05206943839	1392.18691419144	588.202826515084	1940.51828111962	694.98989326504	522.966946193385	1436.26813899742	867.140961155596	530.902400144508	1279.55026687632	331.42523393009	1984.69283998269	547.219109365885	405.242563540718	668.448498132305	801.469021315237
protein_coding	CCDC34	ENSG00000109881.16	507.16667543897	1.48042600306698	0.33876089080233	8.52962390833283e-07	4.20431637420334e-05	309.420254887887	1020.14355678156	260.306495422543	376.638239114135	138.60374535108	233.944552202312	888.573012279666	138.446751186602	357.742553159557	1225.36280464497	360.987353396381	1105.19584222707	263.052139277047	229.39231958028	1403.99245048062	290.835644149959	243.16140464634	535.720219740466	349.940610127302	1150.16278177143	238.163775400873	264.079869605918	557.187585629438	230.94624947184
protein_coding	LGR4	ENSG00000205213.13	94.0550598693665	1.75026228976873	0.458167509546209	6.75065180199873e-06	0.000236562196391917	33.5515939035058	97.5705485179337	116.555147204124	36.1283682603487	63.6213913086925	83.3738563699728	251.172167511861	99.280893943024	48.312499140519	129.090084768108	182.95271861506	141.362258889509	49.1303606431839	62.9937457914759	171.061149139019	66.538044049068	66.8693862777434	60.1567469814787	74.9872735987075	90.896498621638	58.9435430758013	61.4585878355591	165.125322524096	46.189249894368
protein_coding	KIF18A	ENSG00000121621.6	38.4452554335224	3.44065138576169	0.757819129018652	3.58401124217615e-07	2.08883908330316e-05	3.72795487816731	91.7742783089475	7.77034314694157	63.2246444556102	39.7633695679328	9.95508732775795	86.4691068483456	11.840840562012	12.6532735844216	98.3070645541748	18.688718568205	115.660030000507	9.21194262059699	27.3369085510179	74.2340835886307	13.9515253651272	0	57.717959941689	10.1834569084665	116.662435238795	8.76187802478127	8.6426139143755	34.4379014889827	1.71071295905067
protein_coding	LPXN	ENSG00000110031.12	178.893169217676	1.90089041144423	0.460214000104927	1.12131796979566e-06	5.39384664511981e-05	104.382736588685	312.032546250422	76.4083742782588	707.212808696325	112.473531063581	104.528416941458	623.401084611406	355.225216860361	40.2604159504325	125.118082159859	37.37743713641	422.250903176456	37.8713196624543	80.822164411705	431.418369841172	166.34511012267	68.8957313164629	91.8609784987445	23.1442202465147	142.428371855952	45.4024588556848	62.4188782704897	76.8230110138845	45.3338934148426
protein_coding	FAM111B	ENSG00000189057.10	83.2536567513663	3.6243113216149	0.735132711885007	6.72410440199398e-08	5.39695831030899e-06	12.4265162605577	215.428042767319	10.3604575292554	364.896519429521	23.8580217407597	7.46631549581846	191.879065672995	20.9491794558674	6.90178559150271	259.173170188279	42.2955209701482	250.596731667766	6.14129508039799	4.75424496539441	76.3857961564171	36.4886048011018	0	173.153879825067	11.109225718327	234.756311400766	16.7272216836733	0	22.075577877553	10.264277754304
protein_coding	PGA5	ENSG00000256713.7	4.463539575059	3.0561649751815	2.92304552203495	0.00385970338819055	0.0336102875328732	0	0	0	0	0	3.73315774790923	15.646790763034	0	3.45089279575136	0	5.90170060048579	0	2.04709836013266	11.885612413486	26.89640709733	5.36597129427968	0	0.812929013263226	3.70307523944235	2.8628818463508	0	12.4837756540979	11.4793004963276	0.855356479525333
protein_coding	FEN1	ENSG00000168496.3	344.323337770302	2.50240460422071	0.307928161037045	1.45520150617203e-17	2.27108448396581e-14	67.1031878070116	912.91255791532	128.210661924536	1252.75116942759	74.9823540423875	52.2642084707292	721.399405706198	147.555090080458	69.0178559150271	800.358525562271	86.5582754737916	1262.16302579919	55.2716557235819	68.936551998219	399.142681324376	157.759556051823	63.8298687196641	478.81518881204	95.3541874156404	1030.63746468629	35.0475120991251	54.7365547910448	192.499039092262	56.453527648672
protein_coding	INCENP	ENSG00000149503.12	87.9155227014938	2.61838525226239	0.399149049888323	3.14085144350814e-12	8.16970358805841e-10	24.8530325211154	178.71833144374	32.3764297789232	188.770724160322	31.8106956543462	19.9101746555159	202.584764616124	39.1658572435783	27.6071423660109	240.306157799094	35.4102036029148	221.222755794621	54.2481065435156	47.5424496539441	153.847448596727	42.9277703542374	13.1712427516767	156.082370546539	14.8123009577694	221.157622630599	37.4371151967927	11.5234852191673	77.7060341289866	36.7803286195893
protein_coding	CDCA5	ENSG00000146670.9	100.443901315895	2.65345171085192	0.532981567001993	2.42271461759177e-08	2.22414702736562e-06	13.6691678866135	255.035889195391	41.4418301170217	275.478807985159	19.3136366472816	16.1770169076067	231.407800232239	29.1466844603373	33.3586303589298	296.907194966649	33.4429700694195	340.554532779272	15.353237700995	9.50848993078882	203.336837655814	75.1235981199155	14.1844152710365	155.269441533276	23.1442202465147	231.177709092827	16.7272216836733	25.9278417431265	34.4379014889827	20.528555508608
protein_coding	POLA2	ENSG00000014138.8	84.0502799198762	1.34903513365402	0.426971211537392	8.72749589711155e-05	0.0018296478712064	24.8530325211154	235.714988498771	36.261601352394	263.737088300545	37.4911770211938	17.4214028235764	144.115178080576	44.6308605798915	33.3586303589298	174.768114762977	40.3282874366529	214.797198572371	26.6122786817246	22.5826635856235	149.544023461155	59.0256842370765	42.5532458131094	111.371274817062	25.9215266760964	191.097363243916	22.3029622448978	16.3249373938204	36.2039477191869	46.189249894368
protein_coding	RBM14	ENSG00000239306.4	67.9185567415713	1.30945523903214	0.430370387429895	0.000147675879004698	0.00280684086129903	23.6103808950596	56.9966570550306	42.7368873081787	146.319891454412	21.5858291940207	42.3091211429713	96.3512904881565	51.0066978055903	25.3065471688433	146.964096505231	44.2627545036434	245.089111191551	47.0832622830513	42.7882046885497	101.130490685961	55.8061014605087	30.3951755807925	75.60239823348	46.2884404930293	121.672478469909	34.2509777332359	50.8953930513224	37.9699939493912	43.623180455792
protein_coding	NUDT8	ENSG00000167799.9	43.1440701491016	1.19599624884959	0.604190622458239	0.00245483303386699	0.0244023954661683	11.1838646345019	53.1324769157065	29.7863153966094	75.8695733467322	44.3077546614108	19.9101746555159	83.9985609383929	14.5733422301687	28.7574399645946	52.6290345593057	18.688718568205	47.7327107938602	55.2716557235819	29.7140310337151	67.7789458852715	44.0009646130934	22.2897954259145	91.8609784987445	32.4019083451205	66.5620029276562	36.6405808309035	51.855683486253	29.13976279837	27.3714073448106
protein_coding	GAL	ENSG00000069482.6	18.5020627433037	5.39377276243171	1.77636088486833	7.07955373982957e-05	0.0015610582704811	0	40.5738914629031	10.3604575292554	130.965334943764	0	2.48877183193949	81.5280150284402	0.910833889385541	1.15029759858379	16.8810110850603	0	55.0762047621464	17.4003360611276	0	45.1859639235143	3.21958277656781	0	4.87757407957936	0	23.6187752323941	0	1.92058086986122	6.18116180571484	1.71071295905067
protein_coding	RELT	ENSG00000054967.12	10.1492684930489	5.72888211566633	2.61063126874112	0.000154453770966375	0.0029081201970425	0	11.5925404179723	6.47528595578464	59.6118076295753	0	1.24438591596974	28.8230356161152	2.73250166815662	0	31.7760208659959	0	17.4407981746797	0	0	17.2137005422912	10.7319425885594	0	10.5680771724219	0	26.4816570787449	0	6.72203304451428	6.18116180571484	5.98749535667733
protein_coding	DDIAS	ENSG00000165490.12	28.97840551018	4.07589306139313	1.14601069008662	2.64789718760943e-05	0.000711135064955296	6.21325813027885	85.9780080999614	1.29505719115693	108.385104781046	2.27219254673902	0	90.5866833649335	9.10833889385541	0	63.5520417319918	4.91808383373816	111.988283016364	2.04709836013266	10.6970511721374	48.4135327751939	0	0	42.2723086896877	0	80.8764121594102	0.796534365889206	8.6426139143755	10.5962773812254	6.84285183620266
protein_coding	NNMT	ENSG00000166741.7	1293.94234901075	1.19369054843284	0.184471836773188	9.54055756643232e-12	2.15922495949591e-09	576.590354489877	1578.5175869139	1186.27238709975	1115.46337003826	630.533431720077	791.429442556757	1222.09671012328	713.182935388878	608.507429650823	1036.69268075312	1112.47056319157	893.152453892807	581.375934277677	827.238623978628	1428.73714501017	495.815747591442	1420.46787214237	2206.2893419964	1935.78258141849	1959.64262382712	1351.71881891398	2219.23119512464	3673.37615882482	1490.03098733313
protein_coding	H2AFX	ENSG00000188486.3	210.524312196328	2.06943487419908	0.374409123276574	1.58099884351987e-09	2.07539343514767e-07	70.8311426851789	481.090427345851	53.0973448374341	409.153770548449	54.5326211217364	94.5733296137005	559.990406255953	114.765070062578	103.526783872541	557.07336580699	95.4108263745203	716.908598653939	38.8948688425206	55.8623783433843	367.942849091474	125.563728286145	47.6191084099082	303.222521947183	42.585365253587	444.462406645962	58.1470087099121	64.3394591403509	126.272305459603	66.717805402976
protein_coding	CCDC15	ENSG00000149548.14	26.9014267891807	1.21188261563802	0.799088067524094	0.00495570298427541	0.0407301369907153	8.69856138239039	59.8947921595237	12.9505719115693	45.1604603254358	10.2248664603256	7.46631549581846	51.8814641090074	35.5225216860361	11.5029759858379	30.7830202139335	21.6395688684479	68.845255952683	6.14129508039799	23.7712248269721	67.7789458852715	38.6349933188137	12.158070232317	36.5818055968452	12.0349945281876	53.6790346190775	3.18613746355683	9.60290434930611	12.3623236114297	5.132138877152
protein_coding	CHEK1	ENSG00000149554.12	118.233216905505	1.06106114554246	0.348762627350917	0.000188748688880603	0.00337298229518697	69.5884910591231	187.412736757219	108.784804057182	274.57559877865	126.106686344015	77.1519267901241	270.113019488165	83.7967178234698	64.416665520692	116.181076291297	99.3452934415108	246.007047937587	91.0958770259036	92.707776825191	129.102754067184	113.758591438729	56.7376610841459	135.759145214959	66.6553543099622	178.930115396925	78.0603678571422	56.657135660906	83.0041728195993	31.6481897424373
protein_coding	HYLS1	ENSG00000198331.10	61.3092634071534	1.1529110939642	0.493330131305852	0.00130312230466609	0.015114497020099	52.1913682943424	108.197043901075	22.0159722496678	85.8048746183281	32.9467919277157	24.8877183193949	132.58596383413	51.0066978055903	48.312499140519	139.020091288732	57.0497724713627	123.003523968794	32.7535737621226	27.3369085510179	100.054634402067	46.1473531308053	11.1448977129572	65.8472500743213	49.9915157324717	88.0336167752872	45.4024588556848	31.6895843527102	60.9285949420463	35.0696156605386
protein_coding	FOXRED1	ENSG00000110074.10	32.840486327099	2.3362241873848	0.622126329706141	8.16552439293651e-06	0.000271784255031247	9.94121300844616	62.7929272640167	18.130800676197	32.5155314343138	19.3136366472816	16.1770169076067	71.6458313886292	19.1275116770964	2.30059519716757	75.4680495567402	36.3938203696624	93.6295480956489	17.4003360611276	20.2055411029262	37.6549699362619	30.0494392479662	13.1712427516767	32.517160530529	21.2926826267935	45.8061095416128	28.6752371720114	10.5631947842367	49.4492944457187	23.9499814267093
protein_coding	OPCML	ENSG00000183715.13	4.94366794598341	4.71440799202957	2.28123713624093	0.00111127541036786	0.0134560124258853	0	0	0	3.61283682603487	0	0	6.58812242654062	0	0	0.993000652062371	0	13.7690511905366	0	1.1885612413486	15.0619879745048	0	1.01317251935975	1.62585802652645	0	26.4816570787449	0.796534365889206	0	42.3851095249018	5.132138877152
protein_coding	FOXM1	ENSG00000111206.12	359.906445574863	1.61501330197113	0.350351186983995	2.37113252897602e-07	1.51460014572461e-05	190.125698786533	820.172234571542	124.325490351065	428.121163885132	77.2545465891265	118.216662017126	616.812962184865	157.574262863699	209.354162942249	984.06364619381	240.002491086422	984.946128496385	221.086622894328	183.038431167685	1054.33915821533	273.664536008264	107.396287052133	406.464506631613	150.900316007276	828.804294518557	90.0083833454803	62.4188782704897	214.574616969815	94.0892127477866
protein_coding	RAD51AP1	ENSG00000111247.14	66.4098176952814	3.56868852248775	0.556834222653705	5.69764702155912e-12	1.35642627228508e-09	8.69856138239039	200.937367244854	12.9505719115693	143.610263834886	9.08877018695607	7.46631549581846	148.232754597164	5.46500333631325	4.60119039433514	137.034089984607	19.6723353349526	206.535767858049	3.070647540199	33.2797147577609	157.075017448407	9.65874832970342	14.1844152710365	158.521157586329	25.9215266760964	186.80304047439	7.16880929300286	26.8881321780571	62.6946411722505	4.27678239762666
protein_coding	NCAPD2	ENSG00000010292.12	278.183910230811	1.32476500802855	0.297221057556376	6.66546642214161e-07	3.46752375427411e-05	188.883047160477	565.136345376151	190.373407100069	224.89909242067	181.775403739121	159.281397244127	538.579008369696	208.580960669289	169.093746991816	532.248349505431	240.98610785317	559.941415081822	216.992426174062	172.341379995547	523.942010255987	203.906909182628	113.475322168292	315.416457146132	217.555670317238	415.833588182454	180.016766690961	132.520080020424	230.469033041653	194.165920852251
protein_coding	CDCA3	ENSG00000111665.11	163.156151217577	3.37617513557575	0.756281331462838	1.38931882663649e-07	9.75718611946809e-06	6.21325813027885	502.343418112134	37.5566585435509	168.90012161713	38.6272732945633	16.1770169076067	384.581646649309	15.4841761195542	32.208332760346	532.248349505431	99.3452934415108	664.5862041299	28.6593770418573	19.0169798615776	395.915112472697	101.953454591314	22.2897954259145	291.841515761498	21.2926826267935	430.147997414208	19.116824781341	11.5234852191673	68.8758029779654	6.84285183620266
protein_coding	TPI1	ENSG00000111669.14	2076.97665578856	1.24955647748446	0.178952545934292	1.81368991183276e-13	7.71972378836455e-11	1057.49653377346	3151.23890361881	1624.00171771079	3588.45017745913	1347.41018021624	1353.89187657508	3755.22978312815	1499.2325819286	1149.1473009852	3720.77344327771	1345.58773691076	3783.73526715946	1605.94866352408	1281.26901817379	3266.29967789975	1589.40069736564	1379.94097136798	2530.64801828842	1278.48672641747	3620.82981517218	1421.01730874634	1249.33785584472	1974.43968536834	1273.62579801322
protein_coding	ARNTL2	ENSG00000029153.14	88.5424792854816	1.1800961660131	0.434455956855575	0.000457909520577692	0.00670677489680319	31.0662906513943	67.6231524381719	24.6060866319817	186.964305747304	48.8521397548888	42.3091211429713	120.233234284366	21.860013345253	66.7172607178596	161.859106286167	62.9514730718484	147.787816111759	52.2010081833829	86.764970618448	155.999161164514	82.6359579319071	45.5927633711887	208.922756408649	57.3976662113564	156.742781087706	71.6880929300286	78.7438156643101	84.7702190498035	60.7303100462986
protein_coding	KIF21A	ENSG00000139116.18	47.3286756975282	1.16570773177753	0.503001853563021	0.00135650221634251	0.0155920050169778	22.3677292690039	80.1817378909752	23.3110294408247	103.869058748502	18.1775403739121	39.8203493110318	82.3515303317577	61.9367044782168	23.0059519716757	64.5450423840541	54.0989221711198	84.4501806352911	40.9419672026533	41.5996434472011	45.1859639235143	23.6102736948306	19.2502778678352	37.3947346101084	39.8080588240052	97.3379827759273	26.2856340743438	26.8881321780571	52.0983637910251	27.3714073448106
protein_coding	RHEBL1	ENSG00000167550.10	13.2280626644938	1.83000633799309	0.793661108378859	0.00089104671785203	0.0112957059557307	11.1838646345019	17.3888106269585	18.130800676197	16.2577657171569	2.27219254673902	3.73315774790923	46.1168569857843	15.4841761195542	3.45089279575136	10.9230071726861	14.7542515012145	7.34349396828619	8.18839344053066	2.37712248269721	38.7308262201551	15.0247196239831	5.06586259679874	16.2585802652645	12.0349945281876	13.5986887701663	4.77920619533524	5.76174260958366	12.3623236114297	16.2517731109813
protein_coding	TUBA1B	ENSG00000123416.15	11937.352308315	2.22898686776626	0.351791900366223	9.68469118953742e-12	2.15922495949591e-09	3042.01118058453	34580.5480668114	4583.20739950437	21243.480537085	2207.43505915695	2910.61865745323	24729.3410433235	3247.12281565945	5478.86746205457	38687.30540435	7320.07597813588	30746.2913084682	5160.73496589445	4556.94379933054	28393.9990445093	6873.80922797227	2362.71831514693	19355.8398057974	3308.69772644174	26113.0610410273	2163.38733775508	2153.93144554936	5066.78663445597	2210.24114309346
protein_coding	TUBA1A	ENSG00000167552.13	3946.68816263648	1.10373930548317	0.401203464006668	0.000456030882314788	0.00668623149581786	2113.75041592087	7733.19050382237	2728.68550176765	5212.4203307618	1152.00162119668	1798.13764857628	7987.27492687718	1921.85950660349	4306.71420909769	5916.29788498761	3722.00584537304	3052.13968056895	4206.78713007263	3336.29140446553	8989.85510821156	3644.56770307476	2184.39995173962	5227.13355528254	2767.12297267329	6345.57761243655	1968.23641811223	2059.82298292616	3860.57705922647	2485.66592950062
protein_coding	TUBA1C	ENSG00000167553.15	6391.31282143613	1.66099200229535	0.349322249831382	1.06877390747221e-07	8.0709668302982e-06	2477.84734235521	19708.2847555878	2698.89918637104	9393.37574769065	1696.19173614068	2488.77183193949	13073.3054401665	2467.44900634543	3018.38089868385	18985.1794667805	3373.80550994438	18807.605989527	2811.68959764221	2749.14215123932	10841.4037727918	2788.15868450772	1752.78845849236	9637.27345223554	2418.10813135585	14651.5135691618	1453.6752177478	1577.75718459099	2740.90374927698	1779.99683389222
protein_coding	TROAP	ENSG00000135451.12	50.8774107693291	1.46190150351672	1.07467730180565	0.00400474551774195	0.0345944991034461	3.72795487816731	113.02726907523	32.3764297789232	62.3214352491014	28.4024068342377	6.22192957984872	71.6458313886292	9.10833889385541	19.5550591759244	112.209073683048	19.6723353349526	219.38688230255	14.3296885209287	32.0911535164123	119.420047512145	42.9277703542374	14.1844152710365	87.7963334324284	19.4411450070723	164.615706165171	3.98267182944603	0	21.1925547624509	3.42142591810133
protein_coding	RACGAP1	ENSG00000161800.12	145.617125152318	1.81492257417753	0.389154380524786	1.70186362768866e-07	1.14924887089014e-05	48.463413416175	365.165023166128	55.6874592197479	250.188950202914	76.118450315757	27.3764901513343	270.936534791483	47.3633622480481	70.1681535136109	389.25625560845	69.8367904390819	422.250903176456	41.9655163827196	49.9195721366413	320.605172600173	92.2947062616105	40.5269007743899	278.834651549286	38.8822900141446	358.575951255438	35.0475120991251	26.8881321780571	67.9927798628633	50.4660322919946
protein_coding	SLC4A8	ENSG00000050438.16	37.7923691097939	1.22291150099026	0.599134815722569	0.00222042457505581	0.0226822426045337	21.1250776429481	32.8455311842549	16.8357434850401	54.192552390523	55.6687173951059	14.9326309916369	59.2931018388656	34.6116877966505	12.6532735844216	98.3070645541748	23.6068024019432	67.0093824606114	24.565180321592	7.13136744809162	73.1582273047375	57.9524899782205	17.2239328291157	46.3369537560039	13.8865321479088	61.5519596965422	27.082168440233	21.1263895684734	29.13976279837	36.7803286195893
protein_coding	ESPL1	ENSG00000135476.11	34.8376720176425	1.7204291683506	1.05844077801567	0.00177194564976469	0.0190135588973223	0	117.857494249385	10.3604575292554	55.9989708035404	2.27219254673902	2.48877183193949	93.0572292748862	6.37583722569879	10.3526783872541	76.4610502088026	13.7706347344668	95.4654215877204	0	1.1885612413486	90.3719278470286	17.171108141695	31.4083481001522	73.1636111936903	9.25768809860587	89.4650576984626	6.37227492711365	0.960290434930611	20.3095316473488	11.9749907133547
protein_coding	TIMELESS	ENSG00000111602.11	156.583974859365	1.3166619025954	0.369591101953013	2.37633641294463e-05	0.000657047662524021	111.838646345019	388.350104002073	69.9330883224742	242.060067344336	74.9823540423875	72.1743831262451	338.464789663524	92.9050567173252	62.1160703235244	333.648219092957	76.7221078063153	328.621355080807	81.8839344053066	120.044685376209	309.846609761241	90.1483177438986	89.1591817036579	206.483969368859	51.8430533521928	302.749755251597	70.0950241982502	25.9278417431265	133.33649038042	84.6802914730079
protein_coding	INHBE	ENSG00000139269.2	22.3016745032802	2.95060761410459	0.944668771902673	3.48070374888339e-05	0.000887295187963996	6.21325813027885	12.5585854528033	6.47528595578464	0	2.27219254673902	7.46631549581846	181.173366729867	0	9.20238078867028	23.8320156494969	14.7542515012145	0	21.494532781393	36.8453984818067	75.3099398725239	3.21958277656781	21.2766229065547	19.5102963183174	7.40615047888469	0	6.37227492711365	19.2058086986122	52.0983637910251	8.55356479525333
protein_coding	E2F7	ENSG00000165891.15	43.7641437192735	1.46617971223616	0.677540222088661	0.00157683286482072	0.0174946243438166	44.7354585380077	74.3854676819891	15.5406862938831	104.772267955011	39.7633695679328	37.3315774790923	132.58596383413	41.8983589117349	17.2544639787568	72.4890476005531	11.8034012009716	79.8604969051123	29.6829262219236	19.0169798615776	77.4616524403103	34.34221628339	1.01317251935975	53.6533148753729	4.62884404930293	60.8362392349545	43.0128557580171	15.3646469588898	13.2453467265318	25.66069438576
protein_coding	TMPO	ENSG00000120802.13	400.951528094435	1.67078549441648	0.393070014556008	7.61644574857831e-07	3.80251298303773e-05	94.4415235802386	1031.73609719954	134.685947880321	581.666728991613	139.739841624449	113.239118353247	825.162333924212	143.911754522915	163.342258998898	1085.34971270417	193.772503049284	1244.72222762451	119.755254067761	180.661308684988	693.927303111113	214.638851771187	224.924299297864	777.973065692907	181.450686732675	795.881153285523	121.869757981049	163.249373938204	186.317877286547	210.417693963232
TEC	AC126474.2	ENSG00000280088.1	61.5339189696044	1.39207642841709	0.389558231283028	2.35679164651997e-05	0.00065292890467494	36.0368971556173	62.7929272640167	44.0319444993356	67.7406904881537	85.2072205027131	54.7529803026687	130.115417924177	76.5100467083854	25.3065471688433	39.7200260824949	18.688718568205	37.6354065874667	96.2136229262352	60.6166233087787	98.9787781181742	64.3916555313562	36.4742106969509	40.6464506631613	47.2142093028899	69.424884774007	84.4326427842559	58.5777165307673	60.0455718269442	81.2588655549066
protein_coding	GAS2L3	ENSG00000139354.10	89.0063068324082	1.6612742928265	0.439875887926607	8.78907765408946e-06	0.000289791982932724	29.8236390253385	196.107142070698	27.1962010142955	46.9668787384533	45.4438509347803	31.1096478992436	165.526575966833	36.4333555754216	58.6651775277731	237.327155842907	57.0497724713627	235.909743731194	72.6719917847096	45.1653271712469	185.04728082963	51.5133244250849	32.4215206195119	161.772873639382	55.5461285916352	186.087320012802	43.0128557580171	27.8484226129877	73.290918553476	34.2142591810133
protein_coding	PARPBP	ENSG00000185480.11	72.875457852036	1.53467785023098	0.543420436269111	0.000226391649236636	0.00390171423948195	26.0956841471712	143.940710189823	37.5566585435509	112.90115081359	38.6272732945633	27.3764901513343	147.409239293846	38.2550233541927	24.1562495702595	142.992093896981	35.4102036029148	302.919126191805	5.11774590033166	41.5996434472011	124.799328931611	33.269022024534	36.4742106969509	91.0480494854813	40.7338276338658	163.899985703583	23.099496610787	25.9278417431265	50.3323175608209	35.0696156605386
protein_coding	GPN3	ENSG00000111231.8	105.503212067738	1.52998199087468	0.401119662991187	6.68759182416336e-06	0.000236014861211554	38.5222004077289	227.020583185291	72.523202704788	184.254678127778	70.4379689489095	67.1968394623661	201.761249312806	62.8475383676023	31.0580351617622	194.628127804225	57.0497724713627	289.150075001269	77.7897376850412	48.7310108952927	175.364574274591	47.2205473896612	53.6981435260667	153.64358350675	62.9522790705199	212.568977091547	43.0128557580171	53.7762643561142	52.9813869061272	53.887458210096
protein_coding	RFC5	ENSG00000111445.13	77.6556519759175	1.54838201632737	0.480432860304261	6.38699475321082e-05	0.00143538765285759	26.0956841471712	161.329520816781	73.8182598959449	144.513473041395	22.7219254673902	44.7978929749108	186.93797385309	28.2358505709518	41.4107135490163	227.397149322283	36.3938203696624	227.648313016872	29.6829262219236	40.4110822058525	67.7789458852715	25.7566622125425	22.2897954259145	86.9834044191652	38.8822900141446	169.625749396285	18.3202904154517	35.5307460924326	62.6946411722505	44.4785369353173
protein_coding	MPHOSPH9	ENSG00000051825.14	50.6796124699548	1.43864386254259	0.449728285462002	8.59861132758021e-05	0.00181073605258158	38.5222004077289	44.4380716022272	22.0159722496678	82.1920377922932	37.4911770211938	42.3091211429713	108.70402003792	30.0575183497228	20.7053567745081	94.3350619459253	39.3446706699053	108.316536032221	44.0126147428523	45.1653271712469	91.4477841309218	45.0741588719493	18.2371053484755	63.4084630345316	33.3276771549811	81.5921326209979	16.7272216836733	43.2130695718775	48.5662713306166	17.1071295905067
protein_coding	RAN	ENSG00000132341.11	3448.46746592665	1.01548878536703	0.20395919872164	5.0940211044827e-08	4.2940138231969e-06	1890.07312323083	7259.82843675517	2413.98660431652	6612.39460085031	2266.51206537217	1971.10729089607	6157.42392290552	1789.78859264259	2264.93597161147	6671.97138120707	2658.71612051885	8185.24196440099	2305.03275350938	2152.48440808232	4700.41610432938	2278.39141155115	1756.8411485698	3869.54210313296	2296.83241726412	5758.68683393464	1851.9424006924	1669.94506634433	2193.42941791367	1787.69504220795
protein_coding	POLE	ENSG00000177084.16	59.8652855764748	1.33327067972556	0.380158824715157	3.24142930510176e-05	0.000841573309047308	21.1250776429481	97.5705485179337	31.0813725877663	89.4177114443629	21.5858291940207	51.0198225547595	62.5871630521359	42.8091928011204	23.0059519716757	98.3070645541748	45.2463712703911	156.049246826081	39.918418022587	32.0911535164123	100.054634402067	64.3916555313562	31.4083481001522	85.3575463926387	31.4761395352599	120.241037546734	44.6059244897956	41.2924887020163	56.5134793665357	49.6106758124693
protein_coding	SKA3	ENSG00000165480.15	121.674326362178	3.15615210297489	0.51433367783043	4.57729653442461e-11	9.18467244607544e-09	17.3971227647808	366.131068200959	37.5566585435509	285.414109256754	23.8580217407597	19.9101746555159	317.053391777267	32.7900200178795	44.8616063447676	317.760208659959	52.1316886376245	355.241520715844	37.8713196624543	41.5996434472011	296.936334354523	53.6597129427968	7.09220763551824	191.038318116858	19.4411450070723	299.886873405247	6.37227492711365	1.92058086986122	60.0455718269442	34.2142591810133
protein_coding	CENPJ	ENSG00000151849.14	44.157183666213	2.21968411857945	0.743359445228368	8.38593570392454e-05	0.00178387273478185	3.72795487816731	83.0798729954683	7.77034314694157	68.6438996946625	15.9053478271731	11.1994732437277	106.233474127967	4.5541694469277	24.1562495702595	104.265068466549	22.6231856351955	121.167650476722	34.8006721222553	3.56568372404581	79.6133650080967	35.4154105422459	15.1975877903962	68.286037114111	34.2534459648417	113.083832930857	31.064840269679	24.0072608732653	30.9058090285742	16.2517731109813
protein_coding	HMGB1	ENSG00000189403.14	1442.57654108354	1.00036763371399	0.22461119046836	7.88342306594121e-07	3.91274064961874e-05	852.459015474259	2767.71902479089	980.358293705795	2100.86461433927	886.155093228216	786.451898892878	2453.25208858306	677.660413702842	894.931531698185	2534.13766406317	1230.50457520129	3168.71764731549	878.205196496913	1054.25382107621	2360.42868686168	940.1181707578	1001.01444912743	1711.21557291909	1097.96180849466	2586.61374817795	813.26158757288	835.452678389631	1119.67330994949	890.426095185871
protein_coding	BRCA2	ENSG00000139618.14	97.2540856487799	2.3833733261525	0.447749243130442	3.80999595732706e-09	4.45960026805132e-07	19.8824260168923	242.477303742588	31.0813725877663	235.737602898775	48.8521397548888	22.3989464874554	293.171447981057	25.5033489027951	47.1622015419352	196.61412910835	61.9678563051008	245.089111191551	58.3423032637809	41.5996434472011	205.488550223601	59.0256842370765	28.368830542073	95.9256235650607	27.7730642958176	178.214394935337	28.6752371720114	45.1336504417387	75.9399878987823	19.6731990290827
protein_coding	RFC3	ENSG00000133119.12	58.9175160708441	2.53213569033724	0.633039272264358	2.56179438855284e-06	0.000108037506193557	8.69856138239039	139.110485015668	31.0813725877663	151.739146693464	22.7219254673902	6.22192957984872	134.232994440765	8.19750500446987	20.7053567745081	143.985094549044	9.83616766747632	194.602590159584	11.2590409807297	16.6398573788804	146.316454609475	36.4886048011018	12.158070232317	105.680771724219	4.62884404930293	125.966801239435	15.1341529518949	16.3249373938204	30.9058090285742	21.3839119881333
protein_coding	EXOSC8	ENSG00000120699.12	197.16452001889	1.20540287087081	0.273778557381224	9.59712424511137e-07	4.68059747037619e-05	135.449027240079	488.818787624499	148.931576983047	251.995368615932	115.88181988369	113.239118353247	381.287585436038	109.300066726265	152.989580611643	405.144266041448	219.346538984722	402.056294763669	103.3784671867	87.9535318597966	350.729148549183	137.36886513356	68.8957313164629	296.719089841077	113.869563612852	227.599106784889	58.9435430758013	82.5849774040325	156.295091373075	123.171333051648
protein_coding	NUDT15	ENSG00000136159.3	105.186185203954	1.0647260772584	0.38708332894175	0.000525949711969836	0.00747721624932016	55.9193231725097	227.986628220122	97.1292893367697	192.383560986357	77.2545465891265	70.9299972102754	186.114458549772	24.5925150134096	56.3645823306055	210.516138237223	89.5091257740345	216.633072064442	45.0361639229186	74.879358204962	158.1508737323	55.8061014605087	45.5927633711887	162.585802652645	50.9172845423323	244.060677401406	51.7747337827984	42.2527791369469	53.8644100212293	34.2142591810133
protein_coding	CKAP2	ENSG00000136108.14	208.18654582284	1.68259788256574	0.461115786911799	1.24696897050258e-05	0.000384943432080863	65.8605361809558	416.365410012173	76.4083742782588	191.480351779848	64.757487582062	77.1519267901241	433.169049545046	82.8858839340842	116.180057456962	580.905381456487	132.78826351093	655.406836669542	37.8713196624543	79.6336031703564	446.480357815677	144.881224945551	77.0011114713409	357.688765835819	107.389181943828	564.703444192696	67.7054211005825	66.2600400102121	94.4834733159269	59.019597087248
protein_coding	DIAPH3	ENSG00000139734.18	192.930512872598	1.47530971923303	0.449762402085683	5.07062760196578e-05	0.00120909127931225	59.647278050677	483.022517415513	78.9984886605727	236.640812105284	102.248664603256	68.4412253783359	414.228197568741	44.6308605798915	118.48065265413	484.584318206437	125.902946143697	591.151264447038	108.496213087031	93.8963380665396	360.411855104221	136.295670874704	68.8957313164629	364.192197941925	37.0307523944235	438.020922491673	46.9955275874632	59.5380069656979	80.3551034742929	28.226763824336
protein_coding	MZT1	ENSG00000204899.5	164.460336521511	1.4028942606442	0.370427920546118	1.04046259749078e-05	0.000332144037371714	42.2501552858962	364.198978131297	84.1787174252004	241.156858137827	63.6213913086925	60.9749098825174	261.87786645499	70.1342094826866	109.27827186546	368.40324191514	109.181461108987	562.695225319929	57.3187540837146	125.987491582952	308.770753477348	113.758591438729	81.0538015487799	220.303762594334	49.9915157324717	319.211325868114	85.2291771501451	46.0939408766693	120.97416676899	80.4035090753813
protein_coding	TEX30	ENSG00000151287.16	93.076363246898	1.44522638210312	0.382183154159249	1.03486704663268e-05	0.00033196103415891	57.1619747985654	206.73363745384	62.1627451755326	251.995368615932	37.4911770211938	62.2192957984872	198.467188099536	43.720026690506	23.0059519716757	144.978095201106	60.9842395383532	294.657695477483	38.8948688425206	52.2966946193385	107.58562838932	49.3669359073731	32.4215206195119	146.327222387381	30.5503707253994	152.44845831818	40.6232526603495	42.2527791369469	53.8644100212293	43.623180455792
protein_coding	COL4A1	ENSG00000187498.15	599.858176903429	1.12277117950898	0.251322080645734	7.08931339171108e-07	3.62096348727177e-05	428.714810989241	772.836027864821	492.121732639633	1067.5932820933	381.728347852155	357.138757883316	718.105344492927	783.317144871565	409.505945095828	755.673496219465	408.200958200267	1609.14311580071	378.713196624543	347.059882473792	920.932979012578	373.471602081866	255.319474878657	622.703624159631	324.944852261066	1323.36713347566	247.722187791543	306.332648742865	818.562427699665	293.387272477189
protein_coding	TEX29	ENSG00000153495.10	14.1322105596168	2.67339511559356	0.89511406985997	0.000152303708018756	0.00287921653140168	1.24265162605577	10.6264953831413	3.88517157347079	0	5.68048136684754	4.97754366387897	11.5292142464461	12.7516744513976	3.45089279575136	2.97900195618711	12.7870179677192	0	7.16484426046433	17.828418620229	37.6549699362619	8.58555407084749	9.11855267423774	8.12929013263226	26.847295485957	0	8.76187802478127	38.4116173972244	76.8230110138845	29.9374767833866
protein_coding	PARP2	ENSG00000129484.13	61.675560125196	1.30304464149971	0.466116165935663	0.000308024217710588	0.00499020549246011	23.6103808950596	100.468683622427	47.9171160728064	91.2241298573804	55.6687173951059	44.7978929749108	135.056509744083	30.9683522391084	29.9077375631784	96.32106325005	59.0170060048579	131.264954683116	25.5887295016583	30.9025922750637	82.8409338597763	38.6349933188137	32.4215206195119	120.313493962957	24.9957578662358	114.515273854032	37.4371151967927	40.3321982670857	42.3851095249018	43.623180455792
protein_coding	PNP	ENSG00000198805.11	113.823287204439	1.6635966127175	0.652401500733282	0.000402961631878921	0.00603645495932058	14.9118195126692	143.940710189823	22.0159722496678	778.566336010514	19.3136366472816	23.6433324034251	186.93797385309	71.0450433720722	35.6592255560974	169.803111502666	13.7706347344668	467.229803732209	14.3296885209287	4.75424496539441	120.495903796038	42.9277703542374	22.2897954259145	77.2282562600065	57.3976662113564	336.388616946219	23.8960309766762	13.4440660890286	24.7246472228594	47.0446063738933
protein_coding	LRR1	ENSG00000165501.16	145.540112302779	1.34646613309536	0.397892513167573	4.31207232817206e-05	0.00105334552906965	64.6178845549001	273.390744857181	99.7194037190835	283.607690843737	86.3433167760826	32.3540338152133	332.700182540301	68.3125417039156	78.2202367036974	313.788206051709	91.4763593075298	429.594397144742	34.8006721222553	62.9937457914759	199.033412520242	71.9040153433477	72.9484213939019	214.613259501492	42.585365253587	327.084250945579	62.1296805393581	62.4188782704897	113.909981848174	74.416013718704
protein_coding	POLE2	ENSG00000100479.12	24.2223980539128	3.10869415213742	1.0116408553288	6.04037857523976e-05	0.0013769032200141	0	66.6571074033408	11.6555147204124	80.3856193792758	3.40828882010852	1.24438591596974	86.4691068483456	1.82166777877108	12.6532735844216	50.6430332551809	3.93446706699053	75.2708131749334	3.070647540199	0	40.8825387879415	11.8051368474153	0	46.3369537560039	5.55461285916352	56.5419164654283	0	1.92058086986122	17.6604623020424	3.42142591810133
protein_coding	CDKN3	ENSG00000100526.19	214.863328682853	2.34512647547887	0.464778115888328	2.07813025686409e-08	1.94596117252753e-06	31.0662906513943	452.10907630092	93.2441177632989	193.286770192865	46.5799472081498	49.7754366387897	286.583325554517	52.8283655843614	106.977676668292	809.295531430833	137.706347344668	728.841776352404	46.059713102985	117.667562893512	684.244596556074	173.857469934662	34.4478656582314	391.018855379612	48.1399781127505	458.776815877716	65.3158180029149	33.6101652225714	75.9399878987823	39.3463980581653
protein_coding	WDHD1	ENSG00000198554.11	57.0849917215853	2.14528380392158	0.473027445657155	3.2019819381699e-07	1.92201018391172e-05	17.3971227647808	99.5026385875957	7.77034314694157	145.416682247903	39.7633695679328	6.22192957984872	102.11589761138	56.4717011419035	17.2544639787568	102.279067162424	27.5412694689337	151.459563095903	46.059713102985	27.3369085510179	93.5994966987082	40.7813818365256	12.158070232317	87.7963334324284	13.8865321479088	143.14409231754	25.4890997084546	24.0072608732653	42.3851095249018	40.2017545376906
protein_coding	DLGAP5	ENSG00000126787.12	102.25103825208	3.09779960152056	0.533540419465687	4.44506291769873e-10	6.66871853475169e-08	18.6397743908366	168.091836060599	31.0813725877663	170.706540030147	34.0828882010852	28.6208760673041	203.408279919442	12.7516744513976	34.5089279575136	376.347247131639	60.0006227716055	369.010571906381	33.777122942189	15.4512961375318	265.73650212162	59.0256842370765	3.03951755807925	133.320358175169	18.5153761972117	316.348444021764	18.3202904154517	11.5234852191673	50.3323175608209	21.3839119881333
protein_coding	HIF1A	ENSG00000100644.16	1203.50849001973	1.26943391812867	0.232158398038773	3.49542477963326e-09	4.16074037751939e-07	383.979352451233	2266.34165171359	960.932435838441	3051.94390879295	620.308565259751	630.90365939666	1492.20972961145	1025.59895944812	550.992549721633	1441.83694679456	1186.24182069764	2322.37996747051	398.160631045803	585.960691984861	991.939493749529	588.110453853053	633.232824599843	1879.49187866458	905.401896043654	3211.43771114401	580.673552733231	926.680269708039	1578.84532980259	670.599479947861
protein_coding	HSPA2	ENSG00000126803.9	58.4956287402748	1.11150929112073	0.77957778768887	0.00649863980618176	0.0492768457021482	17.3971227647808	55.0645669853685	62.1627451755326	63.2246444556102	6.81657764021705	12.4438591596974	48.5874028957371	58.2933689206746	3.45089279575136	37.7340247783701	10.819784434224	54.1582680161106	5.11774590033166	26.1483473096693	53.7928141946599	45.0741588719493	77.0011114713409	239.814058912652	94.4284186057798	130.976844470549	73.281161661807	40.3321982670857	123.623236114297	64.1517359644
protein_coding	POMT2	ENSG00000009830.11	181.254692795041	1.07659507025521	0.27234998102245	7.5059749376666e-06	0.000256518063198212	177.699182525975	367.09711323579	176.127777997342	216.770209562092	135.195456530971	138.126836672641	354.935095729876	116.586737841349	83.9717246966163	251.22916497178	110.165077875735	270.791340080553	121.802352427894	71.3136744809162	270.039927257193	129.856505321568	122.59387484253	260.137284244232	109.240719563549	248.355000170932	104.346001931486	141.1626939348	234.001125502062	138.567749683104
protein_coding	DIO2	ENSG00000211448.11	229.914455261783	1.49789582254513	0.693391643139718	0.00106800811398753	0.0130733443245073	180.184485778087	338.115762190859	401.467729258648	298.059038147876	63.6213913086925	133.149293008763	140.821116867306	336.097705183265	109.27827186546	121.146079551609	180.001868314817	60.583825238361	92.1194262059699	87.9535318597966	314.150034896814	188.882189558645	126.646564919969	384.515423273506	224.961820796123	105.210907853392	87.6187802478127	135.400951325216	1175.30376620092	232.656962430891
protein_coding	VRK1	ENSG00000100749.7	80.4646594229485	1.75508402861158	0.4390772798917	3.78378584398959e-06	0.000147221761675008	33.5515939035058	169.05788109543	23.3110294408247	141.803845421868	23.8580217407597	37.3315774790923	162.232514753563	38.2550233541927	42.5610111476001	162.852106938229	40.3282874366529	307.508809921984	47.0832622830513	26.1483473096693	115.116622376572	69.7576268256358	14.1844152710365	100.80319764464	41.6595964437264	205.41177247567	27.082168440233	17.285227828751	59.1625487118421	24.8053379062347
protein_coding	CDCA4	ENSG00000170779.10	169.672309058643	1.3435374078479	0.347543496253023	8.04441475063618e-06	0.000269670285411541	67.1031878070116	346.810167504339	40.1467729258648	355.864427364434	61.3491987619534	42.3091211429713	259.407320545037	63.7583722569879	100.075891076789	376.347247131639	82.6238084068011	433.266144128885	156.603024550149	57.0509395847329	236.688382456504	135.222476615848	61.8035236809447	342.243114583818	67.5811231198228	329.94713279193	121.869757981049	78.7438156643101	122.740212999195	132.580254326427
protein_coding	TEDC1	ENSG00000185347.17	35.9555236828945	1.88967908395603	0.658587268903947	0.000184846477200018	0.00331590500479114	9.94121300844616	84.0459180302993	3.88517157347079	55.9989708035404	15.9053478271731	6.22192957984872	87.2926221516632	25.5033489027951	20.7053567745081	124.125081507796	14.7542515012145	115.660030000507	17.4003360611276	9.50848993078882	66.7030896013783	11.8051368474153	8.10538015487799	26.8266574376865	9.25768809860587	87.3178963136995	6.37227492711365	15.3646469588898	28.2567396832678	11.9749907133547
protein_coding	ATP10A	ENSG00000206190.11	79.1690235349099	1.28794488716323	0.508052687643214	0.000622568485355352	0.00848989994689444	31.0662906513943	189.344826826881	44.0319444993356	115.610778433116	42.0355621146718	38.575963395062	127.644872014224	62.8475383676023	21.8556543730919	99.3000652062371	54.0989221711198	113.824156508436	35.8242213023216	35.6568372404581	105.433915821533	70.8308210844918	38.5005557356704	333.300895437923	45.3626716831687	134.555446778488	48.5885963192416	41.2924887020163	37.9699939493912	32.5035462219626
protein_coding	ARHGAP11A	ENSG00000198826.10	292.492776632506	1.95361470380003	0.329531673112139	1.23176324326923e-10	2.13596870555056e-08	67.1031878070116	755.447217237863	91.949060572142	492.24901754725	120.426204977168	87.107014117882	613.518900971595	89.261721159783	146.087795020141	741.771487090591	169.182083880593	1063.88868865546	133.061393408623	115.290440410814	451.859639235143	142.734836427839	81.0538015487799	492.634982037515	80.541886457871	666.335749738149	75.6707647594746	97.9496243629223	166.008345639199	78.6927961163306
protein_coding	BUB1B	ENSG00000156970.12	112.024181918698	3.52366698504265	0.729669607578695	2.38068784379658e-08	2.21451267907065e-06	4.97060650422308	258.900069334715	38.8517157347079	192.383560986357	40.8994658413023	1.24438591596974	312.935815260679	23.6816811240241	20.7053567745081	345.564226917705	66.885940138839	447.953132065457	7.16484426046433	32.0911535164123	180.743855694057	60.0988784959324	11.1448977129572	206.483969368859	24.9957578662358	337.820057869395	18.3202904154517	5.76174260958366	34.4379014889827	14.5410601519307
protein_coding	KNSTRN	ENSG00000128944.13	192.03528788342	2.27298239131092	0.44279957564902	1.38488371652787e-08	1.37957990654968e-06	59.647278050677	433.754220639131	95.8342321456127	210.447745116531	51.1243323016279	46.0422788908805	316.22987647395	89.261721159783	52.9136895348541	572.961376239988	76.7221078063153	834.404502146518	24.565180321592	43.9767659298983	417.432238150561	89.0751234850427	34.4478656582314	336.552611490976	82.3934240775922	493.847118495513	50.9781994169092	30.7292939177795	95.366496431029	70.1392313210773
protein_coding	KNL1	ENSG00000137812.19	171.592509451065	3.25299496874082	0.550243519290945	5.16422401662724e-11	1.0074540352437e-08	8.69856138239039	397.044509315552	31.0813725877663	278.188435604685	12.4970590070646	12.4438591596974	402.698983322295	23.6816811240241	58.6651775277731	632.541415363731	83.6074251735487	520.470135002283	62.4364999840463	36.8453984818067	401.294393892163	96.5874832970342	29.3820030614327	385.328352286769	34.2534459648417	446.609568030725	28.6752371720114	42.2527791369469	72.4078954383739	20.528555508608
protein_coding	OIP5	ENSG00000104147.8	88.8708452656659	1.89025868772916	0.495380424366877	6.64073459407878e-06	0.000234951531759271	38.5222004077289	300.440005832449	19.4258578673539	119.223615259151	22.7219254673902	38.575963395062	191.055550369678	13.6625083407831	27.6071423660109	258.180169536217	50.1644551041292	282.724517779018	37.8713196624543	30.9025922750637	169.985292855125	25.7566622125425	21.2766229065547	150.391867453697	37.9565212042841	202.548890629319	8.76187802478127	30.7292939177795	44.151155755106	10.264277754304
protein_coding	NUSAP1	ENSG00000137804.12	107.881189827009	2.58079766275136	0.577682669404268	3.42609540314937e-07	2.02535608203232e-05	22.3677292690039	199.005277175191	68.6380311313172	138.191008595834	4.54438509347803	31.1096478992436	227.290223715651	24.5925150134096	52.9136895348541	338.613222353269	83.6074251735487	299.247379207662	53.2245573634493	26.1483473096693	254.977939282688	98.7338718147461	10.1317251935975	190.225389103595	59.2492038310775	241.913516016643	34.2509777332359	46.0939408766693	62.6946411722505	21.3839119881333
protein_coding	ITPKA	ENSG00000137825.10	62.5231130790389	1.44351245949437	0.645698429006407	0.00105464188261027	0.0129488635342167	26.0956841471712	28.0153060100998	3.88517157347079	30.7091130212964	18.1775403739121	16.1770169076067	140.821116867306	49.1850300268192	50.6130943376866	51.6360339072433	36.3938203696624	29.3739758731447	72.6719917847096	58.2395008260815	240.991807592076	98.7338718147461	65.8562137583836	99.1773396181136	55.5461285916352	60.8362392349545	66.1123523688041	74.9026539245876	48.5662713306166	77.8374396368053
protein_coding	WDR76	ENSG00000092470.11	104.106311549749	2.02193855517309	0.38352605785919	6.52403084209782e-09	7.10360753551209e-07	27.3383357732269	222.190358011136	38.8517157347079	241.156858137827	17.0414441005426	58.4861380505779	244.58404508532	52.8283655843614	43.7113087461839	337.620221701206	53.1153054043721	281.806581032982	33.777122942189	46.3538884125955	123.723472647718	67.611238307924	26.3424855033535	159.334086599592	36.1049835845629	220.441902169012	28.6752371720114	31.6895843527102	72.4078954383739	33.358902701488
protein_coding	MYEF2	ENSG00000104177.17	34.3063459520278	1.18985010200939	0.786126525582037	0.00507003727473978	0.0413779359141916	12.4265162605577	34.777621253917	6.47528595578464	18.0641841301743	0	19.9101746555159	46.9403722891019	17.3058438983253	10.3526783872541	78.4470515129273	43.2791377368958	71.5990661907903	33.777122942189	59.4280620674301	57.0203830463395	30.0494392479662	22.2897954259145	61.7826050080052	31.4761395352599	63.6991210813053	24.6925653425654	18.2455182636816	45.9172019853102	15.396416631456
protein_coding	CEP152	ENSG00000103995.13	65.1802025125846	1.13563913016743	0.434379849668589	0.00062913526514454	0.00855453430224608	11.1838646345019	112.061224040399	37.5566585435509	95.7401758899239	31.8106956543462	37.3315774790923	104.586443521332	26.4141827921807	51.7633919362704	91.3560599897382	57.0497724713627	119.331776984651	23.5416311415256	54.6738171020357	97.902921834281	26.8298564713984	54.7113160454264	134.133287188432	37.9565212042841	139.565490009602	28.6752371720114	48.0145217465305	86.5362652800078	55.5981711691466
protein_coding	CCNB2	ENSG00000157456.7	273.487682135276	2.34734032103826	0.455149426333017	1.15639910842554e-08	1.17701317948878e-06	62.1325813027885	721.635641018777	123.030433159908	221.286255594636	124.970590070646	51.0198225547595	543.520100189601	80.1533822659276	134.584819034303	835.113548384454	137.706347344668	898.660074369022	69.6013442445106	123.610369100255	783.223374674248	209.272880476908	45.5927633711887	442.233383215195	65.7295855001016	611.225274195896	50.9781994169092	57.6174260958366	128.038351689807	42.7678239762666
protein_coding	PCLAF	ENSG00000166803.12	649.367117471016	1.09298991677168	0.379080267324658	0.000322004831876708	0.00515721763801624	426.229507737129	1320.58356261401	449.384845331454	965.530641757818	512.379419289648	372.071388874953	1063.15825658299	216.778465673759	580.900287284812	1298.84485289758	484.923066006583	1744.07981746797	606.964663779335	653.708682741731	1147.93865491404	506.547690180002	145.896842787804	905.602920775234	128.681864570622	1263.96233516388	138.596979664722	81.6246869691019	433.564349515141	136.857036724053
protein_coding	ZWILCH	ENSG00000174442.11	334.569026737962	1.88362496145943	0.321527776899912	2.02826192067426e-10	3.23738260656712e-08	99.4121300844616	885.863296940051	161.882148894616	511.216410883934	77.2545465891265	53.508594386699	586.342895962115	145.733422301687	109.27827186546	980.091643585561	188.854419215545	1068.47837238564	124.872999968093	137.873103996438	517.486872552628	173.857469934662	117.528012245731	553.604658032257	120.349945281876	868.884640367468	73.281161661807	116.195142626604	226.936940581245	130.869541367376
protein_coding	KIF23	ENSG00000137807.15	168.669533393611	2.28390938303345	0.537780118597412	5.61963970196707e-07	3.0012722149745e-05	21.1250776429481	482.056472380682	51.8022876462772	291.736573702315	38.6272732945633	14.9326309916369	448.81584030808	57.3825350312891	74.7693439079461	508.416333855934	77.7057245730629	581.97189698668	29.6829262219236	27.3369085510179	331.363735439105	74.0504038610596	40.5269007743899	291.028586748235	42.585365253587	441.599524799611	21.5064278790086	31.6895843527102	47.6832482155145	19.6731990290827
protein_coding	THAP10	ENSG00000129028.8	23.5135318289974	1.27342492724204	0.588750349754623	0.00184341374643543	0.0196007490404482	14.9118195126692	61.8268822291857	7.77034314694157	37.0315774668574	34.0828882010852	21.1545605714856	55.9990406255952	13.6625083407831	6.90178559150271	30.7830202139335	11.8034012009716	33.0457228572878	22.5180819614593	13.0741736548346	19.3654131100776	5.36597129427968	13.1712427516767	32.517160530529	16.6638385774906	42.943227695262	15.1341529518949	11.5234852191673	37.086970834289	5.98749535667733
protein_coding	ABHD2	ENSG00000140526.17	743.35726702768	1.26367159160577	0.279370628705766	4.80343262649233e-07	2.66675947319017e-05	429.957462615297	544.849399644699	498.597018595418	1429.7801739033	576.000810598341	603.527169245325	1241.03756209959	1009.20394943918	304.828863624703	737.799484482342	422.955209701482	2044.24513342167	350.053819582686	391.03664840369	955.36038009716	530.157963874832	333.333758869357	649.530281597318	399.006357049913	2568.72073663826	349.678586625362	422.527791369469	591.625487118421	456.760360066528
protein_coding	FANCI	ENSG00000140525.17	148.293733230905	2.93013328732549	0.444588889350729	1.65560174001428e-12	4.84470459171679e-10	27.3383357732269	336.183672121197	86.7688318075142	235.737602898775	45.4438509347803	75.9075408741543	331.053151933666	39.1658572435783	29.9077375631784	369.396242567202	97.3780599080156	469.06567722428	28.6593770418573	43.9767659298983	328.136166587425	97.6606775558902	26.3424855033535	274.77000648297	45.3626716831687	338.535778330982	50.9781994169092	54.7365547910448	80.3551034742929	46.189249894368
protein_coding	TICRR	ENSG00000140534.13	19.4269706456553	5.68205399407038	1.48051794105081	4.84181461043165e-06	0.000178499023669614	0	39.6078464280721	0	52.3861339775056	0	4.97754366387897	49.4109181990546	3.64333555754216	0	27.8040182577464	1.96723353349526	69.7631926987188	15.353237700995	9.50848993078882	47.3376764913007	11.8051368474153	1.01317251935975	43.085237702951	0	57.257636927016	10.3549467565597	9.60290434930611	7.94720803591908	3.42142591810133
protein_coding	ANPEP	ENSG00000166825.13	1366.59870637537	1.12415876106725	0.164678233133799	8.4743603088444e-13	2.8100588780315e-10	1144.48214759736	1537.94369545099	1375.35073700866	4059.02217405017	1212.21472368527	1055.23925674234	2832.06912810915	1461.88839246379	970.851173204715	1099.25172183305	1505.91726989062	2354.50775358176	759.473491609219	1056.63094355891	2112.98174156624	1181.58687900039	587.640061228654	649.530281597318	789.68079481108	1817.92997243276	665.106195517487	701.972307934277	1223.87003753154	643.22807260305
protein_coding	IDH2	ENSG00000182054.9	215.31797159814	1.15186479804003	0.236815919624339	1.08708038060144e-07	8.16531070905231e-06	131.721072361912	540.985219505375	186.488235526598	426.314745472114	144.284226717928	154.303853580248	405.993044535566	69.2233755933011	117.330355055546	375.354246479576	178.034634781321	264.365782858303	106.449114726899	147.381593927227	257.129651850474	92.2947062616105	114.488494687652	413.780867750982	150.900316007276	383.626167411008	114.700948688046	103.711366972506	207.510432048998	81.2588655549066
protein_coding	BLM	ENSG00000197299.11	21.744574373703	3.68943508237043	1.13149289612318	3.12849414575462e-05	0.000821361285444288	0	85.0119630651303	7.77034314694157	45.1604603254358	3.40828882010852	1.24438591596974	68.3517701753589	4.5541694469277	2.30059519716757	38.7270254304325	17.7051018014574	86.2860541273627	1.02354918006633	9.50848993078882	32.2756885167959	13.9515253651272	3.03951755807925	23.5749413846336	1.85153761972117	54.3947550806652	3.18613746355683	0	18.5434854171445	0
protein_coding	PRC1	ENSG00000198901.13	173.504243756476	2.40509248843035	0.477735425433627	1.62844107285619e-08	1.55599206185973e-06	29.8236390253385	454.041166370583	55.6874592197479	243.866485757353	28.4024068342377	28.6208760673041	293.994963284375	88.3508872703975	51.7633919362704	510.402335160059	118.034012009716	712.31891492376	49.1303606431839	35.6568372404581	410.977100447202	83.709152190763	35.4610381775912	311.351812079816	22.2184514366541	435.87376110691	23.8960309766762	41.2924887020163	82.1211497044972	17.1071295905067
protein_coding	SNRPA1	ENSG00000131876.16	97.5699944175614	1.00887375938748	0.425416088121976	0.0013108140697489	0.0151911670162484	37.2795487816731	265.662384578532	33.6714869700802	265.543506713563	45.4438509347803	38.575963395062	212.466948255935	31.8791861284939	59.8154751263568	192.6421265001	55.0825389378674	333.211038810986	38.8948688425206	38.0339597231553	86.0685027114558	49.3669359073731	42.5532458131094	100.80319764464	44.4369028733082	226.167665861713	24.6925653425654	35.5307460924326	55.6304562514336	28.226763824336
protein_coding	WDR90	ENSG00000161996.18	34.5309052977123	1.04965534254467	0.590339409661333	0.00464216177955192	0.0388688469388571	32.30894227745	59.8947921595237	11.6555147204124	21.6770209562092	17.0414441005426	29.8652619832738	76.5869232085347	30.0575183497228	19.5550591759244	53.6220352113681	27.5412694689337	35.7995330953952	33.777122942189	14.2627348961832	54.8686704785531	41.8545760953815	11.1448977129572	45.5240247427407	37.0307523944235	31.4917003098588	37.4371151967927	32.6498747876408	39.7360401795954	33.358902701488
protein_coding	CHTF18	ENSG00000127586.16	29.6811769688402	4.65230559635563	0.975465705909958	2.06977058185238e-07	1.35850456040647e-05	2.48530325211154	80.1817378909752	10.3604575292554	44.2572511189271	10.2248664603256	3.73315774790923	84.8220762417105	6.37583722569879	3.45089279575136	55.6080365154928	3.93446706699053	121.167650476722	6.14129508039799	19.0169798615776	72.0823710208443	12.8783311062712	0	35.7688765835819	0.925768809860587	93.0436600064011	11.9480154883381	4.80145217465305	29.13976279837	0
protein_coding	PGP	ENSG00000184207.8	180.92600689691	1.08929123091345	0.282243655565833	9.81577494280432e-06	0.00031841195114695	83.2576589457366	258.900069334715	81.5886030428865	391.089586418274	113.609627336951	82.129470454003	331.053151933666	139.357585075988	120.781247851297	292.9351923584	117.050395242968	492.93203262121	91.0958770259036	133.118859031044	245.295232727649	152.393584757543	97.2645618585358	191.851247130121	108.314950753689	387.204769718946	87.6187802478127	99.8702052327835	128.038351689807	115.47312473592
protein_coding	CCNF	ENSG00000162063.12	133.831616259451	2.27187502046024	0.592993549434063	4.16089773177409e-06	0.000158384741302165	27.3383357732269	420.229590151497	42.7368873081787	226.705510833688	21.5858291940207	24.8877183193949	361.523218156416	15.4841761195542	58.6651775277731	396.207260172886	59.0170060048579	330.457228572878	53.2245573634493	29.7140310337151	237.764238740397	76.1967923787715	26.3424855033535	198.354679236227	28.6988331056782	443.746686184374	30.2683059037898	44.1733600068081	42.3851095249018	16.2517731109813
protein_coding	PKMYT1	ENSG00000127564.16	134.334778616902	4.07012629983577	0.571301971455807	2.31999377657023e-14	1.16380830663234e-11	11.1838646345019	452.10907630092	12.9505719115693	305.284711799946	29.5385031076072	3.73315774790923	323.641514203808	20.9491794558674	5.75148799291893	389.25625560845	40.3282874366529	530.567439208677	37.8713196624543	20.2055411029262	159.226730016193	64.3916555313562	10.1317251935975	245.504562005494	18.5153761972117	426.56939510627	26.2856340743438	9.60290434930611	55.6304562514336	24.8053379062347
protein_coding	IL32	ENSG00000008517.16	33.4328644478199	1.17668875634119	0.706682992012166	0.00436549753039503	0.0371761548240537	31.0662906513943	47.3362067067203	6.47528595578464	32.5155314343138	98.8403757831472	75.9075408741543	95.527775184839	69.2233755933011	11.5029759858379	11.9160078247485	0	5.50762047621464	11.2590409807297	16.6398573788804	39.8066825040483	37.5617990599578	10.1317251935975	30.8913025040026	4.62884404930293	24.3344956939818	24.6925653425654	65.2997495752815	27.3737165681657	23.9499814267093
protein_coding	RMI2	ENSG00000175643.9	110.315874292909	1.28007702450379	0.330623104995209	8.07121329114879e-06	0.000269924433065419	55.9193231725097	207.699682488671	66.0479167490034	95.7401758899239	68.1657764021705	60.9749098825174	230.584284928922	113.854236173193	87.4226174923677	198.600130412474	57.0497724713627	140.444322143473	83.9310327654392	91.5192155838424	233.460813604824	101.953454591314	68.8957313164629	122.752281002747	55.5461285916352	156.027060626119	95.5841239067048	67.2203304451427	109.494866272663	78.6927961163306
protein_coding	XYLT1	ENSG00000103489.11	320.071317058602	1.02249928022205	0.485967743955036	0.00237535919333279	0.0238657333544724	195.096305290756	364.198978131297	95.8342321456127	1504.74653804352	173.822729825535	180.435957815613	869.632160303362	176.701774540795	154.139878210227	175.76111541504	253.773125820889	873.875782226056	182.191754051807	149.758716409924	201.185125088028	240.39551398373	140.830980191005	254.44678115139	194.411450070723	403.666340335463	171.254888666179	259.278417431265	249.012518458798	217.260545799435
protein_coding	ARL6IP1	ENSG00000170540.14	394.852972584911	1.06925453428781	0.318404769234887	6.85051256979587e-05	0.0015153118040213	218.706686185816	598.947921595236	222.749836878992	329.671360375682	305.609897536398	201.590518387098	619.283508094818	273.250166815662	262.267852477103	909.588597289132	242.953341386665	967.505330321705	186.285950772072	236.523687028372	721.899566492336	363.812853752162	216.818919142986	635.710488371843	205.52067578905	745.780720974384	237.367241034983	262.159288736057	303.759951595129	208.706981004181
protein_coding	PLK1	ENSG00000166851.14	356.379734923641	3.64296866293391	0.433917847692329	1.54795456028759e-18	2.71782121922494e-15	33.5515939035058	1061.6834932793	88.0638889986712	467.862368971515	76.118450315757	37.3315774790923	789.751175881557	81.0642161553131	60.9657727249406	1252.17382225065	205.575904250255	1601.79962183242	54.2481065435156	33.2797147577609	766.009674131957	170.637887158094	20.263450387195	560.921019151626	60.1749726409381	926.142277294485	30.2683059037898	13.4440660890286	113.026958733071	48.755319332944
antisense	ATP2A1-AS1	ENSG00000260442.5	15.5024819525397	1.84088517042176	1.21661757669092	0.00317873518203481	0.0295099235736027	4.97060650422308	52.1664318808754	5.18022876462772	18.967393336683	1.13609627336951	7.46631549581846	32.9406121327031	2.73250166815662	0	26.811017605684	5.90170060048579	25.7022288890016	4.09419672026533	13.0741736548346	25.8205508134368	23.6102736948306	6.07903511615849	29.2654444774761	4.62884404930293	23.6187752323941	17.5237560495625	14.4043565239592	9.71325426612332	16.2517731109813
protein_coding	KIF22	ENSG00000079616.12	158.175733463111	1.37027529876983	0.450641729295611	0.000118401252723968	0.00234564738471207	94.4415235802386	335.217627086366	91.949060572142	189.67393336683	51.1243323016279	53.508594386699	386.228677255944	79.2425483765421	66.7172607178596	341.592224309456	80.6565748733058	385.533433335025	50.1539098232503	83.1992868944022	362.563567672008	103.02664885017	103.343596974694	213.800330488228	80.541886457871	344.261542023684	82.8395740524775	78.7438156643101	86.5362652800078	51.32138877152
protein_coding	FUS	ENSG00000089280.18	851.416969851345	1.68802936702942	0.527147534517292	5.40820058464405e-05	0.00126817337916378	222.434641063983	2629.57458481005	204.619036202795	1694.42047141035	144.284226717928	141.859994420551	1811.73366729867	286.912675156445	362.343743553892	1996.92431129743	543.940072011441	2870.38820485386	363.359958923548	349.437004956489	989.787781181742	474.351862414324	322.1888611564	1414.49648307801	291.617175106085	1644.72562072854	406.232526603495	364.910365273632	498.025036917596	405.438971295008
protein_coding	SHCBP1	ENSG00000171241.8	254.392138136408	3.89466497253313	0.436674068489985	1.23477828411406e-20	4.33592394466652e-17	19.8824260168923	865.5763512086	73.8182598959449	426.314745472114	17.0414441005426	21.1545605714856	608.57780915169	25.5033489027951	33.3586303589298	836.106549036517	104.263377275249	1006.05867365521	40.9419672026533	19.0169798615776	429.266657273386	68.6844325667799	19.2502778678352	417.845512817298	50.9172845423323	815.205605748391	29.4717715379006	4.80145217465305	150.11392956736	22.2392684676587
protein_coding	GPT2	ENSG00000166123.13	273.729840873963	1.05220895694679	0.286926150416019	2.28618308402958e-05	0.00063811204663122	159.059408135139	571.898660619968	174.832720806185	185.157887334287	140.875937897819	171.725256403825	522.932217606662	95.6375583854818	232.360114913925	542.178356026055	271.478227622346	158.803057064189	186.285950772072	199.678288546565	469.073339777434	231.809959912882	204.660848910669	624.329482186158	231.442202465147	193.960245090267	255.687531450435	190.137506116261	312.590182746151	242.921240185195
protein_coding	NETO2	ENSG00000171208.9	112.356870598464	2.17524871824818	0.730544981593537	9.29780964396852e-05	0.00191732136828655	4.97060650422308	113.02726907523	5.18022876462772	799.340147760214	3.40828882010852	7.46631549581846	130.938933227495	48.2741961374337	32.208332760346	95.3280625979877	46.2299880371387	543.418553653178	5.11774590033166	13.0741736548346	109.737340957106	22.5370794359747	11.1448977129572	73.9765402069536	33.3276771549811	490.984236649163	19.116824781341	12.4837756540979	27.3737165681657	47.8999628534186
protein_coding	MT2A	ENSG00000125148.6	61801.5808349037	2.25620413218444	0.556408340725652	1.53066108495351e-06	6.93537599976031e-05	10021.9853641398	224468.292203268	65718.9722224495	98306.1932456152	13085.55687667	13273.8645656492	105703.130272631	43189.9213668836	6702.78410694772	113593.316592023	35480.0403933538	241540.367731377	10020.5464728494	12384.8081348524	52782.5851440842	19311.0574938537	10212.7789951463	78177.7573474979	41811.4225285435	235389.008288809	10929.2480343658	13083.9571759296	13479.3478520339	14570.997628714
transcribed_unprocessed_pseudogene	MT1L	ENSG00000260549.1	488.850251845661	2.38242172433476	0.538842293917765	3.43837179710316e-07	2.02535608203232e-05	70.8311426851789	1075.20812376693	429.9589874641	1577.00327456422	61.3491987619534	37.3315774790923	817.750696194354	69.2233755933011	63.2663679221082	817.239536647332	261.64205995487	2567.46907866206	27.635827861791	72.5022357222648	362.563567672008	101.953454591314	44.5795908518289	453.61438940088	112.018025993131	2511.46309971124	18.3202904154517	41.2924887020163	97.1325426612332	41.057111017216
protein_coding	MT1A	ENSG00000205362.11	63.1035968483399	2.93060841282914	0.885066419085262	3.0906680466238e-05	0.000812949876083856	2.48530325211154	135.246304876344	28.4912582054524	302.57508418042	0	4.97754366387897	114.468627161143	26.4141827921807	8.0520831900865	82.4190541211768	12.7870179677192	372.682318890524	0	11.885612413486	41.9583950718347	22.5370794359747	2.0263450387195	26.0137284244232	13.8865321479088	286.28818463508	3.98267182944603	5.76174260958366	4.4151155755106	5.132138877152
protein_coding	KATNB1	ENSG00000140854.12	101.562079757821	1.39475917980512	0.371855987152393	1.19204778852968e-05	0.000374575016503085	53.4340199203981	111.095179005568	27.1962010142955	111.094732400572	121.562301250537	63.4636817144569	170.467667786738	64.6692061463734	42.5610111476001	96.32106325005	72.7876407393248	151.459563095903	103.3784671867	80.822164411705	181.81971197795	119.124562733009	80.0406290294201	92.6739075120078	80.541886457871	128.829683085786	100.36333010204	147.884726979314	158.06113760328	77.8374396368053
protein_coding	GINS3	ENSG00000181938.13	33.0467431007362	1.62678464067183	0.660986762382697	0.00053538666836045	0.00757305251137047	4.97060650422308	86.9440531347924	3.88517157347079	91.2241298573804	10.2248664603256	19.9101746555159	65.0577089620886	12.7516744513976	9.20238078867028	73.4820482526155	3.93446706699053	97.301295079792	14.3296885209287	16.6398573788804	55.9445267624463	48.2937416485171	19.2502778678352	39.8335216498981	2.77730642958176	60.1205187733668	3.18613746355683	5.76174260958366	33.5548783738806	14.5410601519307
protein_coding	CKLF	ENSG00000217555.12	198.124694258398	1.18106061623173	0.266495489012656	8.53075727358645e-07	4.20431637420334e-05	109.353343092908	310.10045618076	103.604575292554	269.156343539598	87.4794130494521	104.528416941458	307.171208137456	97.4592261642529	139.186009428638	262.152172144466	155.411449146126	459.886309763922	90.0723278458372	85.5764093770994	292.63290921895	108.39262014445	112.462149648932	259.324355230969	162.009541725603	556.114798653643	140.1900483965	146.924436544383	265.789957645738	130.014184887851
protein_coding	SLC7A6	ENSG00000103064.14	46.0150886878591	1.60623645778457	0.603882696203588	0.000429619115933955	0.00635872508156831	22.3677292690039	114.959359144892	41.4418301170217	97.5465943029414	35.2189844744547	23.6433324034251	69.1752854786765	27.3250166815662	6.90178559150271	94.3350619459253	29.508503002429	176.243855238868	9.21194262059699	45.1653271712469	27.9722633812232	16.097913882839	7.09220763551824	41.4593796764245	28.6988331056782	80.8764121594102	15.9306873177841	27.8484226129877	37.9699939493912	27.3714073448106
protein_coding	CALB2	ENSG00000172137.18	101.634382576473	1.74915138150171	1.29810842888018	0.002749094377158	0.0265022509413598	1.24265162605577	28.9813510449308	0	26.1930669887528	12.4970590070646	28.6208760673041	137.527055654035	13.6625083407831	102.376486273957	68.5170449923036	19.6723353349526	281.806581032982	124.872999968093	91.5192155838424	380.853124498192	135.222476615848	113.475322168292	22.7620123713703	80.541886457871	107.358069238155	147.358857689503	151.725888719037	183.668807941241	178.769504220795
protein_coding	CHST6	ENSG00000183196.9	22.7495021700445	1.25882036198776	1.71647518995406	0.0065065462723799	0.0492939314680949	4.97060650422308	45.4041166370583	0	55.9989708035404	11.3609627336951	6.22192957984872	93.8807445782038	30.0575183497228	10.3526783872541	6.9510045644366	17.7051018014574	18.3587349207155	4.09419672026533	1.1885612413486	23.6688382456504	23.6102736948306	8.10538015487799	20.3232253315806	8.33191928874528	70.1406052355947	13.5410842201165	23.0469704383347	24.7246472228594	23.9499814267093
sense_intronic	AC092718.4	ENSG00000261061.1	202.013937978434	1.38424212433885	0.354893775418774	6.83647802780721e-06	0.000237686065293515	118.051904475298	569.000525515475	137.276062262634	294.446201321842	96.5681832364082	89.5957859498215	339.288304966842	128.427578403361	98.9255934782056	515.367338420371	139.673580878164	439.691701351135	98.2607212863679	32.0911535164123	369.018705375367	130.929699580424	62.8166962003044	330.862108398133	81.4676552677316	496.710000341864	39.8267182944603	38.4116173972244	128.92137480491	72.7053007596533
protein_coding	COTL1	ENSG00000103187.7	1140.0840591153	1.36678405540572	0.25787647311685	7.71014224822542e-09	8.20429227413442e-07	529.369592699758	2032.55875328448	892.294404707124	2601.2425147451	662.344127374423	581.12822275787	2207.84452819442	617.545377003397	552.142847320217	2237.23046909652	1369.1945393127	2683.12910866257	814.7451473328	656.085805224429	1526.64006684445	824.213190801359	378.926522240546	1752.67495259552	491.583238035971	2256.66661538602	401.45332040816	386.997045277036	551.889446938825	354.117582523488
protein_coding	GINS2	ENSG00000131153.8	63.4434357104299	3.63525752652898	0.676334544313686	2.36886107110873e-09	3.02482023679938e-07	1.24265162605577	165.193700956106	10.3604575292554	147.223100660921	15.9053478271731	6.22192957984872	149.056269900481	25.5033489027951	9.20238078867028	209.52313758516	49.1808383373816	233.155933493086	14.3296885209287	8.31992868944022	104.35805953764	21.4638851771187	8.10538015487799	127.629855082326	9.25768809860587	133.124005855312	10.3549467565597	20.1660991335428	31.7888321436763	11.9749907133547
protein_coding	SLC7A5	ENSG00000103257.8	205.929478481494	1.53150973123229	0.362591110031255	1.31359650866695e-06	6.23337045970812e-05	127.993117483744	543.883354609868	102.309518101397	262.833879094036	113.609627336951	90.8401718657912	695.046916000035	86.5292194916264	124.232140647049	534.234350809556	186.88718568205	142.280195635545	154.555926190016	143.815910203181	372.246274227047	103.02664885017	112.462149648932	397.522287485717	75.9130424085681	96.6222623143396	100.36333010204	93.1481721882692	181.019738595935	100.932064583989
protein_coding	CDT1	ENSG00000167513.8	113.052495287523	1.48409579801955	0.43565496585291	3.73942420889888e-05	0.000942979397454105	50.9487166682866	234.748943463939	32.3764297789232	202.318862257952	60.2131024885839	33.5984197311831	267.642473578213	40.0766911329638	66.7172607178596	236.334155190844	38.3610539031576	447.953132065457	45.0361639229186	78.4450419290078	192.578274816882	67.611238307924	36.4742106969509	146.327222387381	17.5896073873511	241.913516016643	67.7054211005825	26.8881321780571	59.1625487118421	22.2392684676587
protein_coding	FANCA	ENSG00000187741.14	39.7389606308856	5.39016496365846	1.06587419640684	1.1406451406354e-07	8.47698499754751e-06	0	110.129133970737	3.88517157347079	111.997941607081	7.95267391358656	3.73315774790923	83.9985609383929	1.82166777877108	3.45089279575136	95.3280625979877	6.88531736723342	148.705752857795	0	8.31992868944022	78.5375087242035	25.7566622125425	0	106.493700737483	6.48038166902411	113.083832930857	0	3.84116173972244	26.4906934530636	6.84285183620266
protein_coding	HASPIN	ENSG00000177602.5	7.25112568728148	3.32064990612906	2.1038598039834	0.00340037442752989	0.0308338665003776	1.24265162605577	13.5246304876344	1.29505719115693	18.0641841301743	10.2248664603256	0	17.2938213696691	10.0191727832409	0	11.9160078247485	0	21.1125451588228	4.09419672026533	0	12.9102754067184	8.58555407084749	0	16.2585802652645	0	22.1873343092187	0	0	5.29813869061272	0
protein_coding	PIMREG	ENSG00000129195.15	123.83026579887	2.74389807324812	0.585358155965161	1.00586093290283e-07	7.65405061628857e-06	21.1250776429481	304.304185971773	29.7863153966094	104.772267955011	9.08877018695607	16.1770169076067	260.230835848354	12.7516744513976	47.1622015419352	461.745303209003	72.7876407393248	425.004713414563	26.6122786817246	53.4852558606871	293.708765502843	78.3431808964833	17.2239328291157	271.518290429917	17.5896073873511	316.348444021764	41.4197870262387	12.4837756540979	67.9927798628633	10.264277754304
protein_coding	EIF5A	ENSG00000132507.17	1012.35315435871	1.4503534762581	0.518636367809464	0.000194812674707171	0.00344627056541174	249.77297683721	1052.98908796582	435.139216228728	3187.42528976926	621.444661533121	349.672442387498	2403.01765508069	378.906897984385	486.575884200941	1328.63487245945	840.992335569225	2410.50189508994	1200.62318821781	758.302071980409	1524.48835427666	901.483177438986	621.074754367526	1123.46789632978	397.154819430192	1450.76537563827	836.361084183667	581.93600356795	578.380140391889	577.3656236796
protein_coding	WRAP53	ENSG00000141499.16	11.1212765890725	5.26091466488652	2.38404737772886	0.000137700287127814	0.00266410224930754	0	20.2869457314516	9.0654003380985	7.22567365206973	7.95267391358656	4.97754366387897	13.9997601563988	15.4841761195542	0	30.7830202139335	1.96723353349526	49.5685842859318	4.09419672026533	17.828418620229	22.5929819617572	2.14638851771187	0	13.8197932254748	7.40615047888469	15.7458501549294	5.57574056122444	0	4.4151155755106	11.9749907133547
protein_coding	AURKB	ENSG00000178999.12	285.009725975564	3.50441861768277	0.438246356186616	3.12627474564849e-17	3.55484026539331e-14	42.2501552858962	938.029728820927	29.7863153966094	662.955557577398	52.2604285749974	32.3540338152133	802.927420734638	38.2550233541927	37.9598207532649	721.911474049344	79.6729581065582	956.490089369276	41.9655163827196	46.3538884125955	558.36941134057	98.7338718147461	31.4083481001522	483.692762891619	14.8123009577694	929.005159140835	38.2336495626819	21.1263895684734	147.464860222054	34.2142591810133
protein_coding	HS3ST3A1	ENSG00000153976.2	158.168558476271	1.01856595655007	0.490323234645467	0.00247469154212304	0.0245824026878785	55.9193231725097	225.088493115629	58.2775736020618	510.313201677425	63.6213913086925	60.9749098825174	264.348412364942	76.5100467083854	56.3645823306055	242.292159103219	58.0333892381103	754.544005241406	76.7661885049749	49.9195721366413	166.757724003446	90.1483177438986	91.1855267423773	75.60239823348	83.3191928874528	347.124423870035	85.2291771501451	94.1084626231999	83.0041728195993	126.592758969749
protein_coding	SPAG5	ENSG00000076382.16	99.890970755459	3.95812525288089	0.70764255067623	5.53404759298605e-10	8.09700338448771e-08	0	231.850808359446	27.1962010142955	133.67496256329	1.13609627336951	19.9101746555159	192.702580976313	8.19750500446987	24.1562495702595	296.907194966649	49.1808383373816	455.296626033744	39.918418022587	16.6398573788804	192.578274816882	59.0256842370765	8.10538015487799	187.786602063805	19.4411450070723	318.495605406527	11.9480154883381	27.8484226129877	58.2795255967399	17.1071295905067
protein_coding	ATAD5	ENSG00000176208.8	33.6514818369798	2.31252759289035	0.856198944622968	0.000283248538179196	0.00466961146392604	11.1838646345019	64.7250173336788	1.29505719115693	91.2241298573804	6.81657764021705	6.22192957984872	77.4104385118523	21.860013345253	3.45089279575136	87.3840573814887	4.91808383373816	145.951942619688	2.04709836013266	16.6398573788804	31.1998322329027	25.7566622125425	2.0263450387195	60.1567469814787	8.33191928874528	95.1908213911642	13.5410842201165	8.6426139143755	8.8302311510212	12.83034719288
protein_coding	MYO19	ENSG00000278259.4	100.371126001498	1.54340364891507	0.388025450676749	4.57613810968253e-06	0.000170494524903451	57.1619747985654	184.514601652726	41.4418301170217	251.995368615932	44.3077546614108	29.8652619832738	191.879065672995	45.541694469277	48.312499140519	224.418147366096	63.9350898385961	331.375165318914	55.2716557235819	60.6166233087787	118.344191228252	61.1720727547884	19.2502778678352	91.0480494854813	30.5503707253994	215.431858937898	53.3678025145768	47.0542313115999	83.8871959347014	58.1642406077226
protein_coding	CDC6	ENSG00000094804.10	97.8306057045306	3.38090330964035	0.515171132984249	2.0273705267688e-12	5.47623969596048e-10	8.69856138239039	237.647078568433	14.2456291027262	341.413080060295	14.7692515538036	16.1770169076067	245.407560388638	23.6816811240241	23.0059519716757	304.851200183148	20.6559521017003	353.405647223773	15.353237700995	8.31992868944022	128.026897783291	38.6349933188137	7.09220763551824	187.786602063805	13.8865321479088	211.853256629959	15.1341529518949	32.6498747876408	72.4078954383739	12.83034719288
protein_coding	TOP2A	ENSG00000131747.14	4001.76661180647	3.05820405010439	0.458704266651878	8.80269049077216e-13	2.8100588780315e-10	751.804233763741	13663.74097265	1295.05719115693	4488.94975634832	727.101614956485	670.724008707691	10251.9420110005	696.787925379939	885.729150909515	9977.67055192271	1868.8718568205	9704.42727909019	885.370040757377	809.410205358398	9387.92193325205	1621.59652513132	680.851933009751	8591.03381216577	1032.23222299455	13650.2206434006	603.773049344018	710.614921848652	2279.96568319367	806.601160192389
protein_coding	KRT34	ENSG00000131737.5	83.0381469718647	1.6590858610561	0.7645603080887	0.000850603364930987	0.0108417194771512	4.97060650422308	41.5399364977341	0	4.51604603254358	0	9.95508732775795	46.9403722891019	1.82166777877108	55.2142847320217	515.367338420371	32.4593533026719	123.921460714829	53.2245573634493	67.7479907568704	363.639423955901	52.5865186839409	66.8693862777434	259.324355230969	9.25768809860587	146.006974163891	22.3029622448978	35.5307460924326	60.0455718269442	19.6731990290827
protein_coding	ACLY	ENSG00000131473.16	1324.05983642954	1.06634268223492	0.309214448603748	4.02074321279731e-05	0.000997797865140478	733.164459372905	2216.10730990238	799.050286943825	3131.42631896572	733.918192596702	703.078042522905	3443.94099847411	1292.47328903808	1168.70236016113	1285.93584442077	956.075497278698	2125.94150381885	1085.98568005038	1196.88117003804	1802.05927552111	1507.83793369259	653.496274987038	1147.04283771441	791.532332430801	2069.14785445004	720.067066763843	625.149073139828	956.314033655596	632.108438369221
protein_coding	PSMC3IP	ENSG00000131470.14	83.4001798205901	2.13531917613107	0.66794146503129	4.62433653062156e-05	0.00111795922390896	27.3383357732269	168.091836060599	20.7209150585109	241.156858137827	1.13609627336951	4.97754366387897	237.99592265878	5.46500333631325	14.9538687815892	194.628127804225	46.2299880371387	328.621355080807	8.18839344053066	13.0741736548346	91.4477841309218	38.6349933188137	27.3556580227132	153.64358350675	20.3669138169329	268.395173095388	13.5410842201165	13.4440660890286	46.8002251004124	15.396416631456
protein_coding	TUBG1	ENSG00000131462.7	355.828808315622	1.31014643060795	0.284941295207783	2.66160950695266e-07	1.66155409487365e-05	130.478420735856	894.557702253531	199.438807438167	619.60151566498	153.372996904884	240.16648178216	623.401084611406	198.561787886048	172.544639787568	907.602595985007	202.625053950012	812.374020241659	146.367532749486	166.398573788804	565.900405327822	228.590377136314	194.529123717072	526.77800059457	155.529160056579	727.887709434691	112.311345590378	138.281822630008	219.872755660428	202.719485647504
protein_coding	BRCA1	ENSG00000012048.21	126.642728495032	1.29342346235121	0.694661413586181	0.002045848217472	0.0211917286597431	26.0956841471712	325.557176738056	40.1467729258648	200.512443844935	52.2604285749974	14.9326309916369	306.347692834139	26.4141827921807	54.0639871334379	352.515231482142	62.9514730718484	300.165315953698	40.9419672026533	42.7882046885497	203.336837655814	127.710116803856	99.2909068972553	212.987401474965	24.0699890563753	302.749755251597	51.7747337827984	70.1012017499346	79.4720803591908	22.2392684676587
protein_coding	C17orf53	ENSG00000125319.14	16.0659407766034	1.52128966148476	1.42120971780689	0.00528965798835878	0.0424805809631146	6.21325813027885	34.777621253917	18.130800676197	21.6770209562092	5.68048136684754	4.97754366387897	44.4698263791492	21.860013345253	1.15029759858379	23.8320156494969	12.7870179677192	39.4712800795382	0	5.94280620674301	35.5032573684755	12.8783311062712	8.10538015487799	5.69050309284258	6.48038166902411	32.2074207714465	16.7272216836733	8.6426139143755	13.2453467265318	5.132138877152
protein_coding	KIF18B	ENSG00000186185.13	73.6095052209842	3.58920247777454	0.837623853272368	2.98622305594725e-07	1.82367343668848e-05	2.48530325211154	221.224312976305	5.18022876462772	141.803845421868	13.6331552804341	2.48877183193949	209.172887042665	0	17.2544639787568	224.418147366096	13.7706347344668	255.186415397945	18.423885241194	4.75424496539441	131.25446663497	41.8545760953815	9.11855267423774	161.772873639382	17.5896073873511	221.157622630599	16.7272216836733	5.76174260958366	25.6076703379615	5.98749535667733
lincRNA	AC142472.1	ENSG00000276728.1	7.18576727503988	4.79664518524223	2.46621046083543	0.000385735965445235	0.00587640712651168	0	4.83022517415513	20.7209150585109	18.967393336683	4.54438509347803	17.4214028235764	4.11757651658789	0	0	0.993000652062371	11.8034012009716	6.42555722225041	6.14129508039799	5.94280620674301	12.9102754067184	5.36597129427968	0	7.31636111936903	14.8123009577694	9.30436600064011	0.796534365889206	7.68232347944489	12.3623236114297	0
protein_coding	IGF2BP1	ENSG00000159217.9	10.4397393765965	2.42849028269057	1.36708831418107	0.00353466010554022	0.0316833668426407	0	11.5925404179723	12.9505719115693	30.7091130212964	6.81657764021705	13.6882450756672	19.7643672796219	18.2166777877108	0	5.95800391237423	6.88531736723342	28.456039127109	4.09419672026533	1.1885612413486	1.0758562838932	4.29277703542374	3.03951755807925	10.5680771724219	11.109225718327	27.1973775403326	3.98267182944603	0.960290434930611	20.3095316473488	7.698208315728
protein_coding	NME1	ENSG00000239672.7	408.14368146943	1.59158718999694	0.367756832804871	6.99668636641752e-07	3.61395799293419e-05	166.515317891473	991.162205736633	116.555147204124	961.917804931783	149.964708084775	123.194205681005	1131.51002675835	160.306764531855	239.261900505427	879.798577727261	252.789509054141	1100.60615849689	231.322114694991	135.495981513741	612.16222553523	250.054262313433	151.975877903962	473.124685719197	116.646870042434	888.924813291924	198.337057106412	100.830495667714	201.329270243283	161.662374630288
protein_coding	MMD	ENSG00000108960.8	154.218284567633	1.19895651073167	0.35302795675979	5.52923150207663e-05	0.00128261347059193	36.0368971556173	199.005277175191	444.204616566827	367.606147049048	68.1657764021705	64.7080676304266	74.9398926018995	85.6183856022408	31.0580351617622	128.097084116046	234.100790485936	227.648313016872	26.6122786817246	86.764970618448	108.661484673213	60.0988784959324	72.9484213939019	148.76600942717	399.932125859773	388.636210642121	89.2118489795911	100.830495667714	167.774391869403	89.8124303501599
protein_coding	PRR11	ENSG00000068489.12	763.576162132319	1.67140078739673	0.367247093578685	3.07805681627539e-07	1.86355112247432e-05	298.236390253385	1473.21867811732	319.879126215761	575.344264546052	278.343586975529	284.964374757071	1192.45015920385	266.874329589963	463.569932229266	2017.77732499074	537.054754644207	2639.98608159888	306.041204839833	513.458456262596	2015.07881973196	464.69311408462	204.660848910669	1212.07715877547	253.660653901801	2091.33518875926	164.086079373177	129.639208715632	431.798303284937	191.599851413675
protein_coding	BRIP1	ENSG00000136492.8	41.757258638602	3.74576406940045	0.815142347841482	2.10790084646831e-07	1.37709652509274e-05	4.97060650422308	161.329520816781	18.130800676197	145.416682247903	10.2248664603256	13.6882450756672	124.350810800954	16.3950100089397	0	69.510045644366	16.7214850347097	91.7936746035773	24.565180321592	15.4512961375318	46.2618202074075	7.51235981199155	4.05269007743899	72.3506821804271	3.70307523944235	120.956758008321	1.59306873177841	9.60290434930611	15.8944160718382	7.698208315728
protein_coding	KPNA2	ENSG00000182481.8	635.976705707062	2.21439958139542	0.355472672597937	2.03202382668105e-11	4.32451616205485e-09	260.956841471712	1569.82318160042	198.14375024701	1177.78480528737	257.893854054878	212.789991630826	1474.09239293846	265.963495700578	162.191961400314	1521.27699895955	230.166323418946	2283.826624137	174.003360611276	186.604114891731	1272.73798384565	268.298564713984	131.712427516767	895.847772616075	185.153761972117	1817.92997243276	125.852429810495	159.408212198481	241.948333537981	189.033781975099
protein_coding	JPT1	ENSG00000189159.15	648.925933495777	1.38533868172385	0.306819901201765	3.80291164140798e-07	2.19817682778668e-05	237.346460576652	1361.15745407692	383.336928582451	1431.58659231632	213.586099393468	246.388411362009	1255.86083755931	265.963495700578	396.852671511406	1525.2490015678	489.841149840321	1823.02237762705	355.171565483017	257.917789372647	900.491709618607	476.498250932036	248.227267243138	870.646973204915	293.468712725806	1264.67805562547	275.600890597665	349.545718314742	354.975292271052	296.80869839529
protein_coding	SRSF2	ENSG00000161547.16	568.78640161558	1.79822158069805	0.294021964274911	6.39802445410926e-11	1.21441420922187e-08	258.4715382196	1358.25931897242	266.781781378327	1194.94578021103	232.899736040749	199.101746555159	1172.68579192423	394.391074103939	219.706841329503	1541.1370120008	357.05288632939	2177.34596159685	312.182499920231	234.146564545675	687.472165407754	422.838537989239	73.9615939132616	695.867235353321	98.1314938452222	1150.16278177143	88.4153146137019	121.956885236188	229.586009926551	163.373087589339
protein_coding	TK1	ENSG00000167900.11	184.163760638076	3.15649264070263	0.461398343239467	4.13817484532598e-13	1.57094064533645e-10	36.0368971556173	520.698273773923	116.555147204124	274.57559877865	112.473531063581	69.6856112943056	475.168330014242	37.3441894648072	62.1160703235244	473.661311033751	148.526131778892	520.470135002283	64.4835983441789	83.1992868944022	407.749531595522	149.174001980975	12.158070232317	268.266574376865	24.9957578662358	322.789928176053	49.3851306851308	35.5307460924326	138.634629071033	16.2517731109813
protein_coding	BIRC5	ENSG00000089685.14	533.34454625944	2.75205757290042	0.375389117831902	5.67682066758817e-15	3.45832121065386e-12	64.6178845549001	1364.05558918141	157.996977321145	807.469030618793	162.46176709184	103.284031025489	1080.45207795266	112.032568394422	181.747020576238	1707.96112154728	272.461844389094	2229.66835612089	110.543311447164	149.758716409924	1151.16622376572	236.102736948306	75.9879389519811	882.0279793906	112.018025993131	1394.93917963443	62.9262149052473	54.7365547910448	217.223686315122	108.630272899717
protein_coding	SOCS3	ENSG00000184557.4	457.544831026847	1.16755863849673	0.283231207340269	3.07184990494296e-06	0.000125427917921014	310.662906513943	716.805415844622	392.402328920549	723.470574413482	257.893854054878	373.315774790923	491.638636080594	512.79947972406	201.302079752162	685.170449923036	324.593533026719	598.494758415324	344.936073682354	369.642546059415	754.175255009132	444.302423166358	334.346931388717	342.243114583818	469.364786599317	511.024409573618	305.869196501455	398.520530496203	796.486849822113	321.614036301525
protein_coding	ALYREF	ENSG00000183684.7	183.92322536895	1.33492654101285	0.29485470750917	4.40626120950245e-07	2.48555602203499e-05	105.62538821474	429.890040499807	63.4578023666895	315.220013071542	94.2959906896692	103.284031025489	406.816559838883	112.943402283807	116.180057456962	461.745303209003	144.591664711902	492.93203262121	104.402016366766	97.4620217905854	317.377603748493	126.636922545	70.9220763551824	203.232253315806	63.8780478803805	256.227925248397	60.5366118075797	57.6174260958366	114.793004963276	94.0892127477866
protein_coding	FASN	ENSG00000169710.8	979.416594441698	1.19773008148483	0.58560744021342	0.00207707707924761	0.0214519298934647	653.634755305335	836.595000163669	442.90955937567	1462.29570533761	675.977282654857	573.661907262052	3837.58131345991	1096.64400282019	1346.99848794161	505.437331899747	370.823521063857	782.082107622479	1381.79139308955	1448.85615320395	2342.13913003549	2219.36572731408	304.964928327284	350.37240471645	465.661711359875	566.134885115871	322.596418185129	399.480820931134	665.799428786999	454.194290627952
protein_coding	SLC16A3	ENSG00000141526.16	622.636577940368	1.04960631039143	0.242434642381968	1.4787466950086e-06	6.8099921567511e-05	380.251397573066	853.983810790628	458.450245669553	2262.53906230433	439.669257794	403.181036774197	1152.92142464461	591.131194211216	232.360114913925	779.505511868962	315.74098212599	1372.31543532348	393.042885145472	267.426279303436	535.776429378813	321.958277656781	250.253612281858	766.592059507222	254.586422711661	1739.20072165811	309.851868330901	290.968001783975	333.782737508601	237.789101308043
protein_coding	TYMS	ENSG00000176890.15	559.32820495903	1.62957623680898	0.322905550596322	2.83268308447734e-08	2.55050426952363e-06	258.4715382196	1550.5022809038	256.421323849072	865.27441983535	178.367114919013	302.385777580648	1063.98177188631	251.390153470409	218.556543730919	1655.33208698797	261.64205995487	1593.5381911181	284.54667205844	212.7524622014	799.361218932646	473.278668155468	121.58070232317	985.26996407503	136.088015049506	1286.86538993469	109.125208126821	151.725888719037	254.310657149411	153.108809835035
protein_coding	NDC80	ENSG00000080986.12	295.473291706275	3.09111681933844	0.445361322267571	9.763194139716e-14	4.42367177053068e-11	45.9781101640635	1042.36259258268	64.7528595578464	335.090615614734	37.4911770211938	83.3738563699728	803.750936037955	46.4525283586626	78.2202367036974	908.59559663707	153.444215612631	722.416219130154	57.3187540837146	73.6907969636134	733.733985615161	125.563728286145	52.6849710067069	524.339213554781	89.7995745564769	800.175476055049	54.164336880466	36.4910365273632	161.593230063688	59.8749535667733
protein_coding	TUBB6	ENSG00000176014.12	2006.96013603743	1.52243625619539	0.274807839059517	1.56747704447309e-09	2.07539343514767e-07	690.914304087008	5435.93541099419	997.194037190835	2620.20990808179	569.184232958124	683.167867867389	3808.75827784379	708.628765941951	1045.62051711266	5568.74765676578	1533.45853935956	4906.37190756121	991.819155484276	1006.71137142227	2560.53795566581	1181.58687900039	784.195529984445	4357.29951109089	969.279943924034	4186.96470028805	752.7249757653	796.080770557476	1196.49632096337	815.154724987642
protein_coding	TMEM241	ENSG00000134490.13	28.7122425842287	1.69016469768301	0.609965459653964	0.000275850627202704	0.00458532297004637	14.9118195126692	27.0492609752687	22.0159722496678	53.2893431840143	14.7692515538036	14.9326309916369	48.5874028957371	13.6625083407831	3.45089279575136	26.811017605684	19.6723353349526	44.0609638097171	44.0126147428523	28.5254697923665	37.6549699362619	30.0494392479662	13.1712427516767	34.1430185570555	29.6246019155388	37.2174640025604	23.099496610787	24.9675513081959	41.5020864097997	41.9124674967413
protein_coding	SKA1	ENSG00000154839.9	87.6046165165594	3.38731147971376	0.616424036439555	9.41570063981475e-10	1.32252931186838e-07	6.21325813027885	319.76090652907	24.6060866319817	139.094217802342	22.7219254673902	16.1770169076067	270.936534791483	30.0575183497228	20.7053567745081	299.886196922836	20.6559521017003	237.745617223265	29.6829262219236	29.7140310337151	195.805843668562	50.440130166229	8.10538015487799	147.140151400644	4.62884404930293	182.508717704864	3.18613746355683	5.76174260958366	33.5548783738806	3.42142591810133
protein_coding	C18orf54	ENSG00000166845.14	57.9828686700762	1.61223669914573	0.542217787070401	0.000145392137232458	0.00277093345938549	39.7648520337846	101.434728657258	27.1962010142955	58.7085984230666	15.9053478271731	46.0422788908805	142.468147473941	35.5225216860361	20.7053567745081	114.195074987173	17.7051018014574	142.280195635545	35.8242213023216	17.828418620229	139.861316906116	42.9277703542374	26.3424855033535	60.9696759947419	21.2926826267935	115.23099431562	29.4717715379006	46.0939408766693	45.9172019853102	47.8999628534186
protein_coding	FSTL3	ENSG00000070404.9	155.712881993072	2.60555416134312	0.593346870825851	2.70282313078337e-07	1.67981653517625e-05	3.72795487816731	249.239618986405	76.4083742782588	987.207662714027	17.0414441005426	18.6657887395461	179.526336123232	10.9300066726265	14.9538687815892	116.181076291297	86.5582754737916	847.255616591019	14.3296885209287	14.2627348961832	46.2618202074075	32.1958277656781	12.158070232317	149.578938440434	63.8780478803805	710.710418356587	11.9480154883381	28.8087130479183	25.6076703379615	19.6731990290827
protein_coding	LMNB2	ENSG00000176619.12	369.084660929137	1.57065111879844	0.36738794761936	1.00117569938749e-06	4.86592175556981e-05	130.478420735856	536.15499433122	173.537663615028	545.538360731265	161.32567081847	123.194205681005	690.10582418013	174.880106762024	165.642854196065	1175.71277204185	300.003113858028	1262.16302579919	169.909163891011	171.152818754199	569.127974179502	246.834679536865	105.369942013414	648.717352584054	140.716859098809	865.30603805953	148.155392055392	104.671657407437	122.740212999195	126.592758969749
protein_coding	CHAF1A	ENSG00000167670.15	174.480323808119	2.04467239618889	0.368826242548328	1.49014751010771e-09	1.99339161209266e-07	52.1913682943424	458.871391544738	85.4737746163573	387.476749592239	37.4911770211938	68.4412253783359	389.522738469214	111.121734505036	87.4226174923677	341.592224309456	49.1808383373816	557.187604843714	65.5071475242453	70.1251132395676	239.915951308183	85.8555407084749	24.316140464634	268.266574376865	61.1007414507987	480.248429725347	38.2336495626819	42.2527791369469	113.026958733071	72.7053007596533
protein_coding	TNFAIP8L1	ENSG00000185361.8	87.0281232396349	1.19165815091208	0.55443631313328	0.0018317200170052	0.0195207430643817	27.3383357732269	100.468683622427	78.9984886605727	48.7732971514707	35.2189844744547	70.9299972102754	99.6453517014268	63.7583722569879	59.8154751263568	204.558134324849	40.3282874366529	156.967183572117	82.9074835853729	48.7310108952927	199.033412520242	111.612202921017	31.4083481001522	152.830654493486	55.5461285916352	208.274654322021	48.5885963192416	67.2203304451427	52.0983637910251	43.623180455792
protein_coding	UHRF1	ENSG00000276043.4	75.0176088780474	1.96176119944641	1.64945310752059	0.00313895889563605	0.0292761066720478	7.45590975633462	155.533250607795	10.3604575292554	129.158916530746	0	3.73315774790923	158.938453540292	22.7708472346385	19.5550591759244	328.683215832645	35.4102036029148	404.810105001776	0	11.885612413486	92.523640414815	18.2443024005509	8.10538015487799	130.068642122116	9.25768809860587	206.127492937258	17.5237560495625	3.84116173972244	24.7246472228594	1.71071295905067
protein_coding	COL5A3	ENSG00000080573.6	145.091749564053	1.18432851422977	0.478878541575479	0.000816826278911849	0.0105065402139156	65.8605361809558	86.9440531347924	71.2281455136311	343.219498473312	42.0355621146718	104.528416941458	205.055310526077	63.7583722569879	50.6130943376866	97.3140639021124	97.3780599080156	122.085587222758	161.720770450481	105.781950480026	313.074178612921	132.00289383928	202.63450387195	130.068642122116	148.123009577694	256.943645709985	114.700948688046	120.996594801257	288.748558638393	157.385592232661
protein_coding	CDKN2D	ENSG00000129355.6	170.353338822454	1.35086348710667	0.377897242419725	2.45980158212116e-05	0.00067349655014569	63.3752329288443	276.288879961674	111.374918439496	264.640297507054	62.4852950353229	55.9973662186384	252.819198118496	84.7075517128553	149.538687815892	339.606223005331	151.476982079135	319.441987620449	77.7897376850412	102.21626675598	418.508094434454	97.6606775558902	58.7640061228654	254.44678115139	124.053020521319	482.39559111011	47.7920619533524	100.830495667714	103.313704466948	88.9570738706346
protein_coding	SPC24	ENSG00000161888.11	94.5065288298602	2.6560237446583	0.600866207915282	5.12216806959634e-07	2.77783678399808e-05	18.6397743908366	367.09711323579	63.4578023666895	102.062640335485	5.68048136684754	18.6657887395461	176.232274909962	52.8283655843614	33.3586303589298	212.502139541347	60.0006227716055	292.821821985412	30.70647540199	17.828418620229	206.564406507494	25.7566622125425	6.07903511615849	215.426188514755	27.7730642958176	238.334913708704	6.37227492711365	26.8881321780571	47.6832482155145	15.396416631456
protein_coding	CNN1	ENSG00000130176.7	60.5429296507573	1.22599494991672	0.718621733726145	0.00324367407327112	0.0299150663382575	6.21325813027885	81.1477829258062	15.5406862938831	39.7412050863835	0	7.46631549581846	64.234193658771	6.37583722569879	26.4568447674271	163.845107590291	30.4921197691766	73.4349396828619	22.5180819614593	17.828418620229	48.4135327751939	26.8298564713984	35.4610381775912	425.97480294993	34.2534459648417	208.274654322021	19.9133591472302	29.7690034828489	40.6190632946975	28.226763824336
protein_coding	ASF1B	ENSG00000105011.8	133.702891804617	3.35108716945041	0.457754348307467	9.26844312304615e-15	5.00709815793486e-12	18.6397743908366	429.890040499807	20.7209150585109	315.220013071542	14.7692515538036	13.6882450756672	369.758371189592	39.1658572435783	32.208332760346	324.711213224395	58.0333892381103	395.630737541418	38.8948688425206	30.9025922750637	234.536669888717	71.9040153433477	11.1448977129572	317.855244185921	24.0699890563753	308.475518944299	15.1341529518949	13.4440660890286	73.290918553476	36.7803286195893
protein_coding	DDX39A	ENSG00000123136.14	189.129272182268	1.20424565230382	0.381957545382147	0.000110888711922448	0.00222188708653739	89.4709170760155	337.149717156028	116.555147204124	410.960188961466	104.520857149995	68.4412253783359	326.935575417078	103.835063389952	66.7172607178596	518.346340376558	79.6729581065582	752.708131749334	72.6719917847096	125.987491582952	248.522801579329	192.101772335213	62.8166962003044	211.361543448439	30.5503707253994	360.007392178613	42.2163213921279	51.855683486253	74.1739416685781	91.5231433092106
protein_coding	HAUS8	ENSG00000131351.14	48.0765484214121	2.29564990781645	0.983667078059073	0.000547420534620438	0.00766607061742639	19.8824260168923	97.5705485179337	10.3604575292554	59.6118076295753	10.2248664603256	4.97754366387897	169.644152483421	15.4841761195542	0	120.153078899547	20.6559521017003	162.474804048332	0	33.2797147577609	54.8686704785531	30.0494392479662	15.1975877903962	102.429055671166	8.33191928874528	120.241037546734	14.3376185860057	31.6895843527102	33.5548783738806	18.8178425495573
protein_coding	LSM4	ENSG00000130520.10	440.463183831964	1.04685440019482	0.263288313650372	6.52907955592946e-06	0.000231584473339862	185.15509228231	754.481172203032	288.797753627995	455.217440080393	268.118720515204	350.916828303468	736.222681165914	296.021014050301	362.343743553892	902.637592724696	409.184574967015	836.240375638589	318.323795000629	266.237718062087	756.326967576918	346.641745610467	300.912238249845	696.680164366585	188.85683721156	660.609986045448	307.462265233234	253.516674821681	403.541563601669	226.669467074213
protein_coding	NR2C2AP	ENSG00000184162.14	49.003951655657	1.44976085816005	0.538498067939809	0.000361133482345967	0.00561115143034452	23.6103808950596	99.5026385875957	27.1962010142955	59.6118076295753	13.6331552804341	7.46631549581846	77.4104385118523	30.0575183497228	9.20238078867028	132.069086724295	37.37743713641	93.6295480956489	25.5887295016583	22.5826635856235	71.0065147369511	50.440130166229	24.316140464634	73.9765402069536	58.323435021217	97.3379827759273	36.6405808309035	26.8881321780571	39.7360401795954	38.49104157864
protein_coding	LIPE	ENSG00000079435.9	20.1391289702869	1.27630259398422	0.737248952477965	0.00344799257931529	0.031122169203847	7.45590975633462	21.2529907662826	5.18022876462772	14.4513473041395	7.95267391358656	8.7107014117882	41.9992804691964	11.840840562012	21.8556543730919	35.7480234742454	16.7214850347097	43.1430270636813	20.4709836013266	8.31992868944022	21.517125677864	24.6834679536865	8.10538015487799	21.9490833581071	10.1834569084665	33.6388616946219	29.4717715379006	3.84116173972244	49.4492944457187	15.396416631456
protein_coding	PLAUR	ENSG00000011422.11	989.730148075608	1.9548122198713	0.247912734026406	1.337699950404e-16	1.34209525024104e-13	329.302680904779	1101.29133970737	350.960498803528	3103.42683356395	281.751875795638	263.809814185586	1653.6187290617	609.347871998927	286.424102047363	1152.87375704441	365.905437230119	3317.42340017328	388.948688425206	383.905280955599	1743.96303619087	1089.29217273877	437.690528363411	1154.35919883378	467.513248979596	3005.31021820675	344.899380430026	419.646920064677	868.894745260486	632.963794848746
protein_coding	PVR	ENSG00000073008.14	254.94059841856	1.10560258277402	0.335050558839475	7.65184352222805e-05	0.00166632238935217	124.265162605577	634.691587883985	152.816748556518	628.633607730067	49.9882360282584	133.149293008763	435.639595454998	84.7075517128553	111.578867062627	480.612315598188	161.313149746612	545.254427145249	131.014295048491	160.455767582061	328.136166587425	96.5874832970342	179.331535926675	382.076636233716	118.498407662155	576.870692039687	145.765788957725	108.512819147159	235.767171732266	112.907055297344
protein_coding	TOMM40	ENSG00000130204.12	138.182651021651	1.10084511856671	0.445386182302242	0.000979822666651292	0.0122513501912432	83.2576589457366	294.643735623463	44.0319444993356	493.152226753759	76.118450315757	68.4412253783359	233.878346142192	51.9175316949758	34.5089279575136	284.991187141901	103.279760508501	491.096159129139	35.8242213023216	49.9195721366413	135.557891770543	92.2947062616105	59.7771786422252	114.622990870115	49.9915157324717	235.472031862354	63.7227492711365	49.9351026163918	100.664635121642	69.283874841552
protein_coding	DHX34	ENSG00000134815.18	29.4776450569819	1.47371517276097	0.753510328632435	0.00220828965271746	0.0226076067507795	4.97060650422308	30.9134411145929	6.47528595578464	48.7732971514707	24.9941180141292	19.9101746555159	36.2346733459734	30.0575183497228	13.8035711830054	88.3770580335511	26.5576527021861	112.9062197624	29.6829262219236	23.7712248269721	19.3654131100776	18.2443024005509	3.03951755807925	34.1430185570555	22.2184514366541	49.3847118495513	25.4890997084546	6.72203304451428	20.3095316473488	11.1196342338293
antisense	AC010327.3	ENSG00000267577.1	20.1895931368456	1.7846893524807	0.898036064778409	0.0018711870494408	0.019769024629624	7.45590975633462	41.5399364977341	9.0654003380985	53.2893431840143	12.4970590070646	3.73315774790923	43.6463110758316	4.5541694469277	11.5029759858379	29.7900195618711	11.8034012009716	31.2098493652163	19.4474344212603	40.4110822058525	44.1101076396211	7.51235981199155	1.01317251935975	34.1430185570555	4.62884404930293	40.7960663104989	11.9480154883381	3.84116173972244	11.4793004963276	5.132138877152
protein_coding	IL11	ENSG00000095752.6	2031.69443942123	4.98821947329989	1.25977082927351	6.15788501663822e-07	3.25164108810904e-05	1.24265162605577	64.7250173336788	11.6555147204124	17076.9764674603	0	1.24438591596974	317.876907080585	0	4.60119039433514	52.6290345593057	7.86893413398106	12428.8635413244	4.09419672026533	17.828418620229	78.5375087242035	13.9515253651272	6.07903511615849	59.3438179682155	30.5503707253994	18525.708427736	3.18613746355683	13.4440660890286	29.13976279837	11.1196342338293
protein_coding	UBE2S	ENSG00000108106.13	15.7714716140069	2.84508545685229	1.52265107068628	0.00232243879292627	0.0234177855602601	0	41.5399364977341	1.29505719115693	29.8059038147876	14.7692515538036	0	26.3524897061625	6.37583722569879	3.45089279575136	40.7130267345572	10.819784434224	79.8604969051123	4.09419672026533	0	17.2137005422912	12.8783311062712	0	19.5102963183174	1.85153761972117	37.9331844641481	12.7445498542273	8.6426139143755	3.53209246040848	5.132138877152
protein_coding	FAM110A	ENSG00000125898.12	41.3032705320122	1.41913160784537	0.592760199999209	0.000840195979782902	0.0107480808124141	16.154471138725	72.453377612327	23.3110294408247	33.4187406408225	4.54438509347803	33.5984197311831	61.7636477488183	26.4141827921807	17.2544639787568	68.5170449923036	13.7706347344668	123.003523968794	13.3061393408623	28.5254697923665	81.7650775758831	21.4638851771187	23.3029679452742	66.6601790875845	38.8822900141446	86.6021758521118	26.2856340743438	25.9278417431265	44.151155755106	40.2017545376906
protein_coding	GPCPD1	ENSG00000125772.12	105.721465427552	1.14644415017788	0.300816808292064	1.21127308666725e-05	0.000377240394131445	99.4121300844616	144.906755224654	93.2441177632989	74.0631549337147	102.248664603256	105.772802857428	221.525616592428	110.21090061565	69.0178559150271	64.5450423840541	99.3452934415108	53.2403312700748	122.82590160796	73.6907969636134	130.178610351077	64.3916555313562	64.8430412390239	144.701364360854	111.09225718327	70.8563256971824	88.4153146137019	104.671657407437	216.340663200019	107.774916420192
protein_coding	MCM8	ENSG00000125885.13	148.591300241225	2.19571323377934	0.46357536590228	9.33549957775886e-08	7.24455398172381e-06	42.2501552858962	405.738914629031	82.8836602340434	248.382531789897	31.8106956543462	28.6208760673041	337.641274360207	24.5925150134096	48.312499140519	459.759301904878	60.9842395383532	509.454894049854	15.353237700995	32.0911535164123	285.101915231697	65.4648497902121	38.5005557356704	251.195065098337	55.5461285916352	367.880317256078	46.198993221574	18.2455182636816	76.8230110138845	33.358902701488
protein_coding	POLR3F	ENSG00000132664.11	45.0607041181002	1.04724154064009	0.489349963305191	0.00233796751706423	0.0235574546231594	22.3677292690039	65.6910623685098	18.130800676197	67.7406904881537	42.0355621146718	13.6882450756672	52.7049794123249	26.4141827921807	17.2544639787568	62.5590410799294	26.5576527021861	123.003523968794	34.8006721222553	36.8453984818067	53.7928141946599	56.8792957193646	19.2502778678352	69.9118951406374	37.9565212042841	60.1205187733668	35.8440464650143	44.1733600068081	43.2681326400039	50.4660322919946
protein_coding	GINS1	ENSG00000101003.9	48.3633778201747	1.98881813383534	0.771017392527647	0.000327702703040132	0.00521026427252794	9.94121300844616	142.008620120161	2.59011438231386	96.6433850964327	34.0828882010852	8.7107014117882	135.8800250474	5.46500333631325	20.7053567745081	106.251069770674	21.6395688684479	220.304819048586	10.2354918006633	10.6970511721374	69.9306584530579	8.58555407084749	8.10538015487799	81.2929013263226	2.77730642958176	114.515273854032	14.3376185860057	12.4837756540979	14.1283698416339	9.40892127477866
protein_coding	TPX2	ENSG00000088325.15	542.67144517732	2.35732364869715	0.381903740608252	2.10967284955399e-11	4.42275594699034e-09	119.294556101354	1297.39848177807	176.127777997342	840.887771259615	138.60374535108	89.5957859498215	1245.97865391949	163.950100089397	202.452377350746	1580.8570380833	280.330778523075	1735.81838675365	153.53237700995	160.455767582061	1147.93865491404	326.251054692205	136.778290113566	905.602920775234	165.712616965045	1509.45445348846	168.865285568512	120.036304366326	211.925547624509	146.265957998832
protein_coding	E2F1	ENSG00000101412.12	62.5161756275666	3.03997208080091	0.72853658331069	6.41361607868771e-07	3.37399443600178e-05	4.97060650422308	150.70302543364	7.77034314694157	195.093188605883	2.27219254673902	14.9326309916369	181.996882033185	6.37583722569879	9.20238078867028	159.873104982042	16.7214850347097	231.320060001015	17.4003360611276	8.31992868944022	77.4616524403103	34.34221628339	14.1844152710365	101.616126657903	12.0349945281876	190.381642782328	11.1514811224489	14.4043565239592	34.4379014889827	3.42142591810133
protein_coding	DSN1	ENSG00000149636.15	307.256856368795	1.49666532405589	0.248298155213001	1.17717020748931e-10	2.13596870555056e-08	191.368350412589	622.133002431181	173.537663615028	548.247988350791	127.242782617385	167.992098655915	653.871150834156	195.829286217891	142.636902224389	493.521324074999	163.280383280107	657.242710161614	143.296885209287	172.341379995547	517.486872552628	214.638851771187	145.896842787804	425.97480294993	172.192998634069	705.700375125473	153.731132616617	165.169954808065	272.854142566555	147.976670957883
protein_coding	RBL1	ENSG00000080839.11	70.895660937815	1.64936075613886	0.5416726971121	0.000116827601510404	0.00231774080623607	38.5222004077289	141.04257508533	34.9665441612371	98.4498035094501	56.8048136684754	23.6433324034251	205.055310526077	49.1850300268192	29.9077375631784	134.05508802842	40.3282874366529	153.295436587974	23.5416311415256	41.5996434472011	80.6892212919899	47.2205473896612	16.210760309756	76.4153272467432	30.5503707253994	183.224438166451	43.0128557580171	63.3791687054203	45.9172019853102	44.4785369353173
protein_coding	FAM83D	ENSG00000101447.14	121.394018708549	1.6686607283414	1.32753326121836	0.00337504312818232	0.0306437335348732	31.0662906513943	379.655698688593	15.5406862938831	222.189464801144	14.7692515538036	6.22192957984872	349.99400390997	12.7516744513976	24.1562495702595	368.40324191514	62.9514730718484	406.645978493848	5.11774590033166	42.7882046885497	235.61252617261	74.0504038610596	28.368830542073	208.109827395386	7.40615047888469	357.86023079385	14.3376185860057	17.285227828751	25.6076703379615	2.566069438576
protein_coding	MYBL2	ENSG00000101057.15	127.989229035993	4.92993005198962	1.12758536397074	1.26999872524097e-07	9.19667394499409e-06	2.48530325211154	213.495952697657	15.5406862938831	216.770209562092	12.4970590070646	7.46631549581846	430.698503635093	8.19750500446987	26.4568447674271	458.766301252816	40.3282874366529	489.260285637067	21.494532781393	5.94280620674301	197.957556236348	83.709152190763	0	353.624120769503	1.85153761972117	360.007392178613	15.1341529518949	22.086680003404	77.7060341289866	10.264277754304
protein_coding	UBE2C	ENSG00000175063.16	458.700351955325	3.38720511531229	0.363102334834965	2.23342067238708e-22	1.56853133821745e-18	69.5884910591231	1189.20143787699	90.654003380985	860.758373802807	81.7989316826046	73.4187690422148	1341.50642910433	95.6375583854818	86.2723198937839	1189.61478117072	116.066778476221	1834.95555532551	90.0723278458372	76.0679194463106	986.560212330063	152.393584757543	57.7508336035057	846.259102807018	89.7995745564769	1286.86538993469	57.3504743440229	50.8953930513224	206.627408933896	78.6927961163306
protein_coding	CSE1L	ENSG00000124207.16	571.364342410405	1.14990096576701	0.293233198895335	6.40463205589084e-06	0.000228904483096801	270.898054480158	1396.90112036566	255.126266657915	828.242842368493	330.604015550527	329.762267731982	1084.56965446925	365.244389643602	299.077375631784	1237.27881246971	364.921820463371	1369.56162508537	316.276696640497	325.665780129517	910.174416173646	405.667429847544	352.584036737192	696.680164366585	309.206782493436	1023.48026007041	264.449409475216	313.054681787379	340.846922429418	322.46939278105
protein_coding	AURKA	ENSG00000087586.17	385.985571739071	3.21635976650802	0.582463307548379	1.46137986514114e-09	1.97370592170889e-07	78.2870524415135	995.992430910788	91.949060572142	609.666214393384	57.9409099418449	73.4187690422148	942.101506995308	38.2550233541927	65.5669631192758	1213.44679682022	169.182083880593	1623.83010373728	104.402016366766	34.4682759991095	796.133650080967	78.3431808964833	22.2897954259145	641.400991464685	49.9915157324717	1311.91560609026	35.8440464650143	42.2527791369469	125.389282344501	61.585666525824
protein_coding	PMEPA1	ENSG00000124225.15	1384.58544933589	2.58406144910564	0.632351587360646	1.28549044846631e-06	6.14149620379519e-05	80.7723556936251	562.238210271658	106.194689674868	8723.19451646118	32.9467919277157	75.9075408741543	1355.50618926073	122.962575067048	108.127974266876	267.117175404778	247.871425220403	6555.90424018749	127.943647508292	87.9535318597966	667.030896013783	148.100807722119	501.520397083075	887.718482483443	616.562027367151	8940.06428569197	540.050300072882	404.282273105787	1396.05954497645	674.020905865962
protein_coding	APCDD1L	ENSG00000198768.10	816.364875102962	2.11393097096642	0.864664331059721	0.000296607924710997	0.00483312634627688	39.7648520337846	347.77621253917	9.0654003380985	888.757859204577	64.757487582062	44.7978929749108	1011.27679247398	205.848459001132	353.141362765222	586.863385368861	263.609293488365	1734.90045000761	513.821688393299	467.104567850001	1396.46145649337	1125.78077753988	957.448030794962	919.422714000709	619.339333796732	3265.83246622468	961.416979628272	990.05943841346	1537.34324339279	1288.16685816515
protein_coding	SLC17A9	ENSG00000101194.17	141.874830905806	1.70269810654848	0.472700612628642	1.72083330253803e-05	0.000504663847452298	39.7648520337846	380.621743723425	22.0159722496678	737.018712511113	53.3965248483669	39.8203493110318	217.40804007584	28.2358505709518	40.2604159504325	252.222165623842	62.9514730718484	578.300150002537	63.4600491641126	26.1483473096693	84.9926464275626	52.5865186839409	15.1975877903962	125.191068042537	12.9607633380482	426.56939510627	26.2856340743438	44.1733600068081	59.1625487118421	16.2517731109813
protein_coding	MAP3K7CL	ENSG00000156265.15	37.5368694141058	1.04090947360171	0.534795892476426	0.00347592341932242	0.0312766305879581	39.7648520337846	79.2156928561442	41.4418301170217	65.0310628686276	34.0828882010852	39.8203493110318	97.9983210947917	70.1342094826866	17.2544639787568	21.8460143453722	19.6723353349526	29.3739758731447	29.6829262219236	42.7882046885497	64.5513770335919	21.4638851771187	21.2766229065547	30.0783734907394	26.847295485957	25.7659366171572	10.3549467565597	8.6426139143755	43.2681326400039	20.528555508608
protein_coding	MIS18A	ENSG00000159055.3	104.15085370799	1.49806290022505	0.678264656141746	0.00108635029742243	0.0132340644211582	42.2501552858962	170.989971165092	59.5726307932187	145.416682247903	69.30187267554	60.9749098825174	313.759330563997	66.4908739251445	47.1622015419352	292.9351923584	58.0333892381103	346.980090001522	5.11774590033166	11.885612413486	178.592143126271	74.0504038610596	38.5005557356704	128.44278409559	23.1442202465147	201.833170167732	37.4371151967927	31.6895843527102	58.2795255967399	36.7803286195893
protein_coding	DONSON	ENSG00000159147.17	69.5440075380399	1.32824236163221	0.521351420555731	0.000675652807934846	0.00900400316912035	38.5222004077289	202.869457314516	59.5726307932187	93.9337574769065	13.6331552804341	14.9326309916369	104.586443521332	24.5925150134096	35.6592255560974	228.390149974345	50.1644551041292	169.818298016618	20.4709836013266	15.4512961375318	119.420047512145	41.8545760953815	18.2371053484755	82.9187593528491	34.2534459648417	176.067233550574	35.0475120991251	19.2058086986122	60.0455718269442	9.40892127477866
protein_coding	RCAN1	ENSG00000159200.17	655.887379270661	1.03980123243904	0.381622560974779	0.000545834646017083	0.0076591343036523	228.647899194262	568.034480480644	216.274550923207	1633.00224536776	220.402677033685	163.014554992036	412.581166962106	337.919372962036	363.494041152476	729.855479265843	283.281628823318	577.382213256501	405.325475306268	295.951749095802	740.18912331852	399.228264294408	476.191084099082	2476.18177439979	273.101798908873	2114.95396399166	465.176069679297	297.690034828489	1565.59998307606	497.817471083744
protein_coding	CHAF1B	ENSG00000159259.7	38.6015901414646	1.69605442434785	1.14795379682408	0.00183324202938344	0.019522151284852	2.48530325211154	94.6724134134406	2.59011438231386	84.9016654118194	0	8.7107014117882	111.174565947873	22.7708472346385	4.60119039433514	121.146079551609	11.8034012009716	95.4654215877204	14.3296885209287	17.828418620229	46.2618202074075	40.7813818365256	27.3556580227132	69.0989661273742	8.33191928874528	81.5921326209979	15.1341529518949	12.4837756540979	13.2453467265318	19.6731990290827
protein_coding	C21orf58	ENSG00000160298.17	26.1118508731012	1.07159553338483	0.652733460603169	0.00581460721023455	0.0451907746505214	18.6397743908366	54.0985219505375	19.4258578673539	49.6765063579794	37.4911770211938	14.9326309916369	60.1166171421831	20.9491794558674	13.8035711830054	53.6220352113681	10.819784434224	46.8147740478244	18.423885241194	16.6398573788804	43.0342513557279	10.7319425885594	8.10538015487799	34.9559475703187	16.6638385774906	27.1973775403326	4.77920619533524	22.086680003404	18.5434854171445	5.132138877152
protein_coding	CDC45	ENSG00000093009.9	46.8937698192384	2.64799222226471	0.76583795493611	3.51803917921146e-05	0.000891956287205852	16.154471138725	151.669070468471	15.5406862938831	146.319891454412	10.2248664603256	7.46631549581846	134.232994440765	22.7708472346385	10.3526783872541	103.272067814487	22.6231856351955	185.423222699226	4.09419672026533	0	71.0065147369511	10.7319425885594	0	99.9902686313768	0.925768809860587	91.6122190832257	0.796534365889206	1.92058086986122	11.4793004963276	6.84285183620266
protein_coding	RANBP1	ENSG00000099901.16	612.127523092985	1.53765646564588	0.362667965012489	1.01300637735628e-06	4.88958335956917e-05	233.618505698485	1473.21867811732	282.322467672211	1126.30188051637	286.296260889116	212.789991630826	1522.6797958342	173.058438983253	262.267852477103	1329.62787311152	460.332646837892	2049.75275389788	290.687967138838	272.18052426883	746.64426102188	358.446882457883	270.517062669053	830.813451555017	223.110283176401	1226.02915069973	258.873668913992	254.476965256612	314.356228976355	232.656962430891
protein_coding	SMTN	ENSG00000183963.18	155.017022318731	1.19400022608772	0.473139598161048	0.000610476553801497	0.00834932198120334	67.1031878070116	261.798204439208	53.0973448374341	441.669301982762	42.0355621146718	51.0198225547595	350.817519213288	78.3317144871565	54.0639871334379	279.033183229526	66.885940138839	592.98713793911	72.6719917847096	62.9937457914759	249.598657863222	197.467743629492	85.1064916262189	186.973673050542	24.0699890563753	312.769841713825	53.3678025145768	31.6895843527102	70.6418492081696	34.2142591810133
protein_coding	TIMP3	ENSG00000100234.11	12229.2015912504	1.16980301666338	0.553804001816607	0.00173438177325935	0.0187086314076412	5432.87290911583	7404.73519197982	5992.22962348311	10353.4871342094	4573.92359658564	5003.67576811434	39261.9156009688	8786.81453090231	7519.49540194221	4665.11706338902	5948.91420528968	9471.27134559711	7289.71726043242	6418.23070328245	16530.531802019	10207.1505959788	18214.8155530496	15275.7490882293	20904.7854954619	21514.5570753263	14104.2340168002	14130.6737500039	11692.9920901823	22802.9483876658
protein_coding	MCM5	ENSG00000100297.15	193.0633605155	1.76052838668042	0.469157199275094	8.15423375590284e-06	0.000271784255031247	64.6178845549001	566.102390410982	46.6220588816494	393.7992140378	87.4794130494521	19.9101746555159	437.286626061634	64.6692061463734	88.5729150909515	498.48632733531	60.9842395383532	588.397454208931	72.6719917847096	74.879358204962	304.467328341775	176.003858452374	53.6981435260667	275.582935496234	49.9915157324717	436.589481568497	92.3979864431479	50.8953930513224	90.0683577404163	39.3463980581653
protein_coding	CENPM	ENSG00000100162.14	59.7140036301519	4.32254684445831	0.812119688336091	9.75124263979819e-09	1.00710260381327e-06	8.69856138239039	180.650421513402	22.0159722496678	101.159431128976	30.6745993809767	18.6657887395461	168.820637180103	9.10833889385541	4.60119039433514	119.160078247485	22.6231856351955	241.417364207408	10.2354918006633	2.37712248269721	119.420047512145	31.1226335068221	0	159.334086599592	5.55461285916352	127.398242162611	8.76187802478127	9.60290434930611	30.0227859134721	1.71071295905067
protein_coding	GTSE1	ENSG00000075218.18	273.387753620667	3.04708650416523	0.456083497961139	9.30374278398925e-13	2.90400824764251e-10	63.3752329288443	814.375964362555	78.9984886605727	408.25056134194	28.4024068342377	41.0647352270015	579.754773535574	54.6500333631325	41.4107135490163	899.658590768508	155.411449146126	845.419743098947	59.3658524438473	55.8623783433843	612.16222553523	152.393584757543	27.3556580227132	514.584065395622	32.4019083451205	834.530058211259	34.2509777332359	47.0542313115999	112.143935617969	68.4285183620266
protein_coding	TRMU	ENSG00000100416.13	80.6109941363829	1.56400967065244	0.534391389997171	0.000177232742705904	0.00321491457037137	45.9781101640635	199.005277175191	16.8357434850401	163.480866378078	44.3077546614108	19.9101746555159	204.231795222759	29.1466844603373	25.3065471688433	197.607129760412	39.3446706699053	234.073870239122	47.0832622830513	58.2395008260815	116.192478660465	59.0256842370765	19.2502778678352	91.0480494854813	26.847295485957	188.234481397565	31.064840269679	28.8087130479183	28.2567396832678	21.3839119881333
protein_coding	FAM19A5	ENSG00000219438.8	10.7126687686597	2.0747759383731	1.05360277048316	0.00155924347179101	0.0173985071000296	4.97060650422308	10.6264953831413	15.5406862938831	7.22567365206973	3.40828882010852	3.73315774790923	27.1760050094801	12.7516744513976	1.15029759858379	9.93000652062371	5.90170060048579	8.26143071432196	2.04709836013266	0	26.89640709733	5.36597129427968	8.10538015487799	4.87757407957936	11.109225718327	12.8829683085786	14.3376185860057	16.3249373938204	27.3737165681657	17.1071295905067
protein_coding	POLA1	ENSG00000101868.10	71.8096613738854	1.23634026046474	0.501408180987441	0.000700057288724888	0.00927641950700922	23.6103808950596	222.190358011136	49.2121732639633	134.578171769799	23.8580217407597	43.553507058941	154.820877023705	33.700853907265	19.5550591759244	161.859106286167	46.2299880371387	169.818298016618	47.0832622830513	42.7882046885497	82.8409338597763	47.2205473896612	42.5532458131094	118.687635936431	22.2184514366541	114.515273854032	14.3376185860057	23.0469704383347	42.3851095249018	42.7678239762666
protein_coding	DYNLT3	ENSG00000165169.10	383.797892414778	1.01929549629668	0.213080039844643	1.94610381910997e-07	1.29549640963121e-05	202.552215047091	304.304185971773	315.993954642291	626.827189317049	368.095192571721	214.034377546796	448.81584030808	302.396851276	253.065471688433	272.08217866509	403.282874366529	442.445511589243	319.347344180696	275.746207992876	509.955878565376	384.203544670425	316.109826040242	460.930750520249	431.408265395033	687.80736358578	337.730571137024	348.585427879812	684.342914204143	301.085480792917
protein_coding	SLC38A5	ENSG00000017483.14	194.171151303996	3.20217197445723	0.554811760389853	7.85032883556875e-11	1.47020958432532e-08	9.94121300844616	438.584445813286	19.4258578673539	630.440026143084	23.8580217407597	24.8877183193949	620.107023398136	40.9875250223493	37.9598207532649	375.354246479576	41.3119042034005	585.643643970823	68.5777950644443	62.9937457914759	302.315615773989	95.5142890381783	70.9220763551824	170.715092785277	32.4019083451205	626.971124350826	47.7920619533524	74.9026539245876	196.914154667773	61.585666525824
protein_coding	SUV39H1	ENSG00000101945.16	29.4480418617392	3.58609518200318	0.830048017735781	6.07945760956645e-07	3.22234194656492e-05	0	64.7250173336788	14.2456291027262	43.3540419124184	37.4911770211938	21.1545605714856	91.4101986682511	17.3058438983253	3.45089279575136	38.7270254304325	9.83616766747632	123.921460714829	16.3767868810613	14.2627348961832	45.1859639235143	10.7319425885594	4.05269007743899	26.8266574376865	3.70307523944235	80.1606916978225	7.96534365889206	5.76174260958366	14.1283698416339	11.9749907133547
protein_coding	SMC1A	ENSG00000072501.17	904.252881423272	1.14801050134554	0.268274425590687	1.50531443262161e-06	6.86482029889712e-05	442.383978875854	1707.00157654642	501.187132977731	1080.23821098442	431.716583880413	797.651372136605	1697.26504013753	715.00460316765	684.427071157352	1707.96112154728	667.875784621642	1776.20760357922	460.597131029849	471.858812815395	1225.40030735435	744.79681564602	423.506113092375	1338.08115583127	496.212082085274	1842.26446812674	520.136940925652	660.67981923226	766.46406390864	543.151364498586
protein_coding	KIF4A	ENSG00000090889.11	178.016954447156	3.5210684400611	0.438487775387698	3.23555108907383e-17	3.55484026539331e-14	29.8236390253385	558.374030132333	32.3764297789232	320.639268310594	40.8994658413023	22.3989464874554	483.403483047418	20.0383455664819	25.3065471688433	476.640312989938	92.4599760742774	561.777288573893	69.6013442445106	28.5254697923665	357.184286252542	75.1235981199155	20.263450387195	305.661308986973	45.3626716831687	485.974193418049	39.8267182944603	23.0469704383347	119.208120538786	38.49104157864
protein_coding	ERCC6L	ENSG00000186871.6	33.620160485353	3.12401067741641	0.922841364325009	1.65688540506819e-05	0.00049098338395755	7.45590975633462	97.5705485179337	2.59011438231386	65.0310628686276	0	2.48877183193949	99.6453517014268	4.5541694469277	0	99.3000652062371	4.91808383373816	118.413840238615	1.02354918006633	2.37712248269721	87.1443589953491	9.65874832970342	11.1448977129572	53.6533148753729	12.9607633380482	95.9065418527519	1.59306873177841	7.68232347944489	12.3623236114297	9.40892127477866
protein_coding	PGK1	ENSG00000102144.14	973.649021702501	1.0662017839586	0.143061620684741	9.93224612250361e-15	5.16697514950688e-12	546.766715464539	1595.90639754086	784.804657841099	1679.96912410621	780.498139804852	603.527169245325	1494.6802755214	756.902962079384	699.380939938942	1821.16319588239	865.582754737916	1546.72341707028	625.388549020529	773.75336811794	1363.10991169268	717.966959174621	522.79701998963	1316.13207247316	642.483554043247	1389.21341594173	626.076011588916	597.30065052684	954.547987425392	662.901271632133
protein_coding	CENPI	ENSG00000102384.13	33.72302806129	2.29796856506843	0.808073079968186	0.000163284973462926	0.00302117823778279	2.48530325211154	80.1817378909752	6.47528595578464	81.2888285857845	9.08877018695607	12.4438591596974	79.0574691184874	9.10833889385541	16.104166380173	124.125081507796	5.90170060048579	111.988283016364	12.282590160796	7.13136744809162	50.5652453429803	12.8783311062712	3.03951755807925	44.7110957294774	12.9607633380482	98.053703237515	0	7.68232347944489	13.2453467265318	8.55356479525333
protein_coding	BEX1	ENSG00000133169.5	97.7676314442447	1.66920459833718	0.472519452302445	2.13768216271747e-05	0.00060658350823292	72.0737943112347	306.236276041435	186.488235526598	364.896519429521	73.846257769018	94.5733296137005	355.758611033193	37.3441894648072	51.7633919362704	104.265068466549	62.9514730718484	155.131310080046	76.7661885049749	45.1653271712469	84.9926464275626	46.1473531308053	9.11855267423774	42.2723086896877	23.1442202465147	56.5419164654283	12.7445498542273	26.8881321780571	54.7474331363315	2.566069438576
protein_coding	PRPS1	ENSG00000147224.11	172.043820718892	1.86495319453655	0.507282517663534	8.83683969984652e-06	0.000290684427222586	34.7942455295616	711.009145635636	94.5391749544558	643.084955034206	37.4911770211938	39.8203493110318	433.992564848363	81.0642161553131	93.1741054852866	237.327155842907	129.837413210687	481.916791668781	59.3658524438473	79.6336031703564	175.364574274591	63.3184612725002	29.3820030614327	144.701364360854	49.0657469226111	264.816570787449	68.5019554664718	38.4116173972244	105.079750697152	33.358902701488
protein_coding	HMGB3	ENSG00000029993.14	210.541480968346	1.18873369079654	0.348192149370243	4.82189845147784e-05	0.0011557744991375	130.478420735856	362.266888061635	150.226634174204	279.994854017702	94.2959906896692	97.06210144564	417.522258782012	83.7967178234698	125.382438245633	512.388336464184	128.85379644394	456.214562779779	105.425565546832	115.290440410814	419.583950718347	172.784275675806	116.514839726371	250.382136085074	167.564154584766	399.372017565937	105.142536297375	84.5055582738938	135.102536610624	142.844532080731
