# Supplementary material for: Platelet Secretome Drives Mitogenic and TGF-β Responses in Gingival Fibroblasts
Source: Biology (Basel). 2026 Jan 14;15(2):143. doi: 10.3390/biology15020143 (PMC12838376; doi:10.3390/biology15020143)
Supplement: Supplementary file 1 [file biology-15-00143-s001.zip › Table S3 Paired_lfcShrink_apeglm_DESeq2results_GeneSymbols_GeneTypes_padj005_down.tsv]

GeneType	GeneSymbol	ENSG	baseMean	log2FoldChange	lfcSE	pvalue	padj	LP09001	LP09002	LP09003	LP09004	LP09005	LP09006	LP09007	LP09008	LP09009	LP09010	LP09011	LP09012	LP09013	LP09014	LP09015	LP09016	LP09017	LP09018	LP09019	LP09020	LP09021	LP09022	LP09023	LP09024
protein_coding	VWA1	ENSG00000179403.11	18.654424989354	-2.89765751611642	0.953045038678021	0.00013545156566651	0.00262783520904944	14.9118195126692	6.76231524381719	29.7863153966094	7.22567365206973	17.0414441005426	17.4214028235764	0	3.64333555754216	26.4568447674271	5.95800391237423	30.4921197691766	1.83587349207155	11.2590409807297	22.5826635856235	0	13.9515253651272	32.4215206195119	5.69050309284258	24.9957578662358	13.5986887701663	57.3504743440229	59.5380069656979	9.71325426612332	35.0696156605386
protein_coding	TNFRSF14	ENSG00000157873.17	166.64655528438	-1.22431563077324	0.378309776733694	8.25111045523019e-05	0.00175865094771113	277.111312610437	35.743666288748	190.373407100069	52.3861339775056	424.900006240196	302.385777580648	54.3520100189601	244.103482355325	210.504460540833	51.6360339072433	115.083161709473	17.4407981746797	211.874680273731	155.701522616667	95.7512092664946	194.248160852924	224.924299297864	78.0411852732697	176.821842683372	18.6087320012802	238.163775400873	287.126840044253	112.143935617969	230.090892992315
protein_coding	MEGF6	ENSG00000162591.15	51.2095643424315	-1.12175600998573	0.598773810084895	0.0034693086172929	0.0312571576898627	157.816756509083	39.6078464280721	72.523202704788	20.7738117497005	76.118450315757	79.6406986220636	50.2344335023722	172.147605093867	60.9657727249406	33.7620221701206	23.6068024019432	0	36.847770482388	66.5594295155218	15.0619879745048	79.4163751553393	29.3820030614327	30.8913025040026	16.6638385774906	1.4314409231754	52.5712681486876	50.8953930513224	16.7774391869403	45.3338934148426
protein_coding	FBXO44	ENSG00000132879.13	69.3546066823803	-1.21007017698624	0.550496336541037	0.00155331260919765	0.0173708828891642	83.2576589457366	23.1850808359446	157.996977321145	32.5155314343138	118.154012430429	85.8626282019123	14.8232754597164	70.1342094826866	111.578867062627	25.8180169536217	75.7384910395677	9.17936746035773	38.8948688425206	73.6907969636134	34.4274010845823	60.0988784959324	134.751945074847	36.5818055968452	92.5768809860587	42.2275072336743	50.9781994169092	93.1481721882692	68.8758029779654	130.014184887851
protein_coding	KAZN	ENSG00000189337.16	153.604214408513	-1.50443391552567	0.380711232787431	4.32963264062902e-06	0.00016304026828492	338.00124228717	89.8421882392855	125.620547542222	24.3866485757353	349.917652197808	303.630163496617	55.9990406255952	347.938545745277	109.27827186546	109.230071726861	67.8695569055866	11.9331776984651	142.27333602922	259.106350613995	61.3238081819123	203.906909182628	200.60815883323	176.40559587812	54.6203597817746	20.0401729244556	187.185575983964	175.733149592302	70.6418492081696	201.008772688453
protein_coding	TCEA3	ENSG00000204219.10	174.770314706227	-1.24359705980293	0.422938846924415	0.000192894069086058	0.00342802811569348	228.647899194262	31.8794861494239	154.111805747675	14.4513473041395	214.722195666837	186.657887395461	27.1760050094801	176.701774540795	355.44195796239	139.020091288732	190.821652749041	23.8663553969301	258.957942556782	207.998217236005	131.25446663497	268.298564713984	269.503890149693	155.269441533276	216.629901507377	39.3646253873235	266.839012572884	214.144766989526	196.914154667773	225.814110594688
protein_coding	MAN1C1	ENSG00000117643.14	203.268237122579	-1.67129246292692	0.372074331560019	4.97458657584871e-07	2.74011933507337e-05	374.038139442787	75.3515127168201	361.320956332783	60.515016836084	368.095192571721	385.75963395062	59.2931018388656	437.20026690506	109.27827186546	32.7690215180583	144.591664711902	7.34349396828619	100.307819646501	181.849869926336	27.9722633812232	150.247196239831	389.058247434143	107.306629750746	304.577938444133	25.7659366171572	399.860251676382	282.3253878696	166.008345639199	327.601531658202
protein_coding	PODN	ENSG00000174348.13	317.115571011676	-1.26226731514929	0.250333136678484	3.69245026094323e-08	3.24150977282554e-06	323.0894227745	89.8421882392855	275.847181716426	93.0305482703978	294.248934802703	276.253673345283	116.939173071096	298.753515718457	444.014873053341	102.279067162424	206.559521017003	54.1582680161106	296.829262219236	427.882046885497	124.799328931611	324.104666174493	653.496274987038	308.100096026763	452.700948021827	169.625749396285	581.470087099121	678.925337495942	380.582962609014	637.240577246373
protein_coding	CYB5RL	ENSG00000215883.10	47.7879830868719	-1.16380104948983	0.67614916335216	0.00395164761299423	0.0341989170499797	57.1619747985654	33.8115762190859	63.4578023666895	9.03209206508716	99.9764720565167	57.2417521346082	3.29406121327031	46.4525283586626	67.8675583164434	52.6290345593057	56.066155704615	40.389216825574	32.7535737621226	46.3538884125955	31.1998322329027	80.4895694141952	51.6717984873472	29.2654444774761	50.9172845423323	17.8930115396925	59.7400774416905	56.657135660906	25.6076703379615	76.98208315728
protein_coding	NFIA	ENSG00000162599.15	469.14638990875	-1.30540527455787	0.174415988246717	6.15534887272864e-15	3.45832121065386e-12	1023.94493986995	471.429976997541	1174.61687237933	290.833364495807	1172.45135411733	1004.21943418758	362.346733459734	705.896264273794	425.610111476001	169.803111502666	505.579018108283	139.526385397438	529.174926094294	505.138527573156	157.075017448407	385.276738929281	323.20203367576	159.334086599592	515.653227092347	75.1506484667086	342.509777332359	375.473560057869	151.879975797565	293.387272477189
protein_coding	ROR1	ENSG00000185483.11	105.808977072146	-1.03072060131871	0.337331148598067	0.000214415465880683	0.00373186588036583	82.0150073196808	81.1477829258062	84.1787174252004	13.5481380976307	85.2072205027131	64.7080676304266	47.7638875924195	102.013395611181	132.284223837135	107.244070422736	153.444215612631	9.17936746035773	129.990745868424	147.381593927227	37.6549699362619	120.197756991865	241.13505960762	95.9256235650607	147.197240767833	17.1772910781048	169.661819934401	163.249373938204	110.377889387765	196.731990290827
protein_coding	ST6GALNAC5	ENSG00000117069.14	27.7913224809099	-1.25822440132367	0.971981167244406	0.00533135311740725	0.0427421152323643	69.5884910591231	17.3888106269585	37.5566585435509	0	63.6213913086925	110.750346521307	4.94109181990546	20.0383455664819	40.2604159504325	32.7690215180583	30.4921197691766	0	15.353237700995	40.4110822058525	9.68270655503878	10.7319425885594	19.2502778678352	8.12929013263226	35.1792147747023	0.715720461587701	14.3376185860057	37.4513269622938	14.1283698416339	34.2142591810133
protein_coding	AK5	ENSG00000154027.18	487.831596435528	-1.36596702403988	0.288016099729918	1.68342860027761e-07	1.14229169659417e-05	499.54595367442	504.275508181796	328.94452655386	53.2893431840143	493.065782642367	554.996118522505	148.232754597164	851.629686575481	878.827365318012	406.13726669351	360.987353396381	72.5170029368261	771.756081770014	662.028611431172	355.032573684755	928.313033910385	736.576421574537	284.525154642129	505.46977018388	113.799553392444	673.071539176379	452.296794852318	273.737165681657	798.902951876661
protein_coding	WDR63	ENSG00000162643.12	10.1305863656922	-2.12496577910751	1.28772113205297	0.00289768957860943	0.0275938629295919	17.3971227647808	1.93209006966205	1.29505719115693	0	18.1775403739121	18.6657887395461	0.823515303317577	18.2166777877108	11.5029759858379	3.97200260824949	8.85255090072869	0	16.3767868810613	29.7140310337151	3.22756885167959	22.5370794359747	15.1975877903962	14.6327222387381	4.62884404930293	1.4314409231754	19.116824781341	7.68232347944489	1.76604623020424	5.98749535667733
protein_coding	MCOLN3	ENSG00000055732.12	15.261617857202	-3.28369542455	1.02508555696525	7.76262842484061e-05	0.0016800289500048	27.3383357732269	0	14.2456291027262	9.03209206508716	40.8994658413023	26.1321042353646	0	18.2166777877108	16.104166380173	10.9230071726861	27.5412694689337	5.50762047621464	18.423885241194	26.1483473096693	1.0758562838932	13.9515253651272	21.2766229065547	10.5680771724219	9.25768809860587	8.58864553905241	28.6752371720114	13.4440660890286	3.53209246040848	15.396416631456
protein_coding	GBP2	ENSG00000162645.12	268.723878420304	-1.15520884197413	0.711271560182571	0.00396849752551238	0.0343235937459033	380.251397573066	68.5891974730029	152.816748556518	8.12888285857845	230.62754349401	517.664541043413	30.4700662227504	269.60683125812	473.92261061652	76.4610502088026	268.527377322104	13.7690511905366	271.240532717578	372.019668542113	147.392310893368	332.69022024534	400.203145147101	211.361543448439	442.51749111336	95.1908213911642	303.479593403788	650.116624448023	359.390407846563	372.935425073045
protein_coding	GBP4	ENSG00000162654.8	13.6694164042709	-1.88654581228837	1.30716592902189	0.00257294334961584	0.0252547605092272	28.5809873992827	3.86418013932411	19.4258578673539	0	55.6687173951059	26.1321042353646	1.64703060663515	45.541694469277	35.6592255560974	10.9230071726861	5.90170060048579	0	32.7535737621226	13.0741736548346	3.22756885167959	11.8051368474153	10.1317251935975	4.06464506631613	6.48038166902411	0	2.38960309766762	3.84116173972244	3.53209246040848	3.42142591810133
protein_coding	TGFBR3	ENSG00000069702.10	720.299742780313	-1.02121498371528	0.303040956584618	6.8022401485971e-05	0.00150938807467922	1304.78420735856	304.304185971773	1336.49902127395	71.3535273141886	1455.33932618634	1408.64485687775	290.700902071105	1233.26908622802	752.294629473796	266.124174752716	853.779353536945	127.593207698972	901.746827638439	827.238623978628	389.459974769338	706.161822327206	771.024287232769	282.086367602339	859.113455550624	159.605662934057	749.538838301743	876.745167091648	538.644100212293	821.14222034432
protein_coding	VCAM1	ENSG00000162692.11	532.716343547083	-1.26840527295854	0.757588305626876	0.00310109787875528	0.0289807190984675	574.105051237766	34.777621253917	81.5886030428865	1.80641841301743	480.568723635302	632.14804531263	54.3520100189601	203.115957332976	582.050584883395	192.6421265001	147.542515012145	16.5228614286439	815.768696512867	868.838267425829	237.764238740397	210.346074735763	1415.40200954557	980.39238999545	525.836684000813	86.6021758521118	1262.50696993439	1396.26229238911	868.011722145384	1116.24020578056
protein_coding	S1PR1	ENSG00000170989.9	51.561504153514	-1.12603339422297	0.794987893245209	0.00475282712243294	0.0393853744906744	54.6766715464539	23.1850808359446	110.079861248339	6.32246444556101	34.0828882010852	67.1968394623661	8.23515303317577	65.5800400357589	85.1220222952001	4.96500326031186	31.4757365359242	3.67174698414309	22.5180819614593	47.5424496539441	4.30342513557279	41.8545760953815	96.2513893391761	32.517160530529	91.6511121761981	14.314409231754	70.8915585641394	127.718627845771	109.494866272663	83.8249349934826
protein_coding	AMIGO1	ENSG00000181754.6	27.8198636466461	-1.1697581862486	0.717291235012312	0.00489337973181814	0.0403359223668531	12.4265162605577	7.72836027864821	12.9505719115693	3.61283682603487	28.4024068342377	11.1994732437277	4.11757651658789	32.7900200178795	65.5669631192758	20.8530136933098	38.3610539031576	4.58968373017887	61.4129508039799	33.2797147577609	10.758562838932	64.3916555313562	24.316140464634	38.2076636233716	53.694590971914	5.0100432311139	22.3029622448978	47.0542313115999	15.8944160718382	48.755319332944
protein_coding	GSTM4	ENSG00000168765.16	208.095211109616	-1.21761224041246	0.266018722513823	3.26352001977051e-07	1.94234755074985e-05	377.766094320954	96.6045034831027	291.387868010309	74.0631549337147	296.521127349442	322.295952236163	88.9396527582983	283.269339598903	338.187493983633	99.3000652062371	199.674203649769	47.7327107938602	227.227917974726	260.294911855344	114.040766092679	208.199686218052	218.845264181706	103.24198468443	261.992573190546	73.7192075435332	304.276127769677	248.715222647028	175.721599905322	282.26763824336
protein_coding	GSTM5	ENSG00000134201.11	319.417100317834	-1.60195403671905	0.297349980876341	4.37343034947936e-09	4.9942441210396e-07	564.16383822932	130.416079702189	410.533129596747	69.5471089011712	463.527279534759	542.552259362808	113.645111857826	309.683522391084	517.633919362704	112.209073683048	379.676071964586	48.650647539896	578.305286737478	545.549609779009	185.04728082963	401.37465281212	392.097764992223	126.816926069063	349.014841317441	124.53536031626	430.128557580171	292.888582653836	157.178114488177	420.835387926464
protein_coding	GSTM3	ENSG00000134202.10	189.806995729826	-1.18153040186299	0.328187799343595	2.60619229260169e-05	0.000703972633497757	320.604119522389	125.585854528033	282.322467672211	118.320406052642	368.095192571721	403.181036774197	109.527535341238	218.60013345253	266.869042871438	58.5870384716799	164.264000046855	45.8968373017887	138.179139308955	199.678288546565	92.523640414815	160.97913882839	266.464372591614	82.1058303395858	123.127251711458	107.358069238155	278.787028061222	185.336053941608	142.166721531441	296.80869839529
protein_coding	KCND3	ENSG00000171385.9	39.3624932167098	-2.44861311330843	0.857989202060364	0.000123286332791862	0.0024287234647889	54.6766715464539	15.4567205572964	69.9330883224742	0	23.8580217407597	33.5984197311831	4.94109181990546	14.5733422301687	72.4687487107785	34.755022822183	47.2136048038863	6.42555722225041	60.3894016239136	53.4852558606871	3.22756885167959	5.36597129427968	33.4346931388717	139.010861268012	51.8430533521928	0.715720461587701	93.9910551749264	61.4585878355591	18.5434854171445	45.3338934148426
protein_coding	WARS2	ENSG00000116874.11	87.2221945790307	-1.15650110497892	0.361413654985924	0.00010216834135694	0.00207378110216703	159.059408135139	68.5891974730029	124.325490351065	46.9668787384533	182.911500012491	151.815081748309	38.7052192559261	143.911754522915	128.833331041384	53.6220352113681	66.885940138839	53.2403312700748	129.990745868424	80.822164411705	40.8825387879415	67.611238307924	63.8298687196641	54.4662438886361	76.8388112184287	37.9331844641481	79.6534365889206	105.631947842367	52.9813869061272	83.8249349934826
protein_coding	CTSK	ENSG00000143387.12	2838.1305490155	-1.6706660776256	0.219313856569316	1.5753531091127e-15	1.16460051424195e-12	2413.22945780031	425.059815325652	1243.25490351065	591.602030263209	2710.72570825965	2506.19323476306	523.755732909979	2700.62248202813	3461.24547413861	691.12845383541	2182.645605413	515.880451272105	3019.47008119568	3404.0393952224	972.574080639451	3712.17894138268	6252.28761696901	1815.27048661678	4529.78678664785	893.21913606145	7498.57452048099	7387.51431592119	2651.71841465167	6013.15605106309
protein_coding	SELENBP1	ENSG00000143416.20	199.184195211074	-1.53002339401789	0.350574174955913	7.02439385869214e-07	3.61408923586776e-05	423.744204485018	160.36347578195	310.813725877663	84.9016654118194	278.343586975529	485.3105072282	111.99808125119	265.963495700578	269.169638068606	68.5170449923036	180.001868314817	60.583825238361	183.215303231873	299.517432819848	39.8066825040483	113.758591438729	216.818919142986	134.946216201696	208.297982218632	115.946714777207	178.423697959182	206.462443510081	146.581837106952	236.933744828517
protein_coding	SLC27A3	ENSG00000143554.13	110.225525838986	-1.35575120628044	0.401702246597932	4.72203300592468e-05	0.00113377223249945	186.397743908366	88.8761432044545	182.603063953127	24.3866485757353	161.32567081847	187.902273311431	39.5287345592437	91.9942228279396	134.584819034303	53.6220352113681	81.6401916400535	17.4407981746797	194.474344212603	123.610369100255	33.3515448006891	114.831785697585	129.686082478048	82.9187593528491	150.900316007276	50.8161527727267	129.038567274051	144.043565239592	89.1853346253141	152.253453355509
protein_coding	GBA	ENSG00000177628.15	24.3970894959366	-1.85741079530647	0.731798321342822	0.000471013612045579	0.00685581056455151	43.492806911952	18.3548556617895	46.6220588816494	8.12888285857845	28.4024068342377	31.1096478992436	10.7056989431285	18.2166777877108	39.1101183518487	7.94400521649897	21.6395688684479	11.9331776984651	57.3187540837146	21.3941023442748	1.0758562838932	19.3174966594068	62.8166962003044	8.12929013263226	25.9215266760964	8.58864553905241	16.7272216836733	24.9675513081959	18.5434854171445	35.0696156605386
lincRNA	Z97200.1	ENSG00000271811.1	63.9776377018993	-1.11351315391154	0.4634501456169	0.00113122209169123	0.0136072983332071	105.62538821474	29.9473960797618	67.3429739401603	10.8385104781046	78.3906428624961	102.039645109519	38.7052192559261	52.8283655843614	89.7232126895353	65.5380430361165	51.1480718708769	40.389216825574	55.2716557235819	84.3878481357508	43.0342513557279	79.4163751553393	117.528012245731	30.0783734907394	48.1399781127505	20.7558933860433	58.1470087099121	92.1878817533386	38.8530170644933	135.146323765003
protein_coding	PRELP	ENSG00000188783.5	92.3879226126904	-2.17294253518323	1.11133917374832	0.00114844767794564	0.0137402862729339	340.486545539281	64.7250173336788	216.274550923207	32.5155314343138	255.621661508139	262.565428269616	37.058188649291	237.727645129626	93.1741054852866	24.8250163015593	60.0006227716055	0.917936746035773	111.56686062723	124.798930341603	5.37928141946599	63.3184612725002	20.263450387195	53.6533148753729	20.3669138169329	52.9633141574898	43.8093901239064	54.7365547910448	11.4793004963276	29.0821203038613
protein_coding	RAB29	ENSG00000117280.12	549.652705410415	-1.0310761813341	0.225075242965703	3.86329216609948e-07	2.22392630184563e-05	688.429000834897	313.964636320084	722.641912665566	277.285226398176	636.213913086925	578.639450925931	192.702580976313	454.506110803385	547.541656925882	326.69721452852	544.923688778188	235.909743731194	580.35238509761	673.914223844658	252.826226714902	560.207403122799	890.578644517219	579.61838645668	680.440075247531	386.489049257358	878.577405575795	888.268652310815	598.689672039238	702.247669690298
protein_coding	RASSF5	ENSG00000266094.7	43.3865585653425	-1.32178512803049	0.803421555223815	0.00340835896733963	0.0308863290679048	85.7429621978482	27.0492609752687	64.7528595578464	0	79.5267391358656	85.8626282019123	7.4116377298582	80.1533822659276	35.6592255560974	4.96500326031186	42.2955209701482	11.0152409524293	88.0252294857046	55.8623783433843	8.60685027114559	26.8298564713984	38.5005557356704	26.0137284244232	71.2841983592652	11.4515273854032	64.5192836370257	47.0542313115999	27.3737165681657	51.32138877152
protein_coding	TGFB2	ENSG00000092969.11	77.5268335939558	-1.58717739456373	0.451071301561699	2.13681645990303e-05	0.00060658350823292	166.515317891473	41.5399364977341	89.3589461898281	47.870087944962	135.195456530971	139.371222588611	21.411397886257	71.9558772614577	65.5669631192758	16.8810110850603	42.2955209701482	14.6869879365724	101.331368826567	66.5594295155218	24.7446945295436	49.3669359073731	97.2645618585358	50.40159882232	190.708374831281	61.5519596965422	89.2118489795911	147.884726979314	48.5662713306166	80.4035090753813
protein_coding	EPHX1	ENSG00000143819.12	202.157133134503	-1.84193286430555	0.353836550436843	9.59292432011635e-09	9.98090481484106e-07	413.802991476572	76.3175577516511	286.207639245681	80.3856193792758	516.923804383126	355.894371967347	70.8223160853116	297.842681829072	342.788684377968	36.7410241263077	187.870802448798	18.3587349207155	253.84019665645	291.197504130408	71.0065147369511	312.299529327077	212.766229065547	65.8472500743213	223.110283176401	35.0703026177973	197.540522740523	180.534601766955	95.366496431029	229.235536512789
protein_coding	PSEN2	ENSG00000143801.16	161.816422977257	-1.21755923552634	0.360347353642923	4.42034703235706e-05	0.00107419021481812	278.353964236493	99.5026385875957	125.620547542222	79.482410172767	199.952944113033	206.568062050977	37.8817039526086	335.186871293879	178.296127780487	94.3350619459253	121.968479076706	82.6143071432196	125.896549148159	174.718502478245	120.495903796038	192.101772335213	211.753056546187	169.089234758751	207.372213408771	114.515273854032	181.609835422739	204.54186264022	96.2495195461311	245.487309623771
protein_coding	GJC2	ENSG00000198835.3	17.8578207982557	-1.9761416161681	0.890156093846826	0.00102512891068903	0.0126639935615991	45.9781101640635	6.76231524381719	28.4912582054524	18.0641841301743	28.4024068342377	32.3540338152133	5.76460712322304	33.700853907265	18.4047615773406	0.993000652062371	8.85255090072869	14.6869879365724	14.3296885209287	35.6568372404581	0	11.8051368474153	7.09220763551824	9.75514815915871	24.9957578662358	10.0200864622278	11.9480154883381	35.5307460924326	6.18116180571484	18.8178425495573
protein_coding	IBA57	ENSG00000181873.12	27.744563815947	-1.3280587662746	0.544236478337946	0.000832933347601753	0.0106794454950416	47.2207617901193	22.2190358011136	15.5406862938831	18.967393336683	31.8106956543462	28.6208760673041	10.7056989431285	40.9875250223493	42.5610111476001	17.8740117371227	22.6231856351955	29.3739758731447	29.6829262219236	36.8453984818067	12.9102754067184	22.5370794359747	35.4610381775912	46.3369537560039	33.3276771549811	25.7659366171572	23.8960309766762	30.7292939177795	16.7774391869403	23.094624947184
protein_coding	PCNX2	ENSG00000135749.18	191.430314832358	-1.56576419523076	0.339518861046489	2.01510190436405e-07	1.32883198820176e-05	485.876785787806	83.0798729954683	256.421323849072	39.7412050863835	401.041984499436	390.737177614499	71.6458313886292	257.765990696108	280.672614054444	49.6500326031186	168.198467113845	67.0093824606114	290.687967138838	269.803401786133	118.344191228252	130.929699580424	288.754168017528	73.1636111936903	139.791090288949	30.7759798482711	200.72666020408	185.336053941608	117.442074308582	196.731990290827
lincRNA	AL359764.1	ENSG00000225554.1	51.2400540592959	-1.0021374954572	0.629149701268105	0.00571326448870461	0.0447316126021989	96.9268268323501	141.04257508533	68.6380311313172	25.2898577822441	114.74572361032	80.8850845380333	17.2938213696691	76.5100467083854	32.208332760346	44.6850293428067	66.885940138839	11.9331776984651	59.3658524438473	74.879358204962	34.4274010845823	33.269022024534	44.5795908518289	43.085237702951	13.8865321479088	3.5786023079385	46.198993221574	38.4116173972244	9.71325426612332	51.32138877152
lincRNA	AC104794.2	ENSG00000260077.1	49.7801922565042	-1.83719909951422	0.580893853814349	6.82259801882094e-05	0.00151151753584162	113.081297971075	8.69440531347924	101.01446091024	35.2251590538399	92.0237981429301	52.2642084707292	14.8232754597164	65.5800400357589	75.9196415065298	15.8880104329979	47.2136048038863	11.9331776984651	65.5071475242453	89.1420931011452	15.0619879745048	69.7576268256358	48.6322809292679	26.0137284244232	62.0265102606593	4.2943227695262	50.18166505102	60.4982974006285	21.1925547624509	48.755319332944
lincRNA	AC009414.2	ENSG00000260025.1	40.5569882079819	-1.36334078566692	0.469354687989711	0.000231510967414397	0.00396561347353978	55.9193231725097	56.9966570550306	53.0973448374341	14.4513473041395	94.2959906896692	44.7978929749108	19.7643672796219	17.3058438983253	58.6651775277731	52.6290345593057	57.0497724713627	14.6869879365724	58.3423032637809	26.1483473096693	20.4412693939708	37.5617990599578	52.6849710067069	24.3878703978968	37.9565212042841	13.5986887701663	74.0776960276962	30.7292939177795	15.011392956736	42.7678239762666
protein_coding	VIT	ENSG00000205221.12	236.011807710534	-2.0522258493203	0.279890998231571	6.10317860916556e-15	3.45832121065386e-12	574.105051237766	202.869457314516	712.281455136311	66.837481281645	624.852950353229	552.507346690566	82.3515303317577	445.397771909529	292.175590040282	71.4960469484907	238.035257552927	13.7690511905366	303.994106479701	244.843615717812	62.3996644658055	164.198721604958	158.054913020121	67.4731081008478	217.555670317238	14.314409231754	170.45835430029	165.169954808065	60.0455718269442	159.096305191712
processed_transcript	PCBP1-AS1	ENSG00000179818.13	29.0223956585475	-1.08892524059002	0.615522993699646	0.00432029661096503	0.0368892925213464	54.6766715464539	13.5246304876344	14.2456291027262	21.6770209562092	40.8994658413023	34.8428056471528	13.9997601563988	27.3250166815662	40.2604159504325	16.8810110850603	42.2955209701482	21.1125451588228	35.8242213023216	24.9597860683207	18.2895568261844	10.7319425885594	47.6191084099082	21.1361543448439	22.2184514366541	25.0502161555695	46.9955275874632	74.9026539245876	17.6604623020424	9.40892127477866
protein_coding	TCF7L1	ENSG00000152284.4	279.963583101362	-1.86482146445485	0.356968927918691	1.05449155221461e-08	1.08112323667201e-06	456.053146762468	88.8761432044545	435.139216228728	50.5797155644881	451.030220527695	416.869281849864	59.2931018388656	441.754436351987	433.662194666087	146.964096505231	474.103281572359	40.389216825574	471.856172010579	452.841832953818	94.6753529826014	429.277703542374	360.68941689207	184.534886010752	260.141035570825	47.9532709263759	249.315256523322	228.549123513485	157.178114488177	287.399777120512
protein_coding	ST3GAL5	ENSG00000115525.17	86.7213639320004	-1.04034161225203	0.508551276266511	0.00259541996141783	0.025359867942056	99.4121300844616	27.0492609752687	111.374918439496	29.8059038147876	207.90561802662	134.393678924732	23.8819437962097	320.61352906371	71.3184511121947	16.8810110850603	38.3610539031576	6.42555722225041	54.2481065435156	96.2734605492368	31.1998322329027	113.758591438729	87.1328366649384	46.3369537560039	80.541886457871	47.2375504647882	86.8222458819235	156.52734089369	43.2681326400039	150.542740396459
protein_coding	AFF3	ENSG00000144218.18	84.2675225555263	-1.47096261003595	0.496464836175191	0.00013648778099111	0.00264428603007052	98.1694784584059	40.5738914629031	134.685947880321	9.93530127159588	135.195456530971	133.149293008763	73.2928619952644	110.21090061565	209.354162942249	43.6920286907443	109.181461108987	5.50762047621464	97.2371721063016	123.610369100255	16.137844258398	53.6597129427968	129.686082478048	39.0205926366348	74.9872735987075	0.715720461587701	168.865285568512	102.751076537575	51.215340675923	61.585666525824
protein_coding	TMEM37	ENSG00000171227.6	9.91879467119818	-1.73747142989386	1.77437988060056	0.00464384330501067	0.0388688469388571	18.6397743908366	5.79627020898616	9.0654003380985	4.51604603254358	48.8521397548888	39.8203493110318	4.11757651658789	3.64333555754216	23.0059519716757	0	12.7870179677192	1.83587349207155	7.16484426046433	3.56568372404581	0	3.21958277656781	16.210760309756	0	1.85153761972117	1.4314409231754	14.3376185860057	8.6426139143755	4.4151155755106	5.132138877152
protein_coding	SCN2A	ENSG00000136531.15	65.5968118137966	-1.01186398231645	0.542589110317753	0.00394821338955226	0.0341989170499797	58.4046264246212	14.4906755224654	34.9665441612371	0	53.3965248483669	41.0647352270015	16.4703060663515	25.5033489027951	146.087795020141	23.8320156494969	141.640814411659	23.8663553969301	91.0958770259036	197.301166063868	41.9583950718347	92.2947062616105	96.2513893391761	54.4662438886361	81.4676552677316	18.6087320012802	83.6361084183667	72.9820730547264	64.4606874024548	100.076708104464
protein_coding	CYBRD1	ENSG00000071967.11	965.396312321692	-1.00561243090524	0.179218630281915	2.07373074699223e-09	2.67225890571127e-07	1525.97619679649	624.065092500843	1304.12259149503	546.441569937773	1991.57676721675	1653.78888232379	531.990885943155	1533.84426972525	1084.73063546451	428.976281690944	794.762347532087	302.919126191805	1165.82251609555	1196.88117003804	472.300908629114	1001.29024351259	1146.91129191524	478.002259798777	883.183444607	348.55586479321	1209.9357017857	1066.88267320791	761.165925218028	1115.38484930103
protein_coding	FRZB	ENSG00000162998.4	61.776937559724	-1.2857030017247	0.535620956804993	0.000846498721343811	0.0108090191272683	33.5515939035058	5.79627020898616	47.9171160728064	9.03209206508716	45.4438509347803	8.7107014117882	17.2938213696691	10.0191727832409	151.83928301306	35.7480234742454	124.919329376949	31.2098493652163	136.132040948822	122.421807858906	61.3238081819123	167.418304381526	118.541184765091	28.4525154642129	78.6903488381499	12.1672478469909	77.263833491253	46.0939408766693	19.4265085322466	93.2338562682613
protein_coding	FAM171B	ENSG00000144369.12	320.430144675862	-1.73083488260747	0.30217356779529	5.23522360182706e-10	7.74041586434346e-08	483.391482535695	69.5552425078339	301.748325539564	41.547623499401	572.592521778232	467.889104404623	55.9990406255952	270.517665147506	423.309516278833	80.4330528170521	339.347784527933	33.9636596033236	517.915885113564	577.640763295421	133.406179202757	313.372723585933	562.31074824466	163.398731665908	431.408265395033	46.5218300032005	514.561200364427	579.055132263158	261.374842070228	449.0621517508
protein_coding	AOX1	ENSG00000138356.13	96.5340934981172	-1.0222847166581	0.388334579319182	0.000702801089620432	0.00930400009878284	104.382736588685	78.2496478213132	435.139216228728	38.8379958798748	76.118450315757	97.06210144564	23.0584284928922	65.5800400357589	77.0699391051136	98.3070645541748	235.084407252684	52.3223945240391	73.6955409647759	78.4450419290078	46.2618202074075	85.8555407084749	81.0538015487799	104.054913697693	179.599149112954	60.8362392349545	52.5712681486876	62.4188782704897	42.3851095249018	68.4285183620266
protein_coding	PARD3B	ENSG00000116117.17	353.203947407096	-1.49721732851784	0.376408023182024	4.01351888292919e-06	0.000154027011556348	572.86239961171	304.304185971773	745.952942106391	36.1283682603487	591.906158425514	704.322428438875	127.644872014224	465.436117476011	510.732133771201	242.292159103219	515.415185775759	19.2766716667512	420.678713007263	408.865067023919	128.026897783291	259.713010643136	395.137282550302	316.229386159395	348.089072507581	93.0436600064011	416.587473360055	335.141361790783	215.457640084917	303.651550231493
protein_coding	IGFBP2	ENSG00000115457.9	405.484800049345	-1.18289056852092	0.34350970700398	4.1819505612587e-05	0.00102691744026992	447.354585380077	115.925404179723	1148.7157285562	66.837481281645	377.183962758677	438.02384242135	82.3515303317577	406.231914665951	470.471717820768	236.334155190844	981.649533214137	114.742093254472	552.716557235819	498.007160125065	270.039927257193	576.305317005638	396.150455069662	304.035450960446	962.79956225501	131.692564932137	376.760755065595	269.841612215502	198.680200897977	308.783689108645
protein_coding	CYP27A1	ENSG00000135929.8	196.259714211963	-1.09972307646123	0.474932582277722	0.00114785652722378	0.0137402862729339	318.118816270277	46.3701616718893	257.716381040229	10.8385104781046	236.308024860858	314.829636740345	40.3522498625613	224.975970678229	177.145830181903	67.5240443402413	209.510371317246	25.7022288890016	266.122786817246	241.277931993766	89.2960715631354	174.930664193518	347.518174140394	142.262577321065	344.385997268138	93.0436600064011	293.921181013117	277.523935694946	242.831356653083	267.726578091429
protein_coding	GLB1L	ENSG00000163521.15	87.4830370570333	-1.16388254703949	0.356963620116373	8.41976616381301e-05	0.00178387273478185	223.677292690039	92.7403233437786	115.260090012967	43.3540419124184	147.692515538036	220.256307126645	55.9990406255952	170.325937315096	78.2202367036974	40.7130267345572	35.4102036029148	30.2919126191805	70.6248934245769	78.4450419290078	37.6549699362619	69.7576268256358	147.923187826523	52.8403858621097	56.4718974014958	37.9331844641481	90.8049177113695	77.7835252293795	71.5248723232717	53.887458210096
protein_coding	EPHA4	ENSG00000116106.11	97.7996397278572	-1.06461426189187	0.452971885806696	0.00138497489803394	0.015790062839111	121.779859353465	55.0645669853685	86.7688318075142	108.385104781046	155.645189451623	114.483504269216	65.0577089620886	194.00761843912	113.879462259795	46.6710306469315	130.821029977435	27.5381023810732	148.414631109618	192.546921098474	36.5791136523687	120.197756991865	126.646564919969	52.8403858621097	98.1314938452222	47.9532709263759	120.27668924927	61.4585878355591	45.9172019853102	76.1267266777546
protein_coding	IQCA1	ENSG00000132321.16	24.95509387723	-2.40417240390249	1.06613918512932	0.00117268664966428	0.0139826457395454	113.081297971075	11.5925404179723	80.2935458517296	82.1920377922932	52.2604285749974	54.7529803026687	17.2938213696691	63.7583722569879	14.9538687815892	4.96500326031186	20.6559521017003	7.34349396828619	0	9.50848993078882	1.0758562838932	7.51235981199155	5.06586259679874	15.4456512520013	7.40615047888469	5.0100432311139	6.37227492711365	3.84116173972244	0	14.5410601519307
protein_coding	IRAK2	ENSG00000134070.4	32.2240060628943	-1.07691534322476	0.694228307767019	0.00566288692700409	0.0444611010490215	72.0737943112347	16.4227655921275	16.8357434850401	13.5481380976307	36.3550807478243	49.7754366387897	9.88218363981093	156.663428974313	34.5089279575136	22.8390149974345	9.83616766747632	27.5381023810732	30.70647540199	55.8623783433843	13.9861316906116	30.0494392479662	33.4346931388717	9.75514815915871	10.1834569084665	16.4615706165171	20.7098935131194	29.7690034828489	18.5434854171445	37.6356850991146
protein_coding	FBLN2	ENSG00000163520.13	693.932655961495	-1.17813525436216	0.247932470168029	1.65037585394298e-07	1.12529996332442e-05	1492.42460289298	388.350104002073	1218.64881687867	462.443113732463	1516.68852494829	1045.28416941458	414.228197568741	1145.82903284701	801.757426212899	280.026183881589	908.861892474812	164.310677540403	783.015122750744	716.702428533207	301.239759490095	675.039188820384	607.903511615849	411.342080711192	775.794262663172	209.706095245196	577.487415269675	628.029944444619	415.903887213099	713.367303924128
protein_coding	THRB	ENSG00000151090.18	159.322136994969	-1.24923630169869	0.345464688713862	2.1627565345657e-05	0.000612461255736084	157.816756509083	26.0832159404377	72.523202704788	26.1930669887528	262.438239148356	153.059467664278	32.1170968293855	141.179252854759	210.504460540833	43.6920286907443	118.034012009716	11.9331776984651	318.323795000629	248.409299441858	98.9787781181742	268.298564713984	266.464372591614	87.7963334324284	224.036051986262	27.1973775403326	301.886524672009	320.737005266824	128.038351689807	277.990855845733
protein_coding	TRANK1	ENSG00000168016.14	122.838219374496	-1.10735976229915	0.421794845238702	0.000552121180046332	0.00772419730570794	212.493428055537	31.8794861494239	168.357434850401	29.8059038147876	355.598133564656	230.211394454402	59.2931018388656	169.415103425711	171.394342188984	27.8040182577464	99.3452934415108	17.4407981746797	106.449114726899	211.563900960051	32.2756885167959	83.709152190763	130.699254997408	58.5308889549523	128.681864570622	18.6087320012802	199.133591472302	184.375763506677	120.97416676899	100.076708104464
protein_coding	ENTPD3	ENSG00000168032.9	35.5775377332433	-1.53120775955311	1.42559602868584	0.00363462350120215	0.032283589803933	118.051904475298	17.3888106269585	75.1133170871019	19.8706025431918	111.337434790212	74.6631549581846	7.4116377298582	8.19750500446987	44.8616063447676	0.993000652062371	49.1808383373816	0	37.8713196624543	41.5996434472011	1.0758562838932	32.1958277656781	9.11855267423774	5.69050309284258	68.5068919296834	9.30436600064011	33.4544433673467	32.6498747876408	18.5434854171445	36.7803286195893
protein_coding	LRRC2	ENSG00000163827.12	168.695461436728	-1.30713479003298	0.314099278024746	2.20111915991893e-06	9.39724003654141e-05	334.273287409002	108.197043901075	173.537663615028	18.967393336683	172.686633552165	282.475602925132	66.7047395687238	217.689299563144	268.019340470022	92.3490606418005	139.673580878164	31.2098493652163	184.23885241194	229.39231958028	90.3719278470286	207.126491959196	231.003334414023	154.456512520013	160.158004105881	40.7960663104989	245.332584693876	175.733149592302	165.125322524096	259.173013296176
protein_coding	PLXNB1	ENSG00000164050.12	84.1504655869487	-1.27789095126376	0.541425139590983	0.000917326842157504	0.0115870259217125	129.2357691098	28.9813510449308	163.177206085773	67.7406904881537	103.384760876625	126.927363428914	38.7052192559261	132.070913960903	106.977676668292	17.8740117371227	56.066155704615	5.50762047621464	52.2010081833829	104.593389238677	16.137844258398	75.1235981199155	113.475322168292	76.4153272467432	151.826084817136	30.0602593866834	118.683620517492	109.47310958209	80.3551034742929	114.617768256395
protein_coding	PRKCD	ENSG00000163932.13	91.3861683871108	-1.00015371104619	0.27962703447557	3.62635373800554e-05	0.000917761524396862	149.118195126692	87.9100981696234	157.996977321145	79.482410172767	126.106686344015	118.216662017126	78.2339538151698	145.733422301687	96.624998281038	63.5520417319918	75.7384910395677	43.1430270636813	80.8603852252403	77.2564806876592	45.1859639235143	122.344145509577	138.804635152286	59.3438179682155	77.7645800282893	70.8563256971824	70.8915585641394	59.5380069656979	56.5134793665357	112.051698817819
protein_coding	CACNA2D3	ENSG00000157445.14	132.391112627318	-1.51489204529345	0.304134910777491	4.5327708633797e-08	3.88215241140435e-06	421.258901232906	133.314214806682	309.518668686506	100.256221922468	287.432357162486	311.096478992436	126.821356710907	248.657651802253	158.741068604562	25.8180169536217	106.230610808744	24.7842921429659	131.014295048491	77.2564806876592	35.5032573684755	89.0751234850427	93.2118717810968	39.0205926366348	111.09225718327	41.5117867720866	69.298489832361	106.592238277298	50.3323175608209	79.548152595856
protein_coding	FAM107A	ENSG00000168309.17	146.701397266459	-7.45149318982657	1.34345006572416	1.17452561062027e-09	1.61739085556592e-07	346.69980366956	36.709711323579	1047.70126764596	4.51604603254358	281.751875795638	190.391045143371	1.64703060663515	176.701774540795	98.9255934782056	4.96500326031186	418.037125867744	8.26143071432196	72.6719917847096	78.4450419290078	0	91.2215120027546	22.2897954259145	20.3232253315806	559.164361155794	5.72576369270161	31.064840269679	4.80145217465305	0	18.8178425495573
antisense	ADAMTS9-AS2	ENSG00000241684.6	11.1911649118008	-3.16550479021977	1.1353062252719	0.000168310438888489	0.00309810160086713	24.8530325211154	6.76231524381719	7.77034314694157	0	26.1302142874987	16.1770169076067	0	1.82166777877108	36.8095231546811	4.96500326031186	16.7214850347097	0	14.3296885209287	11.885612413486	0	0	29.3820030614327	3.2517160530529	15.73806976763	0	30.2683059037898	8.6426139143755	7.94720803591908	5.132138877152
protein_coding	EIF4E3	ENSG00000163412.12	57.1927576791484	-1.08919851695222	0.574155167083423	0.00336555401105425	0.0306367930260972	86.9856138239039	26.0832159404377	82.8836602340434	60.515016836084	71.574065222279	53.508594386699	14.8232754597164	32.7900200178795	73.6190463093623	48.6570319510562	70.8204072058295	20.194608412787	32.7535737621226	131.930297789695	38.7308262201551	44.0009646130934	108.409459571493	26.0137284244232	58.323435021217	31.4917003098588	78.0603678571422	72.9820730547264	45.0341788702081	62.4410230053493
protein_coding	PDZRN3	ENSG00000121440.14	522.645659880198	-1.04667511234194	0.550302135993563	0.00325535916825281	0.0300015711555194	1026.43024312207	211.563862627995	664.364339063505	38.8379958798748	748.687444150506	945.733296137005	153.173846417069	917.20972661124	509.581836172617	220.446144757846	524.267736676488	117.495903492579	702.154737525504	600.223426881044	240.991807592076	429.277703542374	732.523731497098	320.294031225711	604.527032838963	266.248011710625	574.301277806118	801.84251316706	494.492944457187	698.826243772197
protein_coding	ROBO2	ENSG00000185008.17	325.80050747271	-2.33599948817192	0.362437338141537	3.36623009828393e-12	8.59673962918112e-10	853.701667100314	218.326177871812	716.166626709782	27.9994854017702	1175.85964293744	899.691017246124	68.3517701753589	758.724629858156	440.56398025759	73.4820482526155	266.560143788608	12.8511144445008	360.289311383349	372.019668542113	72.0823710208443	266.152176196272	253.293129839937	67.4731081008478	219.407207936959	17.8930115396925	176.034094861515	195.899248725845	87.4192883951099	218.971258758485
protein_coding	VGLL3	ENSG00000206538.8	567.907027231352	-1.09524167089406	0.279539970274586	7.89549701194112e-06	0.000266586901513762	661.09066506167	896.489792323193	962.227493029598	280.898063224211	811.172739185829	652.058219968145	210.8199176493	347.027711855891	973.151768401883	726.876477309656	730.827257693491	288.232138255233	1047.09081120786	667.971417637915	288.329484083377	377.764379117289	566.363438322099	778.78599470617	423.076346106288	228.314827246476	512.968131632649	466.701151376277	415.903887213099	315.626540944848
lincRNA	AC108673.3	ENSG00000273437.1	15.173646313841	-1.39417315377949	0.866019215483168	0.00420256476245426	0.0360777338866681	32.30894227745	7.72836027864821	25.9011438231386	13.5481380976307	37.4911770211938	23.6433324034251	6.58812242654062	35.5225216860361	12.6532735844216	4.96500326031186	15.7378682679621	5.50762047621464	2.04709836013266	15.4512961375318	2.1517125677864	11.8051368474153	20.263450387195	4.87757407957936	24.0699890563753	4.2943227695262	24.6925653425654	9.60290434930611	7.06418492081696	16.2517731109813
protein_coding	SLC9A9	ENSG00000181804.14	116.078747697305	-1.39091584870393	0.470704243267972	0.000150244385830682	0.00284795228526013	226.16259594215	26.0832159404377	214.97949373205	9.03209206508716	320.379149090201	215.278763462766	35.4111580426558	187.631781213421	131.133926238552	16.8810110850603	138.689964111416	0	94.1665245661026	121.233246617557	33.3515448006891	70.8308210844918	96.2513893391761	26.0137284244232	193.485681260863	19.3244524628679	179.220232325071	172.85227828751	83.0041728195993	174.492721823168
protein_coding	PLSCR4	ENSG00000114698.14	192.620271629521	-1.54795436765904	0.374405396615523	2.15175209320257e-06	9.21448472595224e-05	350.427758547727	75.3515127168201	264.191666996014	100.256221922468	352.189844744547	318.562794488254	63.4106783554534	167.59343564694	208.203865343665	58.5870384716799	338.364167761185	22.0304819048586	258.957942556782	235.335125787023	61.3238081819123	174.930664193518	229.990161894663	144.701364360854	248.106041042637	65.8462824660685	298.700387208452	262.159288736057	120.091143653888	203.574842127029
protein_coding	PTX3	ENSG00000163661.3	987.560855375005	-2.43748360374641	0.316946750457579	9.5680499917928e-16	7.46626834359565e-13	1863.97743908366	902.286062532179	722.641912665566	67.7406904881537	2165.39949704228	1805.6039640721	322.81799890049	3054.9368649991	1300.98658399826	1149.89475508823	788.860646931601	49.5685842859318	1122.83345053277	1385.86240741247	235.61252617261	1058.16953923195	728.471041419659	1287.67955700895	754.501580036378	30.0602593866834	857.867512062675	1151.3882314818	123.623236114297	770.676188052325
protein_coding	SHOX2	ENSG00000168779.19	170.164178723132	-1.31645781777267	0.372996817292164	2.57873978687078e-05	0.000697899403591273	375.280791068843	118.823539284216	309.518668686506	211.35095432304	241.988506227705	265.054200101555	73.2928619952644	223.154302899458	307.129458821871	113.20207433511	284.265245590066	78.0246234130407	268.169885177379	256.729228131298	91.4477841309218	170.637887158094	86.1196641455786	97.5514815915871	98.1314938452222	73.0034870819455	81.2465053206991	111.393690451951	68.8758029779654	79.548152595856
protein_coding	SERPINI1	ENSG00000163536.12	31.9046570761001	-1.1705342540803	0.75039187095118	0.00606454729845483	0.0467522674830387	9.94121300844616	7.72836027864821	19.4258578673539	9.03209206508716	22.7219254673902	8.7107014117882	1.64703060663515	21.860013345253	43.7113087461839	11.9160078247485	20.6559521017003	9.17936746035773	67.5542458843779	64.1823070328245	10.758562838932	92.2947062616105	49.6454534486277	13.0068642122116	62.0265102606593	13.5986887701663	69.298489832361	17.285227828751	20.3095316473488	99.2213516249386
protein_coding	MECOM	ENSG00000085276.17	48.7721519379053	-1.25165949279234	0.447065770720597	0.000356059908337045	0.00555690830278015	48.463413416175	56.9966570550306	167.062377659244	101.159431128976	51.1243323016279	63.4636817144569	32.1170968293855	42.8091928011204	54.0639871334379	30.7830202139335	112.13231140923	47.7327107938602	41.9655163827196	36.8453984818067	15.0619879745048	21.4638851771187	30.3951755807925	34.1430185570555	50.9172845423323	42.943227695262	25.4890997084546	30.7292939177795	5.29813869061272	27.3714073448106
protein_coding	CLDN11	ENSG00000013297.11	2600.70789317065	-2.40583684474735	0.382103742936017	1.25288459015576e-11	2.7073872235889e-09	6337.52329288443	807.613649118738	2718.32504423839	106.578686368029	6981.31159985563	6058.91502485668	614.342416274913	6789.35581147982	4230.79456759116	1298.84485289758	2308.54855155669	172.572108254725	3701.15383511986	4887.36382442545	845.623039140054	4479.51283646468	1947.31758220944	285.338083655392	1517.3350793615	124.53536031626	1879.82110349853	1856.24141072087	501.557129378004	1966.46454642874
protein_coding	SLC7A14	ENSG00000013293.5	134.351233832618	-3.8294624082345	0.532869369339022	4.04393092950048e-15	2.70481208741732e-12	453.567843510356	0.966045034831027	174.832720806185	0	760.048406884201	467.889104404623	13.1762448530812	497.315303604505	78.2202367036974	0	28.5248862356813	0	127.943647508292	190.169798615776	4.30342513557279	125.563728286145	66.8693862777434	0	24.0699890563753	0	67.7054211005825	48.0145217465305	9.71325426612332	85.5356479525333
protein_coding	ZMAT3	ENSG00000172667.10	1858.42696645955	-1.11901727179981	0.226408251477129	6.67478045423324e-08	5.38815898046897e-06	2866.79730131066	700.382650252494	2227.49836878992	553.667243589843	2877.73186044496	2787.42445177222	739.516742379184	2602.25242197449	1983.11305995845	480.612315598188	1527.55683875907	272.627213572625	1979.54411424829	2525.69263786578	884.353865360209	2053.02061719141	2938.20030614327	1086.88609073293	2434.77196993334	697.11172958642	2970.27665040085	2646.56043866876	1902.91481304507	2863.73349345081
protein_coding	CLDN1	ENSG00000163347.5	51.6278666747881	-1.41933543512576	0.897033227455371	0.00332611613280504	0.030395983865569	104.382736588685	15.4567205572964	1.29505719115693	0	193.136366472816	177.947185983673	29.6465509194328	135.714249518446	42.5610111476001	0	0	0	13.3061393408623	91.5192155838424	12.9102754067184	36.4886048011018	79.0274565100604	12.1939351989484	0	9.30436600064011	62.9262149052473	143.083274804661	10.5962773812254	67.5731618825013
protein_coding	TMEM44	ENSG00000145014.17	18.5510948421653	-1.18932891897195	0.816750449286037	0.0055029204353462	0.0435459270055621	36.0368971556173	12.5585854528033	29.7863153966094	3.61283682603487	7.95267391358656	7.46631549581846	3.29406121327031	13.6625083407831	32.208332760346	12.9090084768108	18.688718568205	11.9331776984651	40.9419672026533	19.0169798615776	8.60685027114559	13.9515253651272	29.3820030614327	16.2585802652645	26.847295485957	19.3244524628679	23.099496610787	21.1263895684734	20.3095316473488	16.2517731109813
protein_coding	FAM43A	ENSG00000185112.5	666.945155763807	-1.11547285717937	0.595590621684183	0.00305928551424673	0.0286471495554064	1739.71227647808	146.838845294316	1894.66867066259	148.126309867429	2038.1567144249	1586.59204286142	236.348892052145	1921.85950660349	369.245529145395	110.223072378923	789.844263698349	6.42555722225041	814.7451473328	591.903498191604	223.778107049785	583.817676817629	359.676244372711	144.701364360854	733.208897409585	30.0602593866834	475.531016435856	460.939408766693	158.06113760328	442.219299914597
protein_coding	APOD	ENSG00000189058.8	233.9129982638	-1.3102680073835	0.479405194032799	0.000283142101689804	0.00466961146392604	436.170720745575	38.6418013932411	871.573489648613	27.9994854017702	243.124602501075	287.453146589011	49.4109181990546	423.537758564276	282.973209251611	55.6080365154928	386.561389331819	89.03986436547	269.193434357445	204.43253351196	109.737340957106	333.763414504196	155.015395462041	95.9256235650607	460.107098500712	47.9532709263759	152.138063884838	198.780120030636	123.623236114297	271.14800400953
protein_coding	SPON2	ENSG00000159674.11	2654.17077400053	-1.08875020398443	0.300167872762897	2.0347550647251e-05	0.000584461546812449	4420.11183388038	1445.20337210722	4897.90629695551	1668.2274044216	3612.78614931504	3663.47213661492	1121.62784311854	3950.28657826509	3429.03714137826	866.88956925045	2233.79367728387	795.851158813015	3466.76107288467	3122.35038102278	1161.92478660465	4189.75038657357	2813.58008626202	1724.2224371313	3479.03918745608	1390.6448568649	2316.32193600581	2276.84862122048	2251.70894351041	3401.75271907225
protein_coding	STK32B	ENSG00000152953.12	56.8540892361084	-1.07085340698908	0.51714413957611	0.00238454514022273	0.0239238007425489	104.382736588685	43.4720265673962	47.9171160728064	19.8706025431918	89.7516055961911	114.483504269216	54.3520100189601	75.5992128189999	115.029759858379	31.7760208659959	29.508503002429	5.50762047621464	73.6955409647759	79.6336031703564	16.137844258398	93.3679005204664	57.7508336035057	31.7042315172658	41.6595964437264	24.3344956939818	82.0430396865883	35.5307460924326	37.9699939493912	59.019597087248
lincRNA	LINC02482	ENSG00000251580.2	27.1404532412492	-1.2481041541833	0.748997649404939	0.00355722893434852	0.0317640417112901	70.8311426851789	1.93209006966205	38.8517157347079	0	42.0355621146718	29.8652619832738	8.23515303317577	22.7708472346385	69.0178559150271	10.9230071726861	19.6723353349526	5.50762047621464	44.0126147428523	33.2797147577609	18.2895568261844	21.4638851771187	34.4478656582314	15.4456512520013	52.7688221620534	5.0100432311139	31.8613746355683	22.086680003404	28.2567396832678	24.8053379062347
lincRNA	AC104825.1	ENSG00000251615.3	22.1299931716731	-1.71351148123991	0.624291481168335	0.000281528413167237	0.00466314633413562	44.7354585380077	23.1850808359446	36.261601352394	7.22567365206973	37.4911770211938	53.508594386699	9.05866833649335	31.8791861284939	21.8556543730919	1.98600130412474	23.6068024019432	5.50762047621464	22.5180819614593	13.0741736548346	6.45513770335919	13.9515253651272	44.5795908518289	15.4456512520013	22.2184514366541	4.2943227695262	25.4890997084546	21.1263895684734	10.5962773812254	35.0696156605386
protein_coding	SOD3	ENSG00000109610.5	1727.76479568533	-1.21364146802566	0.236108101830653	2.63759697638122e-08	2.40569396949679e-06	4392.77349810715	1137.03500599612	3510.90004522643	1122.68904369033	3432.14684184928	3684.62669718641	927.278231535592	4184.37088783717	1396.46128468072	428.976281690944	1053.45355718671	290.98594849334	1240.54160624039	1351.39413141336	636.906920064773	1707.45206583979	1657.55024167255	863.330612085546	1679.3446210871	615.519596965422	1683.87364948978	1463.48262283425	1077.28820042459	1927.9735048501
protein_coding	PCDH7	ENSG00000169851.15	67.8092874379557	-1.39407641564906	0.612568638416081	0.000889322195599078	0.0112840285089292	187.640395534421	56.9966570550306	86.7688318075142	9.03209206508716	235.171928587488	302.385777580648	38.7052192559261	157.574262863699	86.2723198937839	29.7900195618711	36.3938203696624	4.58968373017887	63.4600491641126	54.6738171020357	9.68270655503878	98.7338718147461	16.210760309756	30.8913025040026	20.3669138169329	4.2943227695262	29.4717715379006	24.9675513081959	18.5434854171445	24.8053379062347
protein_coding	RASL11B	ENSG00000128045.6	56.9980916001531	-2.66268115534485	0.922206311701583	0.00015576817998077	0.00292894224365448	22.3677292690039	35.743666288748	695.445711651271	15.3545565106482	30.6745993809767	13.6882450756672	4.94109181990546	11.840840562012	23.0059519716757	21.8460143453722	268.527377322104	9.17936746035773	15.353237700995	9.50848993078882	1.0758562838932	0	14.1844152710365	18.6973673050542	142.56839671853	9.30436600064011	0	2.88087130479183	1.76604623020424	0
protein_coding	PRKG2	ENSG00000138669.9	22.6934418417679	-1.23987383356112	0.809382352174606	0.00517347567961411	0.0419770287338263	43.492806911952	10.6264953831413	10.3604575292554	10.8385104781046	80.6628354092351	39.8203493110318	9.05866833649335	57.3825350312891	21.8556543730919	15.8880104329979	3.93446706699053	3.67174698414309	19.4474344212603	32.0911535164123	7.53099398725239	45.0741588719493	19.2502778678352	16.2585802652645	19.4411450070723	3.5786023079385	27.082168440233	24.0072608732653	6.18116180571484	17.1071295905067
protein_coding	ADH1B	ENSG00000196616.13	196.960902753066	-3.79231933870151	1.33394357006234	3.84547928672486e-05	0.000967985700023967	371.552836190675	0.966045034831027	1002.37426595546	0	521.468189476604	545.041031194747	0	206.759292890518	228.909222118173	29.7900195618711	385.577772565072	0	238.486958955455	293.574626613105	7.53099398725239	107.319425885594	48.6322809292679	0.812929013263226	426.77942134573	0	135.410842201165	105.631947842367	9.71325426612332	60.7303100462986
protein_coding	DDIT4L	ENSG00000145358.6	31.1216067497571	-1.55040477387741	0.827785715628502	0.00220585534634692	0.0225991569619175	47.2207617901193	0.966045034831027	33.6714869700802	2.70962761952615	60.2131024885839	107.017188773398	6.58812242654062	71.0450433720722	60.9657727249406	8.93700586856134	7.86893413398106	11.9331776984651	37.8713196624543	39.2225209645039	16.137844258398	89.0751234850427	30.3951755807925	5.69050309284258	22.2184514366541	7.15720461587701	18.3202904154517	29.7690034828489	8.8302311510212	23.094624947184
protein_coding	SLC39A8	ENSG00000138821.12	253.585911463378	-1.83342538722095	0.454163878782044	2.12074106415181e-06	9.10945840583373e-05	680.973091078562	71.487332577496	139.866176644948	108.385104781046	916.829692609193	1080.12697506174	70.8223160853116	1031.06396278443	67.8675583164434	48.6570319510562	78.6893413398106	38.5533433335025	111.56686062723	467.104567850001	39.8066825040483	110.539008662161	129.686082478048	33.3300895437923	64.8038166902411	39.3646253873235	163.289545007287	353.386880054465	38.8530170644933	201.008772688453
protein_coding	PDE5A	ENSG00000138735.15	357.118340993197	-1.24111202446575	0.321296426046466	8.74306027289055e-06	0.000288952999042401	222.434641063983	243.443348777419	301.748325539564	65.0310628686276	235.171928587488	322.295952236163	63.4106783554534	166.682601757554	365.794636349644	242.292159103219	326.560766560214	27.5381023810732	411.466770386666	425.5049244028	116.192478660465	237.175931207162	747.721319287494	803.173865104067	744.318123127912	153.164178779768	638.024027077254	603.062393136424	412.37179475269	696.260174333621
protein_coding	PCDH10	ENSG00000138650.8	50.4586234969445	-1.12888150591639	0.823832931687581	0.00540760156075395	0.0431282241813278	113.081297971075	64.7250173336788	112.669975630653	13.5481380976307	146.556419264667	169.236484571885	35.4111580426558	129.338412292747	70.1681535136109	9.93000652062371	44.2627545036434	4.58968373017887	62.4364999840463	51.1081333779899	2.1517125677864	21.4638851771187	33.4346931388717	10.5680771724219	7.40615047888469	8.58864553905241	26.2856340743438	36.4910365273632	24.7246472228594	12.83034719288
protein_coding	MGARP	ENSG00000137463.4	44.1459652554463	-1.26965755939284	0.685024183793603	0.00255681937643006	0.0251668430002359	78.2870524415135	88.8761432044545	90.654003380985	4.51604603254358	56.8048136684754	42.3091211429713	2.47054590995273	39.1658572435783	46.0119039433514	36.7410241263077	62.9514730718484	5.50762047621464	65.5071475242453	41.5996434472011	13.9861316906116	32.1958277656781	65.8562137583836	43.085237702951	50.9172845423323	5.72576369270161	49.3851306851308	67.2203304451427	41.5020864097997	28.226763824336
protein_coding	MGST2	ENSG00000085871.8	196.244441480003	-1.06950420481028	0.299068883992874	3.02494543017429e-05	0.000798653825417822	304.449648383664	152.635115503302	400.172672067491	185.157887334287	324.923534183679	389.49279169853	105.40995882465	232.262641793313	165.642854196065	71.4960469484907	207.54313778375	45.8968373017887	135.108491768756	158.078645099364	43.0342513557279	118.051368474153	196.555468755791	154.456512520013	274.027567718734	148.869856010242	254.890997084546	221.827090468971	160.710206948586	259.173013296176
protein_coding	CTSO	ENSG00000256043.2	173.779916308477	-1.11730779903155	0.350841213613474	0.000121170125872598	0.00239374906892618	167.757969517529	73.419422647158	155.406862938831	55.0957615970317	274.935298155421	307.363321244527	59.2931018388656	316.970193506168	159.891366203146	63.5520417319918	134.755497044426	11.9331776984651	218.015975354129	223.449513373537	73.1582273047375	160.97913882839	344.478656582314	122.752281002747	224.036051986262	55.1104755422529	356.847395918364	271.762193085363	142.166721531441	197.587346770352
protein_coding	CPE	ENSG00000109472.13	91.9203491693063	-1.48962394163532	0.598819958967349	0.000507231740460757	0.00726256577626074	85.7429621978482	8.69440531347924	45.3270016904925	37.0315774668574	56.8048136684754	32.3540338152133	2.47054590995273	54.6500333631325	139.186009428638	18.8670123891851	136.722730577921	44.9789005557529	127.943647508292	129.553175306998	32.2756885167959	91.2215120027546	225.937471817224	84.5446173793755	175.896073873511	79.4449712362348	151.341529518949	161.328793068343	157.178114488177	126.592758969749
protein_coding	SLC12A7	ENSG00000113504.20	54.1990531259946	-1.03326918769417	0.522728566095079	0.00315769200250636	0.0293787619543734	161.54471138725	23.1850808359446	95.8342321456127	27.9994854017702	143.148130444558	119.461047933095	28.8230356161152	107.478398947494	17.2544639787568	15.8880104329979	18.688718568205	7.34349396828619	19.4474344212603	22.5826635856235	7.53099398725239	36.4886048011018	64.8430412390239	34.9559475703187	69.432660739544	29.3445389250957	53.3678025145768	67.2203304451427	46.8002251004124	82.1142220344319
lincRNA	SNHG18	ENSG00000250786.1	163.891765387423	-1.13473984495012	0.375671893282643	0.000175996439006436	0.00319798962779353	262.199493097768	44.4380716022272	221.454779687835	159.868029552043	218.130484486946	176.702800067704	52.7049794123249	136.625083407831	220.857138928087	111.216073030986	215.412071917731	118.413840238615	233.369213055124	177.095624960942	72.0823710208443	181.369829746653	192.502778678352	116.248848896641	196.262987690444	85.1707349289364	194.354385276966	193.978667855983	153.646022027769	199.298059729403
protein_coding	CMBL	ENSG00000164237.8	175.285315312316	-1.47321819002449	0.269267617332689	3.24942797153634e-09	3.93460907656892e-07	247.287673585098	50.2343418112134	288.797753627995	33.4187406408225	297.657223622811	344.694898723619	80.7044997251226	170.325937315096	309.430054019038	62.5590410799294	212.461221617489	49.5685842859318	230.298565514925	227.015197097583	104.35805953764	272.591341749408	258.358992436736	60.1567469814787	173.11876744393	26.4816570787449	203.116263301748	212.224186119665	91.8344039706205	200.153416208928
protein_coding	ANKRD33B	ENSG00000164236.11	45.798484569205	-2.65228248772895	1.00815858375722	0.000142295194547389	0.00273043483963474	162.787363013306	21.2529907662826	101.01446091024	0	173.822729825535	104.528416941458	1.64703060663515	73.7775450402288	31.0580351617622	15.8880104329979	59.0170060048579	0	35.8242213023216	51.1081333779899	0	12.8783311062712	56.7376610841459	19.5102963183174	40.7338276338658	5.0100432311139	36.6405808309035	41.2924887020163	23.8416241077572	30.792833262912
protein_coding	CDH18	ENSG00000145526.11	17.6885318875366	-5.68457812637578	1.57417153939755	7.0672982166148e-07	3.62096348727177e-05	63.3752329288443	19.3209006966205	12.9505719115693	0	82.9350279559741	47.2866648068502	0	69.2233755933011	14.9538687815892	3.97200260824949	0	0	25.5887295016583	14.2627348961832	0	35.4154105422459	12.158070232317	0	1.85153761972117	0.715720461587701	3.18613746355683	9.60290434930611	0.88302311510212	6.84285183620266
protein_coding	SELENOP	ENSG00000250722.5	205.658567337794	-2.10695605530942	0.403524299884018	6.23114726677793e-09	6.83771050852835e-07	325.574726026612	47.3362067067203	473.990931963436	15.3545565106482	280.615779522268	272.520515597374	13.9997601563988	176.701774540795	169.093746991816	37.7340247783701	323.609916259971	4.58968373017887	160.697221270414	180.661308684988	41.9583950718347	151.320390498687	365.755279488869	107.306629750746	663.776236670041	14.314409231754	285.159302988336	348.585427879812	150.11392956736	325.035462219626
protein_coding	F2R	ENSG00000181104.6	1235.12162300663	-1.07179793146312	0.162517009830327	4.49940999539551e-12	1.10874934728641e-09	1625.38832688095	855.91590086029	1295.05719115693	1138.94680940749	1756.40483862926	1550.5048512983	904.2198030427	1999.28038720126	2316.69936354774	851.001558817452	1286.5707309059	761.887499209692	2213.93687648348	1794.72747443639	878.974583940743	2033.703120532	1103.34487358277	568.237380270995	682.291612867252	606.215230964782	1006.81943848396	832.57180708484	530.696892176374	1049.52240037758
protein_coding	EFNA5	ENSG00000184349.12	372.669304759737	-1.47586756827834	0.222873027492581	2.45012501826335e-12	6.49329358613717e-10	411.31768822446	242.477303742588	484.351389492691	31.6123222278051	507.83503419617	425.579983261652	133.409479137448	372.531060758686	621.160703235244	324.711213224395	541.972838477945	59.6658884923253	653.02437688232	698.874009912978	172.137005422912	453.961171496061	519.757502431551	295.093231814551	521.20783995151	70.1406052355947	440.483504336731	386.036754842106	225.170894351041	351.551513084912
protein_coding	SEMA6A	ENSG00000092421.16	74.7107418508019	-2.74514837552793	0.646479991602826	7.1404990590501e-07	3.63389310809485e-05	125.507814231633	3.86418013932411	260.306495422543	9.93530127159588	95.4320869630387	233.944552202312	13.1762448530812	107.478398947494	148.388390217308	13.9020091288732	47.2136048038863	0	102.354918006633	123.610369100255	9.68270655503878	59.0256842370765	44.5795908518289	8.12929013263226	151.826084817136	10.7358069238155	61.3331461734689	82.5849774040325	15.8944160718382	64.1517359644
TEC	AC093535.2	ENSG00000279118.1	91.0552202456256	-1.26807599537608	0.275858492542514	3.62810505137654e-07	2.10580014676177e-05	167.757969517529	130.416079702189	89.3589461898281	48.7732971514707	153.372996904884	130.660521176823	59.2931018388656	125.695076735205	92.0238078867028	86.3910567294263	99.3452934415108	33.0457228572878	117.708155707628	87.9535318597966	41.9583950718347	85.8555407084749	118.541184765091	101.616126657903	78.6903488381499	45.8061095416128	104.346001931486	83.5452678389631	44.151155755106	59.019597087248
processed_transcript	C5orf56	ENSG00000197536.11	77.0770081182499	-1.03682290958523	0.555938744822216	0.00331893377764181	0.030395983865569	160.302059761194	24.1511258707757	94.5391749544558	23.4834393692266	98.8403757831472	90.8401718657912	21.411397886257	73.7775450402288	48.312499140519	58.5870384716799	102.296143741754	11.9331776984651	44.0126147428523	67.7479907568704	58.0962393302327	51.5133244250849	172.239328291157	60.9696759947419	86.0964993170346	40.0803458489112	189.575179081631	131.559789585494	56.5134793665357	82.9695785139573
protein_coding	EGR1	ENSG00000120738.7	650.441726208201	-1.71699906226143	0.360715085953747	1.00811573687412e-07	7.65405061628857e-06	922.047506533382	295.609780658294	305.633497113035	341.413080060295	376.047866485307	576.150679093991	168.820637180103	534.659493069312	948.995518831623	301.872198226961	307.872047992009	984.028191750349	985.677860403878	836.747113909416	248.522801579329	746.943204163731	888.552299478499	368.256843008241	1205.35099043848	687.091643124193	962.213513994161	749.986829680807	437.09644197555	1431.01139024588
protein_coding	PCDHB2	ENSG00000112852.6	14.5657179678218	-1.74513206171559	1.0362728234396	0.0024872431970035	0.0246896239894779	17.3971227647808	0.966045034831027	5.18022876462772	5.4192552390523	21.5858291940207	7.46631549581846	1.64703060663515	2.73250166815662	44.8616063447676	1.98600130412474	8.85255090072869	2.75381023810732	13.3061393408623	2.37712248269721	4.30342513557279	18.2443024005509	34.4478656582314	7.31636111936903	45.3626716831687	17.1772910781048	24.6925653425654	24.9675513081959	19.4265085322466	17.1071295905067
protein_coding	GPX3	ENSG00000211445.11	294.114641780162	-2.02587936303125	0.419523397627292	5.27161904277944e-08	4.38137047780355e-06	628.78172278422	90.8082332741165	2713.14481547377	191.480351779848	730.509903776594	559.973662186384	94.7042598815214	566.538679197806	85.1220222952001	9.93000652062371	402.299257599781	11.9331776984651	148.414631109618	115.290440410814	24.7446945295436	118.051368474153	78.0142839907006	26.0137284244232	287.914099866642	9.30436600064011	60.5366118075797	33.6101652225714	20.3095316473488	51.32138877152
protein_coding	CCDC69	ENSG00000198624.12	158.175811001148	-1.40411792308615	0.492490602293923	0.00019583982969352	0.0034600833306606	161.54471138725	46.3701616718893	630.692852093424	15.3545565106482	174.958826098904	275.009287429313	16.4703060663515	206.759292890518	158.741068604562	41.7060273866196	325.577149793466	11.0152409524293	51.1774590033166	116.479001652163	33.3515448006891	118.051368474153	161.0944305782	70.7248241539007	583.23435021217	32.9231412330342	105.939070663264	197.819829595706	120.091143653888	141.13381912168
protein_coding	FAXDC2	ENSG00000170271.10	95.7288169498372	-1.37492587008256	0.685343608846972	0.00179723165002533	0.0192208451263891	127.993117483744	5.79627020898616	143.751348218419	4.51604603254358	111.337434790212	128.171749344884	9.05866833649335	112.943402283807	103.526783872541	0	105.246994041997	0	177.074008151475	136.684542755089	32.2756885167959	88.0019292261868	191.489606158992	33.3300895437923	199.040294120026	5.0100432311139	115.497483053935	187.256634811469	102.430681351846	177.058791261744
protein_coding	EBF1	ENSG00000164330.16	252.8157632295	-1.08158579409926	0.349619704176625	0.000163469703881171	0.00302117823778279	350.427758547727	187.412736757219	745.952942106391	18.0641841301743	411.266850959762	447.978929749108	97.9983210947917	174.880106762024	347.389874772303	137.034089984607	428.856910301968	28.456039127109	314.229598280364	484.93298647023	171.061149139019	245.761485278009	251.266784801218	88.6092624456916	344.385997268138	40.7960663104989	248.518722157432	185.336053941608	124.506259229399	192.4552078932
protein_coding	TENM2	ENSG00000145934.16	57.6864385264818	-1.03336575090756	0.606712254379017	0.00507281828593463	0.0413779359141916	28.5809873992827	36.709711323579	15.5406862938831	0	32.9467919277157	38.575963395062	9.05866833649335	20.0383455664819	78.2202367036974	191.649125848038	106.230610808744	21.1125451588228	87.0016803056382	65.3708682741731	46.2618202074075	67.611238307924	70.9220763551824	190.225389103595	83.3191928874528	31.4917003098588	56.5539399781337	59.5380069656979	15.011392956736	32.5035462219626
protein_coding	FGF18	ENSG00000156427.7	60.8493023994266	-2.69677530874984	0.713568648959665	6.10270195589202e-06	0.000219229032410382	231.133202446373	10.6264953831413	385.927042964765	4.51604603254358	140.875937897819	240.16648178216	19.7643672796219	57.3825350312891	79.3705343022812	0	60.0006227716055	4.58968373017887	42.989065562786	43.9767659298983	11.8344191228252	12.8783311062712	18.2371053484755	0	15.73806976763	7.15720461587701	29.4717715379006	31.6895843527102	2.64906934530636	9.40892127477866
protein_coding	HRH2	ENSG00000113749.7	49.6169802093875	-1.37117772742897	0.847977381678514	0.00504606239388436	0.0412555252529102	4.97060650422308	0	5.18022876462772	0	19.3136366472816	12.4438591596974	0	37.3441894648072	34.5089279575136	21.8460143453722	14.7542515012145	3.67174698414309	29.6829262219236	26.1483473096693	10.758562838932	81.5627636730511	199.59498631387	65.8472500743213	95.3541874156404	32.2074207714465	111.514811224489	119.076013931396	50.3323175608209	214.694476360859
protein_coding	MYLIP	ENSG00000007944.14	162.273129961222	-1.37365894409554	0.283271548577849	9.39119951265617e-08	7.24773562388838e-06	310.662906513943	16.4227655921275	134.685947880321	10.8385104781046	369.23128884509	307.363321244527	100.468867004744	217.689299563144	245.013388498346	17.8740117371227	129.837413210687	13.7690511905366	232.345663875057	228.203758338932	71.0065147369511	178.150246970085	272.543407707772	45.5240247427407	157.3806976763	15.0301296933417	241.34991286443	244.874060907306	131.570444150216	202.719485647504
protein_coding	HLA-E	ENSG00000204592.8	1706.29666449552	-1.00494415056682	0.200765573812419	5.93218356840102e-08	4.87271639776378e-06	2691.5834220368	1201.7600233298	2706.66952951798	1388.2325504039	2618.70191011672	2695.33989399046	863.044037876821	2356.32727184039	1674.83330353799	712.974468180783	1316.07923390833	564.531098812001	1569.10089304169	1934.97770091553	832.712763733335	1561.49764663539	2209.72926472361	1086.88609073293	2431.99466350376	707.131816048648	1996.11512091835	2509.23890647369	1374.866990214	1946.79134739966
protein_coding	C2	ENSG00000166278.14	49.4015050078554	-1.72408074886531	0.496192706749802	2.81901758661652e-05	0.000750730141587591	84.5003105717924	23.1850808359446	71.2281455136311	11.7417196846133	86.3433167760826	119.461047933095	14.8232754597164	73.7775450402288	50.6130943376866	28.7970189098088	46.2299880371387	10.0973042063935	47.0832622830513	28.5254697923665	5.37928141946599	67.611238307924	72.9484213939019	37.3947346101084	49.9915157324717	11.4515273854032	67.7054211005825	65.2997495752815	35.3209246040848	76.1267266777546
antisense	AL451165.2	ENSG00000272288.5	35.2568556697639	-1.17289883327748	0.63957184655439	0.00323330652922737	0.0298586610845021	47.2207617901193	18.3548556617895	68.6380311313172	18.967393336683	56.8048136684754	34.8428056471528	20.5878825829394	27.3250166815662	65.5669631192758	7.94400521649897	47.2136048038863	21.1125451588228	29.6829262219236	39.2225209645039	6.45513770335919	51.5133244250849	21.2766229065547	21.1361543448439	85.170730507174	12.8829683085786	27.8787028061222	42.2527791369469	17.6604623020424	56.453527648672
protein_coding	RCAN2	ENSG00000172348.14	154.189704282277	-2.03665686224903	0.541810161037604	3.5537163243044e-06	0.000139428769528435	509.487166682866	25.1171709056067	325.059354980389	0	268.118720515204	331.006653647952	28.8230356161152	181.255943987723	342.788684377968	25.8180169536217	223.281006051712	1.83587349207155	221.086622894328	240.089370752418	45.1859639235143	156.686361792967	149.949532865243	30.8913025040026	131.459171000203	5.0100432311139	150.54499515306	101.790786102645	108.611843157561	96.6552821863626
protein_coding	PTCHD4	ENSG00000244694.7	35.1514644541159	-2.06941101718341	0.636996224174478	4.10180345653431e-05	0.00101254712391003	79.5297040675693	9.66045034831027	50.5072304551202	23.4834393692266	42.0355621146718	104.528416941458	4.94109181990546	75.5992128189999	25.3065471688433	1.98600130412474	32.4593533026719	2.75381023810732	20.4709836013266	23.7712248269721	9.68270655503878	54.7329072016527	53.6981435260667	8.12929013263226	55.5461285916352	20.0401729244556	50.18166505102	48.0145217465305	12.3623236114297	34.2142591810133
transcribed_unprocessed_pseudogene	LINC00680	ENSG00000215190.9	9.32977587429543	-2.98519559371867	1.21585414131656	0.000649284517567235	0.00873548882543044	26.0956841471712	9.66045034831027	15.5406862938831	4.51604603254358	1.13609627336951	22.3989464874554	2.47054590995273	9.10833889385541	26.4568447674271	3.97200260824949	7.86893413398106	3.67174698414309	8.18839344053066	22.5826635856235	2.1517125677864	5.36597129427968	8.10538015487799	3.2517160530529	2.77730642958176	14.314409231754	11.1514811224489	10.5631947842367	0	2.566069438576
protein_coding	OGFRL1	ENSG00000119900.8	176.473577077247	-1.10801588042917	0.319647382791632	4.71491204587745e-05	0.00113377223249945	213.736079681593	135.246304876344	150.226634174204	161.67444796506	346.5093633777	138.126836672641	90.5866833649335	210.40262844806	195.550591759244	128.097084116046	202.625053950012	122.085587222758	160.697221270414	259.106350613995	83.9167901436695	224.297600100891	271.530235188413	160.959944626119	163.861079345324	155.311340164531	179.220232325071	132.520080020424	112.143935617969	236.933744828517
protein_coding	SOBP	ENSG00000112320.11	225.996982245521	-1.30710871519738	0.759349503702725	0.00275607134695164	0.0265512881613736	333.030635782946	25.1171709056067	186.488235526598	153.545565106482	223.810965853793	194.12420289128	12.3527295497637	306.040186833542	322.08332760346	45.6780299948691	277.379928222832	44.0609638097171	195.497893392669	251.974983165904	90.3719278470286	255.420233607713	361.70258941143	62.5955340212684	584.16011902203	65.8462824660685	356.050861552475	451.336504417387	245.480425998389	379.778276909248
protein_coding	RSPO3	ENSG00000146374.13	75.1787416991263	-2.52160920509321	0.618783930508884	1.38481031527778e-06	6.46490559076738e-05	217.46403455976	0	91.949060572142	18.967393336683	126.106686344015	149.326309916369	13.9997601563988	82.8858839340842	142.636902224389	2.97900195618711	25.5740359354384	10.0973042063935	105.425565546832	114.101879169466	16.137844258398	64.3916555313562	86.1196641455786	8.12929013263226	58.323435021217	18.6087320012802	36.6405808309035	172.85227828751	38.8530170644933	202.719485647504
protein_coding	LAMA2	ENSG00000196569.12	170.822306482668	-1.36482456570448	0.293900028637523	2.48892079344774e-07	1.58187246446909e-05	263.442144723823	89.8421882392855	233.110294408247	57.8053892165579	312.426475176615	207.812447966947	66.7047395687238	245.01431624471	201.302079752162	38.7270254304325	190.821652749041	31.2098493652163	155.579475370082	198.489727305217	72.0823710208443	171.71108141695	305.978100846644	122.752281002747	271.250261289152	70.1406052355947	220.64001935131	207.422733945012	143.932767761646	221.537328197061
protein_coding	SLC2A12	ENSG00000146411.5	104.852713587848	-2.15705874789089	1.01157719154843	0.000649183433627266	0.00873548882543044	248.530325211154	0.966045034831027	360.025899141626	0	306.745993809767	391.981563530469	3.29406121327031	103.835063389952	106.977676668292	0	120.001245543211	0	156.603024550149	149.758716409924	19.3654131100776	59.0256842370765	70.9220763551824	3.2517160530529	138.865321479088	3.5786023079385	105.142536297375	93.1481721882692	28.2567396832678	46.189249894368
protein_coding	AKAP12	ENSG00000131016.16	1617.41882021303	-1.59149187749865	0.295618988587977	3.7409768480509e-09	4.41561015190949e-07	3762.74912369687	966.045034831027	4101.44612439399	2079.18759338307	3228.78560891614	3659.73897886701	642.34193658771	2765.2916881745	1603.5148524258	567.996372979676	1198.04522189862	2406.8301481058	1745.1513520131	1792.35035195369	525.017866539881	1144.02507994043	774.063804790848	425.161873936667	1038.71260466358	1641.1470184206	729.625479154513	907.474461009427	399.126448026158	714.222660403653
protein_coding	CNKSR3	ENSG00000153721.18	371.567282685339	-1.56631599768639	0.332772119499853	1.31679602278978e-07	9.34127117985117e-06	713.282033356012	125.585854528033	362.61601352394	9.03209206508716	635.077816813555	494.021208639988	125.174326104272	327.900200178795	622.311000833828	198.600130412474	619.678563051008	35.7995330953952	600.823368698937	502.761405090459	195.805843668562	318.738694880213	488.349154331399	127.629855082326	586.011656641751	60.1205187733668	600.586911880462	470.542313115999	274.620188796759	422.546100885514
protein_coding	ELFN1	ENSG00000225968.7	111.138475847516	-1.09651698462664	0.432761221610686	0.000798910500271825	0.0103321224125454	191.368350412589	38.6418013932411	47.9171160728064	14.4513473041395	113.609627336951	119.461047933095	46.9403722891019	165.771767868168	162.191961400314	61.566040427867	57.0497724713627	6.42555722225041	234.39276223519	171.152818754199	91.4477841309218	215.712046030043	145.896842787804	69.0989661273742	101.834569084665	45.8061095416128	160.10340754373	138.281822630008	69.7588260930675	198.442703249877
protein_coding	SDK1	ENSG00000146555.18	31.4838989181222	-1.83351045587715	0.589493167053496	9.25728360108918e-05	0.00191498977114726	70.8311426851789	18.3548556617895	31.0813725877663	37.0315774668574	46.5799472081498	69.6856112943056	11.5292142464461	54.6500333631325	18.4047615773406	1.98600130412474	7.86893413398106	7.34349396828619	30.70647540199	40.4110822058525	5.37928141946599	24.6834679536865	41.5400732937497	24.3878703978968	42.585365253587	21.471613847631	53.3678025145768	50.8953930513224	11.4793004963276	33.358902701488
antisense	AC004130.1	ENSG00000271133.5	18.436336629616	-1.24632683620063	0.883074930615688	0.00545805163751078	0.0433864138655781	38.5222004077289	8.69440531347924	7.77034314694157	0	30.6745993809767	39.8203493110318	5.76460712322304	9.10833889385541	35.6592255560974	4.96500326031186	9.83616766747632	0	28.6593770418573	29.7140310337151	6.45513770335919	37.5617990599578	32.4215206195119	8.94221914589549	22.2184514366541	1.4314409231754	37.4371151967927	16.3249373938204	17.6604623020424	12.83034719288
protein_coding	GPNMB	ENSG00000136235.16	1853.02763448518	-1.37149545758902	0.200489747195226	4.08047651229597e-13	1.57094064533645e-10	2794.72350699943	619.234867326688	1583.85494478492	557.280080415878	2341.49441941456	2145.32131913184	561.637436862588	2459.25150134096	2935.55947158582	697.086457747785	2044.93925806833	554.433794605607	2349.04536825223	2706.35394655077	1111.35954126167	3179.87458899014	2713.27600684541	766.592059507222	2161.67017102447	635.559769889878	2532.18274916179	2694.57496041529	1614.16625440668	2713.19075305436
protein_coding	TRIL	ENSG00000255690.2	30.6780286781668	-4.37543254108054	0.997856570721811	2.57612042875341e-07	1.62260930682827e-05	96.9268268323501	0	66.0479167490034	5.4192552390523	69.30187267554	77.1519267901241	0.823515303317577	61.9367044782168	56.3645823306055	0	25.5740359354384	0	55.2716557235819	54.6738171020357	0	27.9030507302543	27.3556580227132	0.812929013263226	46.2884404930293	0	7.96534365889206	14.4043565239592	4.4151155755106	37.6356850991146
protein_coding	INMT	ENSG00000241644.2	51.1514081921582	-2.75490665993715	0.906687969175111	9.81765712492447e-05	0.0020043431973356	213.736079681593	29.9473960797618	165.767320468087	7.22567365206973	76.118450315757	158.037011328157	21.411397886257	275.071834594433	35.6592255560974	0	25.5740359354384	0	31.7300245820563	19.0169798615776	4.30342513557279	51.5133244250849	13.1712427516767	10.5680771724219	39.8080588240052	9.30436600064011	17.5237560495625	6.72203304451428	0.88302311510212	14.5410601519307
protein_coding	SUGCT	ENSG00000175600.15	117.541461847994	-1.33717098734421	0.375844389775335	2.63989367016405e-05	0.000711135064955296	114.323949597131	39.6078464280721	120.440318777594	71.3535273141886	144.284226717928	115.727890185186	37.058188649291	61.9367044782168	92.0238078867028	56.6010371675552	232.133556952441	71.5990661907903	172.97981143121	115.290440410814	39.8066825040483	101.953454591314	221.884781739785	173.96680883833	213.852595077796	106.642348776567	143.376185860057	146.924436544383	72.4078954383739	154.819522794085
protein_coding	PHKG1	ENSG00000164776.9	21.5392841062219	-2.99464443310071	1.44344509766065	0.00108240183994355	0.013197409933895	23.6103808950596	0	16.8357434850401	3.61283682603487	17.0414441005426	6.22192957984872	0.823515303317577	34.6116877966505	17.2544639787568	12.9090084768108	0.983616766747632	7.34349396828619	64.4835983441789	39.2225209645039	3.22756885167959	86.9287349673308	16.210760309756	0	40.7338276338658	0	46.198993221574	15.3646469588898	0.88302311510212	62.4410230053493
protein_coding	KCTD7	ENSG00000243335.9	100.343943681128	-1.18730616926048	0.344071488240116	4.2490190398798e-05	0.00103975124449741	203.794866673146	74.3854676819891	90.654003380985	53.2893431840143	118.154012430429	121.949819765035	41.1757651658789	98.3700600536384	103.526783872541	86.3910567294263	104.263377275249	29.3739758731447	66.5306967043116	77.2564806876592	47.3376764913007	64.3916555313562	161.0944305782	89.4221914589549	131.459171000203	83.0235735441733	159.306873177841	136.361241760147	105.079750697152	161.662374630288
protein_coding	SEMA3E	ENSG00000170381.13	75.3821636258921	-1.44630420462355	0.507120265016217	0.000193049283747227	0.00342802811569348	244.802370332987	86.9440531347924	212.389379349736	40.6444142928922	273.799201882051	333.495425479891	69.9988007819941	86.5292194916264	59.8154751263568	15.8880104329979	39.3446706699053	1.83587349207155	73.6955409647759	87.9535318597966	15.0619879745048	47.2205473896612	33.4346931388717	2.43878703978968	17.5896073873511	4.2943227695262	18.3202904154517	20.1660991335428	13.2453467265318	10.264277754304
protein_coding	PDK4	ENSG00000004799.7	63.8153952252384	-3.16081507246259	0.734338341736639	6.59241004414663e-07	3.44226734126705e-05	84.5003105717924	9.66045034831027	518.022876462772	42.4508327059097	27.2663105608682	60.9749098825174	3.29406121327031	81.0642161553131	19.5550591759244	13.9020091288732	249.838658753899	11.9331776984651	38.8948688425206	24.9597860683207	6.45513770335919	9.65874832970342	25.3293129839937	6.50343210610581	187.931068401699	10.0200864622278	41.4197870262387	21.1263895684734	0.88302311510212	35.924972140064
antisense	AC093799.1	ENSG00000272950.1	11.9874021172471	-2.27131431558825	0.963760068528945	0.000661866467940992	0.00887077901593433	37.2795487816731	7.72836027864821	12.9505719115693	4.51604603254358	15.9053478271731	12.4438591596974	2.47054590995273	13.6625083407831	17.2544639787568	7.94400521649897	6.88531736723342	4.58968373017887	16.3767868810613	15.4512961375318	3.22756885167959	10.7319425885594	21.2766229065547	0	33.3276771549811	3.5786023079385	8.76187802478127	11.5234852191673	4.4151155755106	15.396416631456
protein_coding	GAL3ST4	ENSG00000197093.10	178.56957141782	-1.03426202969987	0.261143086689093	7.60820304317758e-06	0.000259260844420819	265.927447975935	91.7742783089475	208.504207776266	24.3866485757353	159.053478271731	256.343498689767	97.1748057914741	210.40262844806	230.059519716757	74.4750489046779	184.919952148555	32.1277861112521	310.135401560099	261.483473096693	92.523640414815	242.541902501442	270.517062669053	93.486836525271	275.879105338455	24.3344956939818	243.739515962097	238.152027862791	163.359276293892	234.367675389941
protein_coding	LRRN3	ENSG00000173114.12	65.8048872673182	-1.15009066640599	0.59220717181471	0.00295377296806817	0.0279761936004622	37.2795487816731	5.79627020898616	22.0159722496678	1.80641841301743	72.7101614956485	72.1743831262451	12.3527295497637	62.8475383676023	102.376486273957	21.8460143453722	72.7876407393248	11.0152409524293	123.849450788026	112.913317928117	27.9722633812232	115.904979956441	119.55435728445	73.1636111936903	108.314950753689	39.3646253873235	101.159864467929	105.631947842367	52.9813869061272	103.498134022565
protein_coding	TMEM140	ENSG00000146859.6	51.5745305345931	-1.84270559333058	0.778428442817183	0.000500438493417631	0.00717993777175081	67.1031878070116	8.69440531347924	37.5566585435509	0	78.3906428624961	39.8203493110318	0	33.700853907265	90.873510288119	16.8810110850603	36.3938203696624	2.75381023810732	25.5887295016583	45.1653271712469	15.0619879745048	22.5370794359747	102.330424455335	25.20079941116	175.896073873511	7.15720461587701	105.939070663264	124.837756540979	72.4078954383739	103.498134022565
protein_coding	RARRES2	ENSG00000106538.9	91.0361485345449	-1.18649640182387	0.317149029091321	1.46439063434907e-05	0.000443293768320411	161.54471138725	40.5738914629031	115.260090012967	35.2251590538399	128.378878890754	149.326309916369	41.9992804691964	161.217598421241	113.879462259795	36.7410241263077	81.6401916400535	24.7842921429659	89.0487786657709	103.404827997328	54.8686704785531	71.9040153433477	139.817807671645	56.9050309284258	118.498407662155	42.943227695262	122.666292346938	152.686179153967	67.9927798628633	73.5606572391786
lincRNA	LINC01003	ENSG00000261455.1	16.0156063432459	-2.06948653787176	0.991489782070832	0.00112353798570704	0.0135694020182641	14.9118195126692	6.76231524381719	19.4258578673539	4.51604603254358	39.7633695679328	21.1545605714856	3.29406121327031	15.4841761195542	47.1622015419352	8.93700586856134	18.688718568205	0	9.21194262059699	23.7712248269721	5.37928141946599	4.29277703542374	21.2766229065547	3.2517160530529	10.1834569084665	0.715720461587701	45.4024588556848	38.4116173972244	4.4151155755106	17.962486070032
protein_coding	ANGPT2	ENSG00000091879.13	9.53495083288105	-7.34453815352153	3.11439941169908	2.53232336291547e-05	0.000687988664516649	41.0075036598404	0	2.59011438231386	53.2893431840143	24.9941180141292	21.1545605714856	0	8.19750500446987	6.90178559150271	0	2.9508503002429	0	4.09419672026533	10.6970511721374	0	17.171108141695	20.263450387195	0	1.85153761972117	2.8628818463508	5.57574056122444	0.960290434930611	0	4.27678239762666
protein_coding	EGR3	ENSG00000179388.8	30.9337117945877	-4.3697947778039	0.992193973692881	3.9999324057867e-07	2.27461743205182e-05	64.6178845549001	11.5925404179723	14.2456291027262	0	19.3136366472816	11.1994732437277	0	20.0383455664819	135.735116632887	0	15.7378682679621	1.83587349207155	92.1194262059699	28.5254697923665	7.53099398725239	33.269022024534	62.8166962003044	8.12929013263226	57.3976662113564	15.0301296933417	35.8440464650143	26.8881321780571	4.4151155755106	76.1267266777546
protein_coding	PTK2B	ENSG00000120899.17	100.768122794601	-1.19922545138931	0.587167144471001	0.00184674720819648	0.0196065089087889	253.500931715377	61.8268822291857	642.348366813837	40.6444142928922	143.148130444558	192.87981697531	27.9995203127976	152.109259527385	63.2663679221082	33.7620221701206	161.313149746612	9.17936746035773	135.108491768756	65.3708682741731	20.4412693939708	44.0009646130934	33.4346931388717	63.4084630345316	98.1314938452222	7.87292507746471	60.5366118075797	41.2924887020163	31.7888321436763	35.0696156605386
protein_coding	SCARA5	ENSG00000168079.16	80.0257562986033	-1.70060466453946	1.43531662676196	0.00289171348367838	0.0275743432394749	217.46403455976	17.3888106269585	88.0638889986712	100.256221922468	215.858291940207	175.458414151734	14.8232754597164	236.816811240241	126.532735844216	23.8320156494969	31.4757365359242	14.6869879365724	55.2716557235819	117.667562893512	6.45513770335919	99.807066073602	28.368830542073	28.4525154642129	34.2534459648417	176.782954012162	11.1514811224489	28.8087130479183	25.6076703379615	45.3338934148426
protein_coding	FZD3	ENSG00000104290.10	46.8691420859411	-2.22706303837775	0.898822654415012	0.000387510766790317	0.00589704900361517	26.0956841471712	0.966045034831027	10.3604575292554	29.8059038147876	21.5858291940207	17.4214028235764	0	6.37583722569879	118.48065265413	6.9510045644366	45.2463712703911	27.5381023810732	137.155590128889	108.159072962723	6.45513770335919	114.831785697585	88.1460091842981	8.12929013263226	62.0265102606593	9.30436600064011	101.956398833818	67.2203304451427	37.086970834289	73.5606572391786
protein_coding	RAB11FIP1	ENSG00000156675.15	79.7818453179517	-1.0154811840918	0.415798681084272	0.00122901686659204	0.0145309519428887	90.7135687020712	75.3515127168201	78.9984886605727	28.9026946082789	114.74572361032	58.4861380505779	51.0579488056898	85.6183856022408	71.3184511121947	47.6640312989938	26.5576527021861	34.8815963493594	74.7190901448423	62.9937457914759	16.137844258398	45.0741588719493	158.054913020121	137.385003241485	157.3806976763	40.0803458489112	129.038567274051	169.011116547788	75.0569647836802	85.5356479525333
lincRNA	LINC00968	ENSG00000246430.6	205.885167041377	-1.47686964102857	0.45305266782683	5.14947320787501e-05	0.00122178210604413	293.265783749162	235.714988498771	839.19705986969	34.3219498473312	396.497599405958	227.722622622463	28.8230356161152	279.626004041361	149.538687815892	139.020091288732	808.532982266554	26.6201656350374	238.486958955455	186.604114891731	51.6411016268735	82.6359579319071	116.514839726371	97.5514815915871	247.180272232777	40.0803458489112	149.748460787171	113.314271321812	66.226733632659	92.3784997887359
protein_coding	FAM110B	ENSG00000169122.11	120.847227647701	-1.47313196094635	0.369908853638765	4.31870271945467e-06	0.00016304026828492	252.258280089321	60.8608371943547	106.194689674868	7.22567365206973	237.444121134227	262.565428269616	60.9401324455007	298.753515718457	165.642854196065	41.7060273866196	42.2955209701482	6.42555722225041	124.872999968093	247.220738200509	53.7928141946599	204.980103441484	125.633392400609	37.3947346101084	109.240719563549	9.30436600064011	101.159864467929	193.018377421053	54.7474331363315	96.6552821863626
protein_coding	TOX	ENSG00000198846.5	192.308242732571	-1.28829351736285	0.419194977006826	0.000122037097517522	0.00240749026928528	193.8536536647	145.872800259485	259.011438231386	25.2898577822441	194.272462746186	161.770169076067	32.9406121327031	92.9050567173252	287.574399645946	128.097084116046	354.102036029148	28.456039127109	338.794778601956	356.568372404581	66.7030896013783	171.71108141695	224.924299297864	191.038318116858	312.909857732878	10.0200864622278	316.224143258015	290.968001783975	173.072530560016	258.317656816651
protein_coding	ADHFE1	ENSG00000147576.16	7.76036511484811	-2.05043473288854	1.28366974329552	0.00264339285654121	0.0257126704037243	23.6103808950596	0	15.5406862938831	0	12.4970590070646	9.95508732775795	2.47054590995273	11.840840562012	23.0059519716757	0	9.83616766747632	0	1.02354918006633	2.37712248269721	2.1517125677864	8.58555407084749	21.2766229065547	0	5.55461285916352	0	16.7272216836733	7.68232347944489	4.4151155755106	7.698208315728
protein_coding	IL7	ENSG00000104432.13	20.425975092949	-1.36856311319032	1.10734833069028	0.00578964328323939	0.0450284216812738	23.6103808950596	1.93209006966205	7.77034314694157	0.903209206508717	32.9467919277157	23.6433324034251	3.29406121327031	12.7516744513976	37.9598207532649	6.9510045644366	53.1153054043721	11.0152409524293	25.5887295016583	11.885612413486	3.22756885167959	23.6102736948306	48.6322809292679	18.6973673050542	39.8080588240052	4.2943227695262	15.9306873177841	46.0939408766693	20.3095316473488	16.2517731109813
protein_coding	NIPAL2	ENSG00000104361.9	111.969641196037	-1.32825295062114	0.312247005656476	1.61358063601814e-06	7.26421590176626e-05	237.346460576652	77.2836027864821	173.537663615028	57.8053892165579	244.260698774444	190.391045143371	60.9401324455007	163.039266200012	111.578867062627	45.6780299948691	76.7221078063153	30.2919126191805	116.684606527562	133.118859031044	44.1101076396211	68.6844325667799	130.699254997408	73.1636111936903	78.6903488381499	78.7292507746471	128.242032908162	178.614020897094	65.3437105175569	122.315976572123
protein_coding	OSR2	ENSG00000164920.9	304.042024325987	-1.17020419078133	0.461071611596718	0.000632457620701057	0.00858264781733534	886.010609377764	143.940710189823	676.019853783917	31.6123222278051	936.143329256475	864.848211598971	170.467667786738	361.60105408606	360.043148356725	91.3560599897382	393.446706699053	13.7690511905366	506.656844132834	328.042902612214	84.9926464275626	133.076088098136	196.555468755791	83.7316883661123	178.673380303093	46.5218300032005	232.588034839648	229.509413948416	195.148108437569	152.253453355509
protein_coding	NCALD	ENSG00000104490.17	41.8558407517903	-1.10653141489181	0.640295938238858	0.00456836039558819	0.0384452098210055	39.7648520337846	28.0153060100998	42.7368873081787	86.7080838248368	27.2663105608682	31.1096478992436	8.23515303317577	43.720026690506	103.526783872541	16.8810110850603	30.4921197691766	45.8968373017887	94.1665245661026	54.6738171020357	35.5032573684755	95.5142890381783	34.4478656582314	17.0715092785277	35.1792147747023	26.4816570787449	23.099496610787	28.8087130479183	15.8944160718382	39.3463980581653
protein_coding	RSPO2	ENSG00000147655.10	170.031584205892	-1.74950215687455	1.05133024305437	0.00129256174877951	0.015054164447228	478.420876031472	155.533250607795	703.216054798212	0	369.23128884509	450.467701581047	16.4703060663515	126.60591062459	217.406246132335	46.6710306469315	335.413317460942	5.50762047621464	166.838516350812	212.7524622014	13.9861316906116	68.6844325667799	44.5795908518289	94.2997655385342	217.555670317238	0.715720461587701	101.159864467929	110.43340001702	62.6946411722505	82.1142220344319
protein_coding	NOV	ENSG00000136999.4	445.345778294937	-3.12361535012268	0.656063799196845	3.17046925931518e-08	2.80078057964409e-06	1412.89489882541	88.8761432044545	178.717892379656	43.3540419124184	1933.6358572749	1730.94080911391	51.0579488056898	1971.9553705197	448.616063447676	78.4470515129273	20.6559521017003	22.0304819048586	368.47770482388	293.574626613105	15.0619879745048	506.547690180002	366.768452008229	36.5818055968452	47.2142093028899	16.4615706165171	375.167686333816	282.3253878696	92.7174270857226	306.217619670069
protein_coding	ENPP2	ENSG00000136960.12	655.58633486745	-1.36327772324961	0.249261753708993	3.12327252058311e-09	3.81473789774872e-07	1276.20321995928	353.572482748156	696.740768842428	313.413594658525	1643.93130756568	1317.80468501196	387.052192559261	1522.00342916324	1153.74849137954	236.334155190844	431.80776060221	154.21337333401	1157.63412265502	1059.0080660416	369.018705375367	1104.31689236276	486.322809292679	225.181336673914	172.192998634069	95.1908213911642	445.262710532066	492.628993119403	240.182287307777	400.306832417856
protein_coding	COL14A1	ENSG00000187955.11	421.058035348885	-1.22715352183765	0.304633874414368	4.27193722395758e-06	0.000161734852419699	786.598479293303	177.752286408909	537.448734330125	189.67393336683	950.912580810278	731.698918590209	175.408759606644	817.928832668216	498.078860186779	88.3770580335511	449.512862403668	89.9578011115058	573.187540837146	452.841832953818	166.757724003446	484.010610744027	444.78273599893	203.232253315806	536.02014090928	78.7292507746471	477.124085167635	392.75878788662	309.058090285742	493.540688686117
lincRNA	LY6E-DT	ENSG00000247317.3	27.0031433615452	-1.19033158832454	0.800430574972081	0.00492695565504431	0.0405413117344771	68.3458394330674	10.6264953831413	50.5072304551202	18.0641841301743	72.7101614956485	54.7529803026687	7.4116377298582	67.40170781453	24.1562495702595	4.96500326031186	12.7870179677192	0.917936746035773	18.423885241194	42.7882046885497	11.8344191228252	21.4638851771187	28.368830542073	0.812929013263226	21.2926826267935	1.4314409231754	34.2509777332359	31.6895843527102	9.71325426612332	33.358902701488
protein_coding	HACD4	ENSG00000188921.13	131.016214710589	-1.22044718375881	0.361049503624773	5.42900783481888e-05	0.00126909771453032	144.147588622469	45.4041166370583	212.389379349736	15.3545565106482	176.094922372274	126.927363428914	35.4111580426558	69.2233755933011	210.504460540833	86.3910567294263	165.247616813602	15.6049246826081	153.53237700995	185.415553650382	78.5375087242035	198.540937888348	215.805746623626	79.6670432997961	160.158004105881	29.3445389250957	204.709332033526	206.462443510081	115.676028078378	213.839119881333
protein_coding	AQP3	ENSG00000165272.15	82.0418146330811	-2.68729322239276	0.579199076862191	1.45113854474954e-07	1.00748788993627e-05	181.427137404142	14.4906755224654	176.127777997342	13.5481380976307	168.142248458687	141.859994420551	11.5292142464461	70.1342094826866	70.1681535136109	3.97200260824949	57.0497724713627	15.6049246826081	60.3894016239136	85.5764093770994	1.0758562838932	20.3906909182628	159.06808553948	29.2654444774761	234.219508894728	24.3344956939818	140.98658276239	96.9893339279917	60.9285949420463	131.724897846901
protein_coding	RORB	ENSG00000198963.10	210.647269220118	-1.24783312590003	0.521119108204072	0.000692556415349098	0.00919437373345315	442.383978875854	56.0306120201995	572.415278491363	7.22567365206973	577.13690687171	498.998752303867	53.5284947156425	228.619306235771	211.654758139417	44.6850293428067	424.922443234977	11.9331776984651	145.343983569419	249.597860683207	41.9583950718347	151.320390498687	138.804635152286	64.2213920477949	464.735942550014	17.1772910781048	174.441026129736	176.693440027232	156.295091373075	145.410601519307
protein_coding	TLE1	ENSG00000196781.14	202.819020761982	-1.08908043281498	0.305714717019173	3.38501718169112e-05	0.000872402776771256	280.839267488604	133.314214806682	297.863153966094	99.3530127159588	184.04759628586	260.076656437676	112.821596554508	198.561787886048	193.249996562076	107.244070422736	242.953341386665	145.034005873652	189.356598312271	272.18052426883	98.9787781181742	107.319425885594	382.979212317985	114.622990870115	264.769879620128	174.635792627399	348.882052259472	206.462443510081	151.879975797565	300.230124313392
protein_coding	SHC3	ENSG00000148082.9	116.130504273265	-1.47125250025707	0.388953223920601	9.39347231075191e-06	0.000306838865294933	195.096305290756	31.8794861494239	225.339951261306	102.965849541994	178.367114919013	179.191571899643	62.5871630521359	227.708472346385	152.989580611643	33.7620221701206	72.7876407393248	23.8663553969301	99.2842704664342	149.758716409924	62.3996644658055	159.905944569534	179.331535926675	45.5240247427407	136.088015049506	48.6689913879636	67.7054211005825	178.614020897094	44.151155755106	129.158828408325
protein_coding	OGN	ENSG00000106809.10	54.5822441496727	-1.26622769419065	0.619648333662223	0.0019680541331065	0.02050689047004	31.0662906513943	2.89813510449308	38.8517157347079	17.1609749236656	36.3550807478243	48.53105072282	16.4703060663515	21.860013345253	111.578867062627	8.93700586856134	57.0497724713627	4.58968373017887	79.8368360451739	59.4280620674301	15.0619879745048	52.5865186839409	142.857325229725	56.9050309284258	113.869563612852	25.0502161555695	121.869757981049	129.639208715632	65.3437105175569	52.1767452510453
protein_coding	OMD	ENSG00000127083.7	196.695844682539	-1.49263318476643	0.792068465156308	0.00177861642733807	0.0190705697239623	197.581608542867	66.6571074033408	187.783292717755	24.3866485757353	264.710431695095	141.859994420551	36.2346733459734	103.835063389952	307.129458821871	51.6360339072433	536.071137877459	3.67174698414309	295.80571303917	179.472747443639	27.9722633812232	76.1967923787715	349.544519179113	369.882701034768	319.390239401902	50.100432311139	333.747899307577	314.97526265724	234.001125502062	248.053379062347
protein_coding	FRRS1L	ENSG00000260230.3	16.8700258848121	-1.7425814570129	1.23565492320386	0.00371945908687323	0.032775108114317	27.3383357732269	0	11.6555147204124	0	43.1716583880413	26.1321042353646	0.823515303317577	15.4841761195542	13.8035711830054	1.98600130412474	16.7214850347097	0	24.565180321592	27.3369085510179	1.0758562838932	30.0494392479662	26.3424855033535	12.1939351989484	15.73806976763	5.0100432311139	28.6752371720114	41.2924887020163	13.2453467265318	22.2392684676587
protein_coding	SVEP1	ENSG00000165124.17	359.701118601615	-1.00499098261403	0.285699981741062	4.15896299190563e-05	0.00102306119412095	530.612244325814	225.088493115629	765.378799973745	118.320406052642	494.201878915736	574.906293178021	202.584764616124	471.81195470171	408.355647497244	194.628127804225	480.004982172844	63.3376354764683	378.713196624543	386.282403438296	125.875185215504	262.932593419704	433.637838285972	455.240247427407	506.395538993741	95.1908213911642	412.604801530609	367.791236578424	320.53739078207	358.394364921114
protein_coding	WDR31	ENSG00000148225.15	38.8277450968042	-1.06763719968495	0.622630888890106	0.00465197544363691	0.0388938375484071	70.8311426851789	7.72836027864821	47.9171160728064	16.2577657171569	35.2189844744547	54.7529803026687	23.8819437962097	9.10833889385541	77.0699391051136	23.8320156494969	46.2299880371387	12.8511144445008	47.0832622830513	36.8453984818067	12.9102754067184	25.7566622125425	61.8035236809447	55.2791729018994	71.2841983592652	14.314409231754	54.9608712463552	36.4910365273632	43.2681326400039	46.189249894368
protein_coding	GSN	ENSG00000148180.19	1438.01629095796	-1.20399675499561	0.256321194360838	1.91755182371775e-07	1.28256823409236e-05	1808.05811591115	644.352038232295	2174.40102395248	344.122707679821	1623.48157464503	1398.68976954999	436.463110758316	1786.14525708505	2094.69192702107	644.457423188479	2287.89259945499	243.25323769948	1453.43983569419	1635.46026809568	773.540668119209	2092.72880476908	1954.40978984495	1325.07429161906	2367.19084681352	540.368948498714	1799.37113254372	1447.15768544043	1331.598857574	2306.0410688003
protein_coding	OLFML2A	ENSG00000185585.19	181.448160058842	-2.79517949497569	0.802603018969546	1.54819068346619e-05	0.000462678432765236	103.140084962629	0	47.9171160728064	19.8706025431918	51.1243323016279	73.4187690422148	8.23515303317577	62.8475383676023	262.267852477103	8.93700586856134	71.8040239725771	13.7690511905366	247.698901576052	320.911535164123	12.9102754067184	282.250090079111	639.311859716001	86.170475405902	234.219508894728	17.8930115396925	577.487415269675	512.795092252946	139.517652186135	560.258494089093
protein_coding	PHYHD1	ENSG00000175287.18	92.8982044194478	-1.46691182551227	0.376951223717773	6.42942089742643e-06	0.000229207223160537	94.4415235802386	20.2869457314516	125.620547542222	10.8385104781046	78.3906428624961	55.9973662186384	19.7643672796219	60.1150366994457	119.630950252714	25.8180169536217	76.7221078063153	17.4407981746797	185.262401592006	82.0107256530536	44.1101076396211	141.661642168984	164.133948136279	61.7826050080052	218.481439127098	16.4615706165171	189.575179081631	169.971406982718	67.9927798628633	183.046286618421
processed_transcript	LINC00963	ENSG00000204054.13	210.080355262502	-1.20186735436429	0.281231242286788	1.51531891059116e-06	6.88808071785226e-05	406.347081720237	93.7063683786096	350.960498803528	54.192552390523	331.740111823896	311.096478992436	93.0572292748862	263.230994032421	217.406246132335	106.251069770674	194.756119816031	66.0914457145757	257.934393376716	273.369085510179	100.054634402067	209.272880476908	247.214094723779	156.082370546539	339.757153218835	68.7091643124193	253.297928352768	298.65032526342	156.295091373075	192.4552078932
protein_coding	NTNG2	ENSG00000196358.10	65.8134655449632	-1.45862013631057	0.701137409692008	0.00136607956738151	0.0156636355946455	90.7135687020712	23.1850808359446	50.5072304551202	4.51604603254358	76.118450315757	92.084557781761	4.94109181990546	99.280893943024	74.7693439079461	3.97200260824949	28.5248862356813	17.4407981746797	133.061393408623	130.741736548346	49.4893890590871	116.978174215297	119.55435728445	17.0715092785277	87.0222681268951	3.5786023079385	102.752933199708	101.790786102645	28.2567396832678	123.171333051648
protein_coding	UAP1L1	ENSG00000197355.10	118.10277638538	-1.14580662746162	0.289288179191242	6.99668715199523e-06	0.000242057802307697	193.8536536647	56.0306120201995	76.4083742782588	135.481380976307	142.012034171189	194.12420289128	92.2337139715686	194.00761843912	121.931545449881	69.510045644366	50.1644551041292	88.1219276194342	127.943647508292	103.404827997328	38.7308262201551	156.686361792967	144.883670268444	54.4662438886361	102.760337894525	96.6222623143396	154.527666982506	162.289083503273	63.5776642873527	214.694476360859
protein_coding	AKR1C3	ENSG00000196139.13	110.862427396405	-1.6800561710062	0.480969752051241	1.67357038612377e-05	0.000494883571441988	367.824881312508	41.5399364977341	347.075327230057	20.7738117497005	271.527009335312	349.672442387498	25.5289744028449	314.237691838012	141.486604625806	8.93700586856134	111.148694642482	4.58968373017887	78.8132868651076	83.1992868944022	38.7308262201551	81.5627636730511	48.6322809292679	7.31636111936903	78.6903488381499	9.30436600064011	66.1123523688041	66.2600400102121	34.4379014889827	63.2963794848746
protein_coding	CAMK1D	ENSG00000183049.12	439.374445937035	-1.29855817764343	0.286497083270739	4.19295457667583e-07	2.37476774128986e-05	328.060029278723	103.36681872692	143.751348218419	47.870087944962	405.586369592914	373.315774790923	121.056749587684	470.901120812325	645.316952805504	129.090084768108	350.167568962157	27.5381023810732	685.777950644443	597.846304398347	202.260981371921	600.988784959324	975.685136143438	383.702494260243	536.02014090928	164.615706165171	1009.20904158162	810.485127081436	452.990858047388	979.383169056506
protein_coding	PHYH	ENSG00000107537.13	191.566210539934	-1.02004140308614	0.284684291695299	3.04973817958791e-05	0.000803688976932302	300.721693505496	72.453377612327	159.292034512302	64.1278536621189	180.639307465752	186.657887395461	66.7047395687238	164.860933978783	268.019340470022	89.3700586856134	229.182706652198	110.152409524293	228.251467154792	223.449513373537	130.178610351077	252.200650831145	276.596097785211	142.262577321065	321.241777021624	83.739294005761	293.921181013117	311.134100917518	225.170894351041	217.260545799435
protein_coding	ITGA8	ENSG00000077943.7	1518.73277965519	-1.2538722867971	0.240163186158256	1.59645402410492e-08	1.53587624812177e-06	2339.91301186302	860.746126034445	2029.35461854291	525.667758188073	1913.18612435425	1856.62378662686	639.871390677758	2065.77126112641	1612.71723321447	599.772393845672	976.731449380399	279.052770794875	1536.34731927956	1471.43881678957	563.748692760036	1467.05655185606	2431.6140464634	2055.08454552944	2091.31174147506	745.065000512796	2428.63328159619	1958.03219682352	1544.40742831361	2457.43916567628
protein_coding	SVIL	ENSG00000197321.14	739.416293391098	-1.16601663468322	0.24403699482749	1.53290618890891e-07	1.05030245509339e-05	1021.45963661784	158.431385712288	788.68982941457	251.092159409423	1053.16124541353	914.623648237761	342.582366180112	1821.66777877108	1131.89283700645	176.754116067102	938.370395477241	153.295436587974	823.957089953397	1043.55676990407	426.039088421706	1513.20390498687	874.367884207463	265.827787337075	747.095429557493	196.10740647503	817.244259402326	829.690935780048	498.025036917596	958.854613547898
antisense	ZEB1-AS1	ENSG00000237036.4	23.5270095104978	-1.7374764580923	0.732455394846232	0.000837198654631495	0.0107195007319544	14.9118195126692	11.5925404179723	45.3270016904925	8.12888285857845	20.4497329206511	16.1770169076067	4.11757651658789	36.4333555754216	12.6532735844216	15.8880104329979	72.7876407393248	18.3587349207155	40.9419672026533	24.9597860683207	4.30342513557279	37.5617990599578	38.5005557356704	12.1939351989484	27.7730642958176	7.15720461587701	21.5064278790086	39.371907832155	6.18116180571484	27.3714073448106
protein_coding	VSTM4	ENSG00000165633.12	475.187550985982	-1.73866884401201	0.362643687974239	7.3094508059867e-08	5.83344011482325e-06	1051.28327564318	144.906755224654	1298.9423627304	63.2246444556102	654.391453460837	716.766287598572	156.46790763034	561.073675861493	494.627967391028	117.17407694336	497.710083974302	165.228614286439	530.19847527436	490.875792676973	114.040766092679	582.744482558773	519.757502431551	168.276305745488	790.606563620941	177.49867447375	622.889874125359	603.062393136424	301.110882249823	581.642406077226
protein_coding	TMEM26	ENSG00000196932.11	36.0691437298499	-1.6424952876066	0.819707143188088	0.0012106064250203	0.0143253393814954	50.9487166682866	9.66045034831027	60.8676879843757	1.80641841301743	45.4438509347803	94.5733296137005	4.11757651658789	35.5225216860361	100.075891076789	2.97900195618711	38.3610539031576	3.67174698414309	28.6593770418573	43.9767659298983	8.60685027114559	26.8298564713984	62.8166962003044	14.6327222387381	35.1792147747023	0	85.2291771501451	48.0145217465305	39.7360401795954	23.9499814267093
protein_coding	ZNF503	ENSG00000165655.16	1179.1540052192	-1.42460829479414	0.301180313997815	1.37448095257865e-07	9.70148716578878e-06	2758.68660984381	880.067026731065	2855.60110650103	777.663126804005	2476.68987594553	2666.71901792316	564.10798277254	1553.88261529173	1248.07289446341	567.003372327614	1325.91540157581	429.594397144742	1432.96885209287	1110.11619941959	364.715280239794	911.14192576869	996.961759049992	718.629247724692	1097.0360396848	701.406052355947	831.581877988331	673.163594886358	617.233157456382	740.738711268938
protein_coding	ENTPD1	ENSG00000138185.19	49.4990076517413	-1.19013545047403	0.443751027629254	0.000531642512066643	0.00754528990841408	82.0150073196808	14.4906755224654	142.456291027262	12.644928891122	86.3433167760826	99.5508732775795	19.7643672796219	45.541694469277	17.2544639787568	5.95800391237423	33.4429700694195	1.83587349207155	24.565180321592	11.885612413486	5.37928141946599	13.9515253651272	81.0538015487799	16.2585802652645	149.048778387554	7.15720461587701	93.1945208090371	113.314271321812	44.151155755106	66.717805402976
protein_coding	PYROXD2	ENSG00000119943.12	10.9476037015418	-2.35991600365262	1.59936828206955	0.00301868258691258	0.0283425238073357	16.154471138725	0.966045034831027	27.1962010142955	0	29.5385031076072	11.1994732437277	4.11757651658789	35.5225216860361	23.0059519716757	11.9160078247485	8.85255090072869	0	9.21194262059699	3.56568372404581	1.0758562838932	6.43916555313562	10.1317251935975	13.0068642122116	6.48038166902411	5.72576369270161	16.7272216836733	4.80145217465305	0	17.1071295905067
protein_coding	ADRA2A	ENSG00000150594.6	122.56405190278	-2.34508334863537	0.575898551397491	1.48475794471851e-06	6.81110765485452e-05	268.412751228046	11.5925404179723	116.555147204124	11.7417196846133	223.810965853793	288.69753250498	18.1173366729867	80.1533822659276	157.590771005979	17.8740117371227	17.7051018014574	1.83587349207155	212.898229453797	244.843615717812	15.0619879745048	88.0019292261868	245.187749685059	48.7757407957936	74.0615047888469	10.7358069238155	187.185575983964	286.166549609322	101.547658236744	212.983763401808
protein_coding	OLFML1	ENSG00000183801.7	138.092783404552	-2.22753827653347	0.291154722015358	7.95276376169645e-16	6.98153248729927e-13	329.302680904779	106.264953831413	261.6015526137	18.0641841301743	257.893854054878	278.742445177222	39.5287345592437	168.504269536325	149.538687815892	72.4890476005531	201.641437183265	20.194608412787	161.720770450481	191.358359857125	36.5791136523687	191.028578076357	157.041740500761	58.5308889549523	136.088015049506	13.5986887701663	109.125208126821	170.931697417649	45.0341788702081	139.423106162629
protein_coding	MRVI1	ENSG00000072952.18	28.6767355036848	-2.73897496015885	1.13048185437353	0.000343495270902968	0.00539076488838334	27.3383357732269	21.2529907662826	85.4737746163573	14.4513473041395	79.5267391358656	17.4214028235764	11.5292142464461	1.82166777877108	35.6592255560974	5.95800391237423	7.86893413398106	3.67174698414309	4.09419672026533	15.4512961375318	0	13.9515253651272	59.7771786422252	78.0411852732697	61.1007414507987	6.44148415428931	67.7054211005825	18.2455182636816	4.4151155755106	47.0446063738933
protein_coding	PAMR1	ENSG00000149090.11	579.451046056404	-1.05392427766568	0.331902114333713	0.000132399438025915	0.00258289237015557	900.922428890433	234.748943463939	485.646446683848	161.67444796506	1064.52220814723	756.586636909604	306.347692834139	1424.54420299899	797.156235818563	94.3350619459253	269.510994088851	29.3739758731447	764.59123750955	722.64523473995	361.487711388115	1430.56794705496	748.734491806854	138.197932254748	411.0413515781	48.6689913879636	829.988809256553	631.871106184342	366.45459276738	927.206423805461
protein_coding	NR1H3	ENSG00000025434.18	41.0918998610545	-1.14751615455087	0.525979297281356	0.00185840522411377	0.0197028288941325	99.4121300844616	20.2869457314516	93.2441177632989	17.1609749236656	37.4911770211938	53.508594386699	32.1170968293855	69.2233755933011	50.6130943376866	30.7830202139335	33.4429700694195	7.34349396828619	25.5887295016583	57.0509395847329	15.0619879745048	45.0741588719493	56.7376610841459	19.5102963183174	59.2492038310775	22.1873343092187	49.3851306851308	41.2924887020163	26.4906934530636	23.9499814267093
protein_coding	SERPING1	ENSG00000149131.15	472.496853501351	-1.21369369420003	0.257478150894545	1.43762356749274e-07	1.0046199317912e-05	841.275150839757	232.816853394277	1080.07769742488	147.223100660921	648.710972093989	584.861380505779	168.820637180103	650.335397021276	579.749989686228	194.628127804225	673.777485222128	106.48066254015	445.243893328855	604.977671846439	253.902082998795	649.282526607841	455.927633711887	289.402728721708	807.270402198431	140.281210471189	469.158741508743	513.755382687877	316.122275206559	485.842480370389
protein_coding	VWCE	ENSG00000167992.12	38.1078115032816	-1.72885358521769	0.605656549160254	0.000190093098584066	0.003392690803954	34.7942455295616	7.72836027864821	31.0813725877663	1.80641841301743	60.2131024885839	36.0871915631226	4.94109181990546	38.2550233541927	59.8154751263568	3.97200260824949	22.6231856351955	0	68.5777950644443	34.4682759991095	5.37928141946599	37.5617990599578	66.8693862777434	11.3810061856852	110.16648837341	5.0100432311139	93.1945208090371	75.8629443595183	41.5020864097997	63.2963794848746
protein_coding	FTH1	ENSG00000167996.15	40314.334742124	-1.05452393900522	0.173985944558989	1.42824811904495e-10	2.41700880483197e-08	55802.5139196604	23148.3711246211	57440.9666565744	17112.2016265141	62569.3661595523	65641.357067404	24057.3525558164	70102.3302965582	46860.8235711063	13942.7221556078	31467.8676017902	8158.62179876595	47865.253856622	57571.5294084436	18550.9899031704	42874.1106412946	50185.4744014464	20134.6258005036	47976.1170334052	8746.1040406017	54267.0898136657	63476.1580393483	29193.6272083912	50398.4591301121
protein_coding	LRRN4CL	ENSG00000177363.4	527.642794831838	-1.91385695081163	0.489160641867126	3.47941982603841e-06	0.000137280704709369	1268.74731020294	69.5552425078339	650.118709960778	62.3214352491014	664.616319921162	662.013307295903	131.762448530812	661.265403693903	670.623499974347	71.4960469484907	419.020742634491	17.4407981746797	1108.50376201184	987.694391560689	168.909436571232	681.478354373519	845.99905366539	218.677904567808	468.439017789457	47.2375504647882	822.023465597661	919.958236663525	363.805523422074	681.71911418169
protein_coding	RARRES3	ENSG00000133321.10	82.8564701549801	-1.84716808908013	0.577839731544809	6.35472040104748e-05	0.00143042312104348	181.427137404142	31.8794861494239	58.2775736020618	24.3866485757353	79.5267391358656	163.014554992036	26.3524897061625	163.950100089397	87.4226174923677	30.7830202139335	64.9187066053437	0	66.5306967043116	137.873103996438	12.9102754067184	108.39262014445	138.804635152286	33.3300895437923	96.279956225501	2.1471613847631	147.358857689503	150.765598284106	55.6304562514336	126.592758969749
lincRNA	NEAT1	ENSG00000245532.8	1140.67862673659	-1.04454266495007	0.526245000229452	0.00237733584902644	0.0238685198966586	2933.90048911767	651.114353476112	1600.69068826996	335.090615614734	1264.47515226026	1173.45591875947	292.34793267774	592.042028100602	1265.32735844216	679.212446010662	1370.17815607945	525.059818732462	600.823368698937	1107.7390769369	585.2658184379	648.209332348985	1712.26155771797	758.46276937459	1654.34886322087	678.50299758514	1622.54050331631	1785.17991853601	1793.41994677241	1746.63793119073
protein_coding	CTSF	ENSG00000174080.10	382.106048628332	-1.30023787429559	0.316962299818266	2.56902513659747e-06	0.000108037506193557	688.429000834897	71.487332577496	602.201593887972	80.3856193792758	491.929686368997	475.355419900442	102.939412914697	489.117798600035	456.668146637763	117.17407694336	384.594155798324	61.5017619843968	398.160631045803	425.5049244028	175.364574274591	382.057156152713	614.995719251367	220.303762594334	644.335091662968	110.936671546094	544.829506268217	571.372808783713	445.043650011469	615.85666525824
protein_coding	STARD10	ENSG00000214530.9	22.8478969631626	-1.44075321543726	0.60097919030834	0.000869722478914425	0.0110753598720145	45.9781101640635	1.93209006966205	27.1962010142955	26.1930669887528	21.5858291940207	26.1321042353646	14.8232754597164	26.4141827921807	35.6592255560974	4.96500326031186	7.86893413398106	12.8511144445008	22.5180819614593	22.5826635856235	6.45513770335919	22.5370794359747	55.7244885647862	15.4456512520013	26.847295485957	15.7458501549294	32.6579090014575	34.570455657502	19.4265085322466	22.2392684676587
protein_coding	BIRC3	ENSG00000023445.13	81.8182335448536	-1.37558032918063	0.629342218846064	0.00140197589808788	0.0159579849793698	160.302059761194	60.8608371943547	15.5406862938831	231.221556866231	139.739841624449	150.570695832339	32.9406121327031	188.542615102807	41.4107135490163	33.7620221701206	33.4429700694195	95.4654215877204	50.1539098232503	106.970511721374	18.2895568261844	137.36886513356	45.5927633711887	111.371274817062	37.0307523944235	98.053703237515	24.6925653425654	79.7041060992407	15.011392956736	55.5981711691466
protein_coding	PDGFD	ENSG00000170962.12	164.628786406259	-2.36986289306657	0.406915603807949	3.27961868199499e-10	5.06214549530788e-08	152.84615000486	17.3888106269585	231.81523721709	15.3545565106482	85.2072205027131	166.747712739946	16.4703060663515	58.2933689206746	162.191961400314	19.8600130412474	379.676071964586	7.34349396828619	261.005040916915	171.152818754199	24.7446945295436	106.246231626738	377.913349721186	108.119558764009	506.395538993741	20.0401729244556	329.765227478131	372.592688753077	103.313704466948	256.6069438576
protein_coding	CASP1	ENSG00000137752.23	96.7419928590268	-1.18712906753489	0.417539448169324	0.000278610900991048	0.00462573134198612	187.640395534421	29.9473960797618	69.9330883224742	16.2577657171569	220.402677033685	192.87981697531	27.1760050094801	174.880106762024	127.6830334428	32.7690215180583	57.0497724713627	11.9331776984651	124.872999968093	125.987491582952	43.0342513557279	90.1483177438986	136.778290113566	57.717959941689	77.7645800282893	11.4515273854032	179.220232325071	122.917175671118	102.430681351846	100.932064583989
protein_coding	SCN2B	ENSG00000149575.5	109.578192232099	-1.0298837486155	0.523071853782833	0.00331203914909326	0.030395983865569	23.6103808950596	5.79627020898616	3.88517157347079	0	21.5858291940207	18.6657887395461	2.47054590995273	14.5733422301687	125.382438245633	20.8530136933098	84.5910419402963	3.67174698414309	129.990745868424	83.1992868944022	36.5791136523687	123.417339768433	355.623554295272	137.385003241485	335.128309169532	17.1772910781048	318.613746355683	207.422733945012	272.854142566555	287.399777120512
protein_coding	ADAMTS15	ENSG00000166106.3	34.0616398374025	-3.17730957875909	0.802567491348495	3.84195660519537e-06	0.000149072161537498	44.7354585380077	22.2190358011136	273.257067334112	6.32246444556101	55.6687173951059	29.8652619832738	2.47054590995273	4.5541694469277	32.208332760346	27.8040182577464	62.9514730718484	3.67174698414309	49.1303606431839	38.0339597231553	6.45513770335919	17.171108141695	23.3029679452742	12.1939351989484	65.7295855001016	1.4314409231754	7.96534365889206	26.8881321780571	0.88302311510212	2.566069438576
lincRNA	AC125494.2	ENSG00000269892.1	10.3922194967984	-2.95669854480767	1.19303851599716	0.000653150507582336	0.0087790928511976	8.69856138239039	0	15.5406862938831	1.80641841301743	24.9941180141292	6.22192957984872	0	6.37583722569879	16.104166380173	6.9510045644366	18.688718568205	14.6869879365724	14.3296885209287	9.50848993078882	2.1517125677864	2.14638851771187	35.4610381775912	4.87757407957936	12.9607633380482	6.44148415428931	9.55841239067048	17.285227828751	2.64906934530636	11.9749907133547
protein_coding	MGP	ENSG00000111341.9	110.853476660425	-1.25272456337122	0.772742623955338	0.00276829514693283	0.0266325161875469	75.801749189402	30.9134411145929	102.309518101397	9.93530127159588	62.4852950353229	64.7080676304266	28.8230356161152	93.8158906067107	226.608626921006	8.93700586856134	60.9842395383532	14.6869879365724	95.1900737461689	78.4450419290078	3.22756885167959	152.393584757543	214.792574104267	125.191068042537	306.429476063854	24.3344956939818	232.588034839648	190.137506116261	222.521825005734	235.223031869467
protein_coding	ST8SIA1	ENSG00000111728.10	248.092250006722	-1.69693066027449	0.379773881146522	4.51961039605831e-07	2.53398098293598e-05	352.913061799839	38.6418013932411	231.81523721709	0	341.964978284222	307.363321244527	80.7044997251226	365.244389643602	286.424102047363	27.8040182577464	216.395688684479	1.83587349207155	239.510508135522	360.134056128627	71.0065147369511	306.933558032798	536.981435260667	175.592666864857	477.696705888063	18.6087320012802	385.522633090376	523.358287037183	205.744385818794	402.017545376906
protein_coding	LRRK2	ENSG00000188906.15	63.4763989308789	-1.91138843006577	0.844036812223208	0.000725086160652045	0.00954178012298265	90.7135687020712	19.3209006966205	64.7528595578464	19.8706025431918	86.3433167760826	63.4636817144569	7.4116377298582	116.586737841349	108.127974266876	4.96500326031186	87.5418922405393	0	80.8603852252403	129.553175306998	13.9861316906116	150.247196239831	89.1591817036579	72.3506821804271	49.9915157324717	7.15720461587701	82.0430396865883	54.7365547910448	34.4379014889827	89.8124303501599
protein_coding	SLC38A4	ENSG00000139209.15	25.2946775138738	-2.9380800891244	0.882580895987947	3.45921452135054e-05	0.000886531326013013	27.3383357732269	23.1850808359446	58.2775736020618	7.22567365206973	34.0828882010852	27.3764901513343	1.64703060663515	17.3058438983253	46.0119039433514	9.93000652062371	124.919329376949	1.83587349207155	39.918418022587	27.3369085510179	1.0758562838932	7.51235981199155	15.1975877903962	21.9490833581071	41.6595964437264	4.2943227695262	7.96534365889206	40.3321982670857	5.29813869061272	15.396416631456
protein_coding	TSPAN8	ENSG00000127324.8	29.5208904651508	-4.27525000636344	1.01737728909128	1.35906246447937e-06	6.40583603224069e-05	69.5884910591231	5.79627020898616	72.523202704788	0	80.6628354092351	54.7529803026687	1.64703060663515	108.389232836879	46.0119039433514	0	21.6395688684479	8.26143071432196	9.21194262059699	53.4852558606871	1.0758562838932	56.8792957193646	16.210760309756	4.06464506631613	24.0699890563753	2.1471613847631	30.2683059037898	22.086680003404	1.76604623020424	17.962486070032
protein_coding	PPFIA2	ENSG00000139220.16	55.9780383489663	-1.85767299191095	0.734064304748489	0.000459226689376462	0.00671906049893937	47.2207617901193	17.3888106269585	49.2121732639633	19.8706025431918	40.8994658413023	33.5984197311831	9.05866833649335	61.9367044782168	103.526783872541	13.9020091288732	43.2791377368958	0	73.6955409647759	127.1760528243	18.2895568261844	120.197756991865	102.330424455335	58.5308889549523	114.795332422713	5.0100432311139	78.0603678571422	80.6643965341713	25.6076703379615	99.2213516249386
protein_coding	LUM	ENSG00000139329.4	1033.04420028893	-1.07750048456091	0.300220228276497	2.66965385151764e-05	0.000715609885465969	1125.84237320653	461.769526649231	940.21152077993	311.607176245507	1025.89493485267	1037.81785391877	481.756452440783	760.546297636927	1527.59521091927	278.040182577464	648.20344928669	164.310677540403	1637.67868810613	1242.04649720929	350.729148549183	965.874832970342	2109.425185307	954.378661571027	1209.05406567793	391.499092488472	1953.89879952622	2154.89173598429	1540.8753358532	1519.11310763699
protein_coding	PLXNC1	ENSG00000136040.8	46.2695957896906	-1.28869118930924	0.775898080064061	0.00374255026895816	0.0328754603363266	62.1325813027885	5.79627020898616	23.3110294408247	12.644928891122	68.1657764021705	68.4412253783359	6.58812242654062	81.9750500446987	49.4627967391028	2.97900195618711	15.7378682679621	1.83587349207155	82.9074835853729	153.32440013397	15.0619879745048	89.0751234850427	49.6454534486277	21.9490833581071	28.6988331056782	0.715720461587701	79.6534365889206	91.227591318408	24.7246472228594	74.416013718704
protein_coding	NTN4	ENSG00000074527.11	101.29548847053	-1.00961775749622	0.614792083368417	0.00489206214802091	0.0403359223668531	172.728576021752	25.1171709056067	154.111805747675	0.903209206508717	216.994388213576	134.393678924732	16.4703060663515	142.090086744144	94.3244030838704	61.566040427867	152.460598845883	0.917936746035773	156.603024550149	108.159072962723	31.1998322329027	106.246231626738	134.751945074847	96.7385525783239	125.90455814104	6.44148415428931	117.887086151603	134.440660890285	118.325097423684	122.315976572123
protein_coding	TNFRSF19	ENSG00000127863.15	413.387819652368	-1.02226222262143	0.253995555484813	5.99147128122916e-06	0.000215785142605499	335.515939035058	90.8082332741165	306.928554304192	23.4834393692266	423.763909966827	329.762267731982	137.527055654035	289.645176824602	687.877963953104	149.943098461418	472.136048038863	50.4865210319675	716.484426046433	682.234152534098	295.860478070629	447.522005942925	840.933191068591	425.161873936667	602.675495219242	93.0436600064011	799.720503352763	601.141812266562	459.172019853103	659.479845714032
protein_coding	SPATA13	ENSG00000182957.15	221.517263396954	-1.20710990454664	0.293829868897422	3.53832170846872e-06	0.000139213632260929	192.611002038644	28.0153060100998	84.1787174252004	47.870087944962	285.160164615747	299.897005748708	53.5284947156425	315.148525727397	202.452377350746	29.7900195618711	152.460598845883	45.8968373017887	265.09923763718	311.403045233334	81.7650775758831	336.982997280764	448.835426076368	99.1773396181136	324.944852261066	88.0336167752872	469.955275874632	413.885177455093	227.819963696347	511.503174756149
protein_coding	SMAD9	ENSG00000120693.13	74.7700809060547	-1.19470091492673	0.529084737202435	0.00120378910270221	0.0142687103262069	89.4709170760155	47.3362067067203	128.210661924536	35.2251590538399	131.787167710863	103.284031025489	9.88218363981093	18.2166777877108	66.7172607178596	40.7130267345572	95.4108263745203	22.0304819048586	73.6955409647759	76.0679194463106	11.8344191228252	18.2443024005509	71.9352488745421	99.9902686313768	157.3806976763	58.6890778501914	130.63163600583	153.646469588898	85.6532421649057	68.4285183620266
antisense	LMO7-AS1	ENSG00000261105.5	54.2165168549352	-1.29012331399364	0.733943541426871	0.00380534085916213	0.0332767976437235	12.4265162605577	22.2190358011136	32.3764297789232	0.903209206508717	15.9053478271731	26.1321042353646	0	3.64333555754216	104.677081471124	95.3280625979877	119.017628776463	33.0457228572878	39.918418022587	77.2564806876592	21.517125677864	75.1235981199155	66.8693862777434	164.211660679172	117.572638852295	50.100432311139	62.9262149052473	50.8953930513224	43.2681326400039	65.8624489234506
protein_coding	EFNB2	ENSG00000125266.7	45.8259311132661	-2.24252661493201	0.603623211300122	9.84499647798477e-06	0.000318506981935517	23.6103808950596	31.8794861494239	25.9011438231386	25.2898577822441	45.4438509347803	33.5984197311831	4.11757651658789	10.9300066726265	88.5729150909515	106.251069770674	80.6565748733058	49.5685842859318	72.6719917847096	62.9937457914759	2.1517125677864	35.4154105422459	86.1196641455786	81.2929013263226	38.8822900141446	20.7558933860433	54.9608712463552	53.7762643561142	26.4906934530636	38.49104157864
protein_coding	TNFSF13B	ENSG00000102524.11	120.791307244875	-2.98988038977299	0.441753061374612	1.88668261995913e-13	7.79421884704291e-11	443.62663050191	26.0832159404377	200.733864629324	48.7732971514707	378.320059032046	609.749098825174	19.7643672796219	194.918452328506	87.4226174923677	7.94400521649897	74.75487427282	10.0973042063935	100.307819646501	205.621094753308	7.53099398725239	62.2452670136443	74.9747664326214	12.1939351989484	40.7338276338658	5.0100432311139	82.0430396865883	126.758337410841	22.075577877553	57.3088841281973
protein_coding	F10	ENSG00000126218.11	112.818074349123	-1.14063375718147	0.303219142714678	1.50112006579886e-05	0.000453435106327113	311.905558139998	104.332863761751	271.962010142955	78.5792009662583	271.527009335312	279.986831093192	129.29190262086	201.294289554205	66.7172607178596	14.8950097809356	58.0333892381103	11.0152409524293	93.1429753860362	43.9767659298983	29.0481196651163	68.6844325667799	135.765117594206	46.3369537560039	90.7253433663375	36.5017435409727	118.683620517492	75.8629443595183	54.7474331363315	114.617768256395
protein_coding	ZNF219	ENSG00000165804.15	302.667928034466	-1.05289175331457	0.233976748506944	7.21136519828354e-07	3.65670886552674e-05	449.839888632189	174.854151304416	372.976471053196	225.802301627179	336.284496917374	358.383143799286	185.290943246455	334.276037404493	282.973209251611	212.502139541347	180.985485081564	102.808915556007	294.782163859104	284.066136682316	135.557891770543	273.664536008264	515.704812354112	220.303762594334	394.37751300061	173.920072165811	528.898818950433	477.264346160514	248.129495343696	500.38354052232
protein_coding	SLC7A8	ENSG00000092068.19	402.464702940189	-1.4904588394068	0.35766350515322	1.76749655047592e-06	7.8564102999952e-05	627.539071158164	55.0645669853685	376.861642626666	243.866485757353	474.888242268454	551.262960774596	103.762928218015	611.169539777698	525.68600255279	35.7480234742454	218.362922217974	127.593207698972	607.988212959401	568.132273364632	151.695736028941	787.724586000257	670.720207816153	103.24198468443	438.814415873918	125.251080777848	541.64336880466	519.51712529746	362.922500306971	829.695785139573
protein_coding	NYNRIN	ENSG00000205978.5	116.823260864685	-1.37311570709149	0.541181693712037	0.000575227779875285	0.00797596189153826	223.677292690039	20.2869457314516	133.390890689164	39.7412050863835	335.148400644005	186.657887395461	46.1168569857843	177.61260843018	155.290175808811	39.7200260824949	133.771880277678	5.50762047621464	175.026909791343	225.826635856235	37.6549699362619	120.197756991865	124.620219881249	56.0921019151626	65.7295855001016	39.3646253873235	101.956398833818	154.606760023828	69.7588260930675	136.001680244528
protein_coding	CBLN3	ENSG00000139899.10	31.2044200516057	-1.71209716023675	0.629927354153717	0.000272031045609443	0.00454333896151039	75.801749189402	17.3888106269585	29.7863153966094	1.80641841301743	40.8994658413023	62.2192957984872	11.5292142464461	24.5925150134096	88.5729150909515	8.93700586856134	43.2791377368958	8.26143071432196	41.9655163827196	35.6568372404581	15.0619879745048	42.9277703542374	21.2766229065547	26.0137284244232	25.9215266760964	2.8628818463508	39.0301839285711	30.7292939177795	15.8944160718382	38.49104157864
protein_coding	NPAS3	ENSG00000151322.18	83.9645417449016	-2.36063805777534	0.710425711208049	2.11042614984934e-05	0.000602500928877721	144.147588622469	7.72836027864821	58.2775736020618	2.70962761952615	94.2959906896692	125.682977512944	0.823515303317577	71.0450433720722	60.9657727249406	1.98600130412474	57.0497724713627	0	111.56686062723	72.5022357222648	8.60685027114559	72.9772096022036	224.924299297864	37.3947346101084	171.267229824209	10.0200864622278	234.181103571427	132.520080020424	99.7816120065396	214.694476360859
bidirectional_promoter_lncRNA	AL132857.2	ENSG00000283098.1	60.6220519117818	-1.56650683945663	0.594078107307463	0.000384529007439304	0.00586438049782026	151.603498378804	50.2343418112134	204.619036202795	1.80641841301743	167.006152185318	141.859994420551	27.9995203127976	51.9175316949758	51.7633919362704	8.93700586856134	52.1316886376245	0	46.059713102985	57.0509395847329	9.68270655503878	31.1226335068221	77.0011114713409	26.0137284244232	65.7295855001016	12.8829683085786	76.4672991253638	53.7762643561142	37.086970834289	52.1767452510453
protein_coding	BMP4	ENSG00000125378.15	676.985590804569	-1.75835699868565	0.697189388364338	0.00038222937800282	0.00583564548198653	1258.8060971945	161.329520816781	969.99783617654	15.3545565106482	568.048136684754	897.202245414185	121.880264891001	490.939466378807	1118.08926582344	182.712119979476	588.202826515084	33.9636596033236	731.837663747428	706.00537736107	228.081532185358	488.303387779451	1280.65006447072	488.570336971199	1346.06784953729	403.666340335463	1060.98377536442	1127.38097060854	773.528248829457	1206.05263613072
protein_coding	PELI2	ENSG00000139946.9	104.427506908093	-1.16358283161902	0.374530861352182	0.000145022373100781	0.00276796085321234	177.699182525975	35.743666288748	125.620547542222	22.5802301627179	144.284226717928	187.902273311431	39.5287345592437	132.981747850289	94.3244030838704	40.7130267345572	120.001245543211	36.7174698414309	186.285950772072	103.404827997328	51.6411016268735	90.1483177438986	171.226155771797	51.2145278355832	181.450686732675	47.9532709263759	103.549467565597	143.083274804661	84.7702190498035	133.435610805952
protein_coding	RHOJ	ENSG00000126785.12	24.443837877471	-1.78950166358634	0.948108421085948	0.00149401481511364	0.0168283336752896	45.9781101640635	0	32.3764297789232	0.903209206508717	6.81657764021705	18.6657887395461	2.47054590995273	10.9300066726265	44.8616063447676	14.8950097809356	43.2791377368958	8.26143071432196	18.423885241194	27.3369085510179	16.137844258398	31.1226335068221	29.3820030614327	4.87757407957936	32.4019083451205	8.58864553905241	53.3678025145768	31.6895843527102	12.3623236114297	91.5231433092106
protein_coding	PGF	ENSG00000119630.13	258.271004644686	-1.06001238577923	0.324514257387402	8.69668493516583e-05	0.00182591385051329	406.347081720237	56.0306120201995	428.663930272944	151.739146693464	587.361773332036	606.015941077265	95.527775184839	645.781227574348	257.666662082768	41.7060273866196	366.889053996867	42.2250903176456	279.428926158109	502.761405090459	107.58562838932	393.862293000129	162.10760309756	32.517160530529	193.485681260863	50.8161527727267	156.120735714284	281.365097434669	112.143935617969	240.355170746619
protein_coding	TGFB3	ENSG00000119699.7	62.9857030424289	-2.08267007299497	0.661166643871044	7.37866606002605e-05	0.00161434179874028	45.9781101640635	7.72836027864821	12.9505719115693	107.481895574537	42.0355621146718	34.8428056471528	11.5292142464461	31.8791861284939	78.2202367036974	0	28.5248862356813	45.8968373017887	61.4129508039799	114.101879169466	8.60685027114559	69.7576268256358	188.450088600913	14.6327222387381	77.7645800282893	45.8061095416128	129.835101639941	138.281822630008	39.7360401795954	176.203434782219
protein_coding	FOXN3	ENSG00000053254.15	2323.28306257478	-1.04199375473121	0.24909961727315	2.81402489071843e-06	0.000115572495950383	3982.69846150874	1699.27321626778	5296.78391183184	1739.58093173579	2010.89040386403	3755.55669439668	886.925981673031	3199.75945341141	2436.33031380046	1088.32871466036	2150.18625211032	1107.94965246518	1693.97389300978	2089.49066229084	1097.37340957106	1764.33136155916	2479.2331548733	1197.44443653673	4454.79951304914	1560.27060626119	2218.34820900144	2718.58222128856	2028.30409538957	3102.37795123838
protein_coding	PPP4R4	ENSG00000119698.11	13.269653052196	-3.59853747362346	1.07604877210449	3.66713743561832e-05	0.000926413892458542	33.5515939035058	7.72836027864821	16.8357434850401	6.32246444556101	37.4911770211938	48.53105072282	1.64703060663515	20.9491794558674	20.7053567745081	15.8880104329979	6.88531736723342	6.42555722225041	21.494532781393	21.3941023442748	0	9.65874832970342	12.158070232317	1.62585802652645	4.62884404930293	0	3.98267182944603	7.68232347944489	1.76604623020424	11.1196342338293
protein_coding	SYNE3	ENSG00000176438.12	607.089423670407	-1.35514673544533	0.312004055721687	7.63417939722302e-07	3.80251298303773e-05	881.040002873541	173.888106269585	676.019853783917	50.5797155644881	599.8588323391	676.94593828754	147.409239293846	1001.00644443471	886.879448508099	391.242256912574	684.597269656352	80.778433651148	834.192581754061	914.003594597075	459.390633222396	1088.21897847992	803.44580785228	566.611522244468	901.698820804211	112.368112469269	700.153707616612	584.816874872742	385.881101299627	969.118891302202
protein_coding	TNFAIP2	ENSG00000185215.8	193.486076365753	-1.35409232689784	0.563830420577238	0.000634258040324227	0.00858264781733534	838.789847587645	50.2343418112134	255.126266657915	111.997941607081	663.480223647793	675.701552371571	101.292382308062	490.028632489421	85.1220222952001	39.7200260824949	75.7384910395677	23.8663553969301	151.485278649817	228.203758338932	17.2137005422912	114.831785697585	91.1855267423773	63.4084630345316	100.908800274804	30.7759798482711	82.0430396865883	163.249373938204	89.1853346253141	100.076708104464
protein_coding	CKB	ENSG00000166165.12	329.480730723161	-1.20313748424655	0.333150955642336	2.27718237223319e-05	0.000637157442238792	504.516560178643	209.631772558333	322.469240598075	429.927582298149	389.681021765741	410.647352270015	123.527295497637	246.835984023482	396.852671511406	350.529230178017	355.085652795895	150.541626349867	456.502934309584	294.763187854453	190.426562249096	357.373688199027	355.623554295272	425.161873936667	367.530217514653	359.291671717026	336.137502405245	294.809163523698	182.785784826139	396.885406499754
protein_coding	AHNAK2	ENSG00000185567.6	633.162555150314	-1.00996483346589	0.344315955397949	0.000302935908962126	0.00491911881766708	945.657887428441	181.616466548233	594.43125074103	88.5145022378542	1299.69413673472	1641.34502316409	337.641274360207	1557.52595084927	989.255934782056	152.922100417605	376.725221664343	38.5533433335025	630.506294920861	853.386971288297	329.212022871319	1167.63535363526	579.534681073776	309.725954053289	591.566269500915	73.7192075435332	630.058683418362	598.260940961771	440.628534435958	787.783317642832
protein_coding	MEIS2	ENSG00000134138.19	85.4945706840671	-1.19148893205837	0.443146750036375	0.000490737511687964	0.00706239660775526	130.478420735856	61.8268822291857	182.603063953127	43.3540419124184	238.580217407597	125.682977512944	42.822795772514	77.420880597771	85.1220222952001	76.4610502088026	123.935712610202	49.5685842859318	74.7190901448423	131.930297789695	46.2618202074075	61.1720727547884	121.58070232317	27.6395864509497	61.1007414507987	40.7960663104989	86.8222458819235	54.7365547910448	37.9699939493912	69.283874841552
protein_coding	SEMA6D	ENSG00000137872.16	24.3901153647967	-1.03719018313742	0.608414621534834	0.00563112071921655	0.044236421488879	33.5515939035058	0.966045034831027	22.0159722496678	14.4513473041395	26.1302142874987	39.8203493110318	11.5292142464461	55.560867252518	18.4047615773406	6.9510045644366	13.7706347344668	5.50762047621464	17.4003360611276	36.8453984818067	7.53099398725239	45.0741588719493	53.6981435260667	8.94221914589549	29.6246019155388	15.7458501549294	19.116824781341	34.570455657502	18.5434854171445	49.6106758124693
protein_coding	GCNT3	ENSG00000140297.12	51.0093958469413	-2.97199083813068	0.597069346313365	1.39723341565159e-08	1.38208032086213e-06	164.030014639362	3.86418013932411	113.96503282181	5.4192552390523	159.053478271731	149.326309916369	6.58812242654062	171.236771204482	24.1562495702595	1.98600130412474	20.6559521017003	0	54.2481065435156	57.0509395847329	7.53099398725239	47.2205473896612	42.5532458131094	0	35.1792147747023	0.715720461587701	26.2856340743438	58.5777165307673	5.29813869061272	69.283874841552
protein_coding	VPS13C	ENSG00000129003.17	309.500038227959	-1.01782747497909	0.268175311705354	1.33837227957618e-05	0.000410453647138143	413.802991476572	195.141097035867	366.501185097411	201.415653051444	413.539043506501	452.956473412986	140.821116867306	462.703615807855	417.558028285914	165.831108894416	388.528622865315	80.778433651148	397.137081865737	404.110822058525	187.198993397416	383.130350411569	347.518174140394	232.497697793283	361.975604655489	196.823126936618	364.016205211367	303.451777438073	209.276478279203	341.287235330608
protein_coding	RASL12	ENSG00000103710.10	92.8374653087785	-1.83033109726157	0.488614616187735	9.5115293098065e-06	0.000309974340337685	205.037518299202	0	190.373407100069	0.903209206508717	194.272462746186	135.638064840702	50.2344335023722	151.198425638	106.977676668292	0	65.9023233720913	1.83587349207155	151.485278649817	127.1760528243	18.2895568261844	112.685397179873	105.369942013414	13.0068642122116	143.494165528391	0	138.596979664722	162.289083503273	34.4379014889827	118.894550654021
protein_coding	IGDCC4	ENSG00000103742.11	53.3100629734473	-1.42507683267545	0.741544184249673	0.00213370462715121	0.0219718238927971	62.1325813027885	5.79627020898616	15.5406862938831	9.03209206508716	61.3491987619534	43.553507058941	12.3527295497637	40.0766911329638	100.075891076789	8.93700586856134	64.9187066053437	0	95.1900737461689	89.1420931011452	19.3654131100776	89.0751234850427	99.2909068972553	66.6601790875845	79.6161176480104	20.7558933860433	69.298489832361	77.7835252293795	48.5662713306166	100.932064583989
protein_coding	SMAD6	ENSG00000137834.14	93.8049160346391	-1.22496437563592	0.435925535353601	0.000327380765962795	0.00521026427252794	129.2357691098	121.721674388709	117.850204395281	85.8048746183281	61.3491987619534	73.4187690422148	28.8230356161152	85.6183856022408	133.434521435719	81.4260534691144	120.984862309959	53.2403312700748	145.343983569419	84.3878481357508	36.5791136523687	120.197756991865	133.738772555487	95.1126945517974	104.611875514246	117.378155700383	51.7747337827984	76.8232347944489	82.1211497044972	110.340985858768
protein_coding	SMAD3	ENSG00000166949.15	482.357549427997	-1.07075605590564	0.386724301437031	0.000390208688229448	0.00591886742426656	662.333316687726	406.704959663862	764.083742782588	49.6765063579794	765.728888251048	642.103132640387	83.9985609383929	555.60867252518	450.916658644844	717.939471441094	623.613030117999	117.495903492579	486.185860531508	643.011631569594	248.522801579329	480.791027967459	505.573087160514	560.108090138363	760.056192895542	123.819639854672	514.561200364427	457.098247026971	366.45459276738	590.19597087248
protein_coding	NEO1	ENSG00000067141.16	425.805336277541	-1.0950427142094	0.266072419279419	3.91575682140336e-06	0.000151517135849674	303.206996757608	93.7063683786096	299.158211157251	68.6438996946625	446.485835434217	410.647352270015	76.5869232085347	251.390153470409	416.40773068733	102.279067162424	479.021365406097	76.1887499209692	482.091663811242	478.990180263487	172.137005422912	457.180754272629	777.103322348927	412.967938737719	1024.82607251567	155.311340164531	1043.46001931486	860.420229697827	524.515730370659	806.601160192389
protein_coding	TBC1D2B	ENSG00000167202.11	255.080990646178	-1.28372695170425	0.274948961760285	2.37229127195937e-07	1.51460014572461e-05	400.133823589958	157.465340677457	383.336928582451	167.996912410621	439.669257794	401.936650858227	109.527535341238	262.320160143036	286.424102047363	117.17407694336	353.1184192624	135.854638413294	244.628254035853	246.032176959161	67.7789458852715	215.712046030043	243.16140464634	214.613259501492	396.229050620331	125.966801239435	340.91670860058	369.711817448285	191.61601597716	250.619448500923
lincRNA	SNHG19	ENSG00000260260.1	314.65575620171	-1.01987331175103	0.302092315782718	6.88497831381005e-05	0.00152054096534239	467.23701139697	117.857494249385	489.531618257319	178.835422888726	406.722465866284	541.307873446838	106.233474127967	235.905977350855	430.211301870336	265.131174100653	463.283497138135	251.514668413802	513.821688393299	383.905280955599	223.778107049785	426.058120765807	309.017618404723	150.391867453697	339.757153218835	115.946714777207	304.276127769677	350.506008749673	211.925547624509	268.581934570955
protein_coding	LITAF	ENSG00000189067.12	1802.00423836583	-1.06477262453685	0.174468692289095	1.19934684576292e-10	2.13596870555056e-08	3102.90111026126	1113.84992516017	1752.21237963532	818.307541096897	2708.45351571291	2450.19586854442	992.335940497681	2360.88144128732	2516.85114570132	1048.60868857786	1002.30548531584	789.425601590765	2647.9217288316	2184.57556159873	1211.41417566374	1859.84565059734	2444.78528921507	1373.03710340159	1477.5270205375	962.644020835457	2689.89655360785	1993.56294291595	1532.04510470218	2214.51792549109
protein_coding	TMEM159	ENSG00000011638.10	238.653836727217	-1.2171628569699	0.33820326361558	2.12225977417572e-05	0.000604650320244872	422.501552858962	85.0119630651303	348.370384421214	34.3219498473312	371.503481391829	293.675076168859	82.3515303317577	286.912675156445	354.291660363806	115.188075639235	245.904191686908	18.3587349207155	359.265762203283	301.894555302545	162.454298867873	242.541902501442	332.320586349997	234.123555819809	328.647927500508	52.2475936959021	305.072662135566	309.213520047657	196.031131552671	245.487309623771
protein_coding	QPRT	ENSG00000103485.17	117.843984157776	-1.8715359159259	0.476765373327913	4.69367664816044e-06	0.000173493111052794	279.596615862548	25.1171709056067	106.194689674868	15.3545565106482	226.083158400532	250.121569109918	74.9398926018995	231.351807903927	129.983628639968	18.8670123891851	42.2955209701482	0	164.791417990679	191.358359857125	17.2137005422912	134.149282356992	166.160293174999	44.7110957294774	95.3541874156404	32.2074207714465	174.441026129736	164.209664373134	53.8644100212293	189.889138454624
protein_coding	PYCARD	ENSG00000103490.13	223.388704379058	-1.33053728665371	0.329289759787904	3.42669525314307e-06	0.000135581300072247	448.597237006133	199.971322210023	402.762786449805	124.642870498203	301.06551244292	347.183670555558	74.9398926018995	223.154302899458	320.933030004876	83.4120547732392	156.395065912873	82.6143071432196	229.275016334858	262.672034338041	125.875185215504	273.664536008264	276.596097785211	118.687635936431	236.99681532431	109.505230622918	209.488538228861	345.70455657502	165.125322524096	242.065883705669
protein_coding	NQO1	ENSG00000181019.12	2857.00176377539	-1.11659109631107	0.181615440512768	8.09163599834802e-11	1.49546209516837e-08	6787.36318151662	1992.95090685641	6338.00989352201	1135.33397258146	7580.03433592136	6656.22026452216	2354.43025218495	6413.18141516359	3831.64130088259	1278.98483985633	3487.9050548871	854.599110559305	3573.21018761157	3640.56308225077	1968.81699952455	2745.23091415348	1419.45469962301	592.625250668892	1339.58746786827	342.830101100509	1205.95302995626	1049.59744537916	689.641052894756	1289.8775711242
protein_coding	RILP	ENSG00000167705.11	51.0909239612952	-1.33788933939577	0.51711112245229	0.000519199512449622	0.00738872983978459	53.4340199203981	21.2529907662826	54.392402028591	25.2898577822441	85.2072205027131	73.4187690422148	13.1762448530812	71.0450433720722	62.1160703235244	18.8670123891851	38.3610539031576	11.9331776984651	102.354918006633	67.7479907568704	6.45513770335919	65.4648497902121	38.5005557356704	50.40159882232	66.6553543099622	17.1772910781048	79.6534365889206	96.9893339279917	34.4379014889827	71.849944280128
protein_coding	TLCD2	ENSG00000185561.9	276.102820032412	-1.11638674041735	0.329666151568575	5.46374613893224e-05	0.00127269947375526	418.773597980795	150.70302543364	458.450245669553	55.9989708035404	199.952944113033	277.498059261253	135.8800250474	190.364282881578	494.627967391028	135.048088680483	391.479473165558	22.9484186508943	394.066434325538	357.756933645929	135.557891770543	212.492463253475	404.25583522454	282.086367602339	573.050893303703	79.4449712362348	352.864724088918	298.65032526342	320.53739078207	283.97835120241
protein_coding	TNFSF12	ENSG00000239697.10	221.659214795143	-1.05870706785612	0.313679555130682	6.29780080332152e-05	0.0014198861971662	313.148209766054	104.332863761751	350.960498803528	93.0305482703978	303.337704989659	350.916828303468	65.8812242654062	243.192648465939	317.482137209125	106.251069770674	268.527377322104	48.650647539896	281.476024518241	248.409299441858	142.013029473902	270.444953231696	261.398509994815	136.572074228222	334.202540359672	80.8764121594102	228.605363010202	239.112318297722	185.434854171445	345.564017728234
protein_coding	RASD1	ENSG00000108551.4	209.852947903264	-1.22119302021946	0.561457233387985	0.00129243092052732	0.015054164447228	351.670410173783	19.3209006966205	222.749836878992	344.122707679821	299.92941616955	247.632797277979	45.2933416824667	255.033489027951	158.741068604562	8.93700586856134	98.3616766747632	37.6354065874667	101.331368826567	137.873103996438	35.5032573684755	163.125527346102	232.016506933382	86.9834044191652	599.89818878966	208.990374783609	303.479593403788	416.766048759885	269.322050106147	391.753267622602
protein_coding	TRIM16L	ENSG00000108448.21	96.368603259116	-1.71033637855015	0.535837106590408	5.53370185945257e-05	0.00128261347059193	242.317067080875	19.3209006966205	256.421323849072	12.644928891122	126.106686344015	200.346132471129	31.2935815260679	61.9367044782168	146.087795020141	62.5590410799294	114.099544942725	11.9331776984651	104.402016366766	192.546921098474	24.7446945295436	41.8545760953815	96.2513893391761	18.6973673050542	143.494165528391	14.314409231754	123.462826712827	101.790786102645	63.5776642873527	102.64277754304
protein_coding	MFAP4	ENSG00000166482.11	651.340172473416	-1.29907632765125	0.210414157777296	4.83239222103689e-11	9.55996917418086e-09	753.046885389797	208.665727523502	483.056332301534	147.223100660921	570.320329231493	618.459800236962	242.113499175368	388.01523687824	1318.24104797702	280.026183881589	1015.09250328356	196.438463651655	899.699729278306	1086.34497459262	414.204669298881	708.308210844918	1049.6467300567	371.508559061294	769.313880994147	261.953688941098	1053.81496607142	1001.58292363263	618.116180571484	1176.97051582686
protein_coding	ALDH3A2	ENSG00000072210.18	388.075932609526	-1.4504110831523	0.399152390048672	1.21995806386649e-05	0.000379104667368778	770.444008154578	58.9287471246926	391.107271729393	44.2572511189271	706.651882035834	787.696284808847	63.4106783554534	513.710313613445	507.281240975449	98.3070645541748	405.250107900024	56.9120782542179	443.196794968722	540.795364813614	188.27484968131	420.692149471527	470.112048982923	128.44278409559	473.06786183876	103.063746468629	697.764104518945	613.62558792066	363.805523422074	467.024637820832
protein_coding	ALDH3A1	ENSG00000108602.17	253.165399327316	-3.6864779682606	0.636585054175143	2.7269938346303e-10	4.30374779788957e-08	770.444008154578	54.0985219505375	240.880637555189	58.7085984230666	640.758298180403	699.344884774996	53.5284947156425	651.246230910662	276.071423660109	8.93700586856134	70.8204072058295	10.0973042063935	241.557606495654	285.254697923665	12.9102754067184	136.295670874704	437.690528363411	2.43878703978968	162.935310535463	2.1471613847631	323.392952551018	402.361692235926	37.086970834289	496.962114604218
protein_coding	LYRM9	ENSG00000232859.9	35.8209577532061	-1.19888527348076	0.655837237857689	0.00344374622578774	0.0311066620497843	48.463413416175	49.2682967763824	45.3270016904925	3.61283682603487	28.4024068342377	46.0422788908805	6.58812242654062	28.2358505709518	36.8095231546811	15.8880104329979	42.2955209701482	0.917936746035773	57.3187540837146	21.3941023442748	12.9102754067184	25.7566622125425	103.343596974694	34.9559475703187	55.5461285916352	9.30436600064011	51.7747337827984	61.4585878355591	44.151155755106	29.9374767833866
protein_coding	EVI2A	ENSG00000126860.11	153.978402902994	-1.51496398985978	0.510421842163139	0.000158555101799863	0.00296152255303309	63.3752329288443	13.5246304876344	47.9171160728064	0	24.9941180141292	53.508594386699	3.29406121327031	44.6308605798915	255.3660668856	56.6010371675552	74.75487427282	14.6869879365724	268.169885177379	223.449513373537	83.9167901436695	228.590377136314	436.677355844052	63.4084630345316	284.2110246272	35.0703026177973	487.479031924194	376.433850492799	227.819963696347	327.601531658202
protein_coding	PLXDC1	ENSG00000161381.13	67.4622209038568	-2.2952743111085	0.679043297216861	1.61469902837137e-05	0.000480509799841192	113.081297971075	9.66045034831027	11.6555147204124	0	39.7633695679328	49.7754366387897	1.64703060663515	44.6308605798915	39.1101183518487	3.97200260824949	5.90170060048579	6.42555722225041	45.0361639229186	36.8453984818067	17.2137005422912	52.5865186839409	206.687193949389	44.7110957294774	144.419934338251	20.7558933860433	191.16824781341	249.675513081959	67.1097567477611	217.260545799435
protein_coding	STAT5A	ENSG00000126561.16	107.167327314797	-1.16691755040313	0.485841343253577	0.00100190788993894	0.0124318005495427	172.728576021752	28.9813510449308	185.193178335441	50.5797155644881	106.793049696734	199.101746555159	32.1170968293855	117.497571730735	138.035711830054	46.6710306469315	82.6238084068011	14.6869879365724	175.026909791343	153.32440013397	49.4893890590871	127.710116803856	113.475322168292	89.4221914589549	164.786848155184	17.8930115396925	165.679148104955	164.209664373134	75.0569647836802	100.932064583989
protein_coding	SCPEP1	ENSG00000121064.12	160.768648351008	-1.10193956298838	0.218532488137013	4.90978176829274e-08	4.17956331620848e-06	154.088801630916	57.9627020898616	129.505719115693	58.7085984230666	179.503211192382	126.927363428914	63.4106783554534	195.829286217891	217.406246132335	92.3490606418005	204.592287483507	68.845255952683	190.380147492338	168.775696271502	88.2202152792423	193.174966594068	286.727822978809	118.687635936431	219.407207936959	100.916585083866	327.375624380464	238.152027862791	145.69881399185	231.801605951365
protein_coding	ABCA5	ENSG00000154265.15	51.8949101000415	-1.4589581112796	0.490812402244163	0.000153042605763988	0.00288929629107658	93.1988719541828	42.5059815325652	64.7528595578464	9.03209206508716	142.012034171189	131.904907092793	16.4703060663515	95.6375583854818	67.8675583164434	30.7830202139335	51.1480718708769	5.50762047621464	33.777122942189	71.3136744809162	17.2137005422912	37.5617990599578	55.7244885647862	21.9490833581071	24.0699890563753	7.87292507746471	59.7400774416905	65.2997495752815	29.13976279837	70.9945878006026
protein_coding	MAP2K6	ENSG00000108984.14	46.9518522217481	-1.41710555576885	0.716340822415767	0.00192613316135959	0.0202044562827884	42.2501552858962	3.86418013932411	23.3110294408247	0	60.2131024885839	18.6657887395461	9.05866833649335	0	79.3705343022812	6.9510045644366	30.4921197691766	8.26143071432196	73.6955409647759	72.5022357222648	18.2895568261844	54.7329072016527	126.646564919969	15.4456512520013	98.1314938452222	11.4515273854032	129.835101639941	125.79804697591	49.4492944457187	68.4285183620266
protein_coding	TRIM47	ENSG00000132481.6	165.09806591019	-1.42865873890067	0.416130266039295	3.4650839953093e-05	0.000886531326013013	300.721693505496	30.9134411145929	98.4243465279266	82.1920377922932	322.65134163694	313.585250824375	60.1166171421831	437.20026690506	184.047615773406	58.5870384716799	100.328910208258	21.1125451588228	105.425565546832	207.998217236005	46.2618202074075	314.445917844789	209.726711507468	78.8541142865329	113.869563612852	59.4047983117791	179.220232325071	231.429994818277	121.857189884093	283.97835120241
protein_coding	CYGB	ENSG00000161544.9	168.46621924089	-2.04825137283648	0.401243114820729	1.720284301982e-08	1.63264279092157e-06	274.626009358325	42.5059815325652	328.94452655386	531.087013427125	204.497329206511	253.854726857828	41.9992804691964	255.033489027951	115.029759858379	28.7970189098088	155.411449146126	136.77257515933	187.309499952139	124.798930341603	30.1239759490095	151.320390498687	238.095542049541	55.2791729018994	281.433718197618	112.368112469269	152.934598250728	120.996594801257	59.1625487118421	160.807018150763
antisense	AC027601.4	ENSG00000276101.1	7.29733143978803	-3.62285703653521	1.5651194825735	0.000541540187905485	0.00763702156558278	36.0368971556173	7.72836027864821	12.9505719115693	4.51604603254358	17.0414441005426	8.7107014117882	0	6.37583722569879	13.8035711830054	0.993000652062371	4.91808383373816	0	1.02354918006633	10.6970511721374	2.1517125677864	4.29277703542374	10.1317251935975	8.12929013263226	12.9607633380482	0	6.37227492711365	2.88087130479183	0	3.42142591810133
protein_coding	SECTM1	ENSG00000141574.7	480.988290729451	-2.26637430513746	0.408576020216343	6.91534692778856e-10	1.00137075203833e-07	1489.93929964087	91.7742783089475	828.836602340435	68.6438996946625	1581.44601253036	1401.17854138193	69.1752854786765	1265.14827235652	398.00296910999	30.7830202139335	246.887808453656	20.194608412787	554.763655595952	489.687231435624	84.9926464275626	417.472566694959	446.809081037649	81.2929013263226	374.936367993538	50.100432311139	422.959748287169	561.769904434407	185.434854171445	381.488989868298
protein_coding	HEXDC	ENSG00000169660.16	28.1507377132469	-1.16221872151529	0.770870303137518	0.00553101122116407	0.0436943664862039	36.0368971556173	4.83022517415513	41.4418301170217	8.12888285857845	36.3550807478243	58.4861380505779	4.11757651658789	53.7391994737469	46.0119039433514	18.8670123891851	30.4921197691766	2.75381023810732	24.565180321592	47.5424496539441	17.2137005422912	34.34221628339	30.3951755807925	26.0137284244232	41.6595964437264	14.314409231754	28.6752371720114	30.7292939177795	13.2453467265318	25.66069438576
lincRNA	AC144831.1	ENSG00000261888.1	90.1677204707041	-1.14517615406237	0.412577588045135	0.000401810461246402	0.0060363191961318	253.500931715377	35.743666288748	106.194689674868	21.6770209562092	120.426204977168	170.480870487855	69.9988007819941	219.510967341915	121.931545449881	28.7970189098088	102.296143741754	0	101.331368826567	90.3306543424938	52.7169579107667	128.783311062712	102.330424455335	36.5818055968452	70.3584295494046	9.30436600064011	58.9435430758013	127.718627845771	52.0983637910251	82.9695785139573
protein_coding	GNAL	ENSG00000141404.15	22.0908440319355	-1.07829961803618	0.568706619719108	0.00357215004320379	0.0318365606007871	37.2795487816731	9.66045034831027	45.3270016904925	12.644928891122	30.6745993809767	59.7305239665477	9.88218363981093	25.5033489027951	31.0580351617622	4.96500326031186	32.4593533026719	6.42555722225041	27.635827861791	19.0169798615776	7.53099398725239	18.2443024005509	27.3556580227132	5.69050309284258	28.6988331056782	7.15720461587701	21.5064278790086	27.8484226129877	16.7774391869403	17.1071295905067
protein_coding	GREB1L	ENSG00000141449.14	22.2982097571557	-2.26897650293211	1.08654571787546	0.00100151060836964	0.0124318005495427	39.7648520337846	26.0832159404377	46.6220588816494	25.2898577822441	45.4438509347803	53.508594386699	1.64703060663515	62.8475383676023	6.90178559150271	11.9160078247485	26.5576527021861	0	34.8006721222553	40.4110822058525	0	28.9762449891103	15.1975877903962	4.87757407957936	10.1834569084665	5.0100432311139	19.9133591472302	7.68232347944489	4.4151155755106	17.1071295905067
protein_coding	TTC39C	ENSG00000168234.12	355.830186337637	-1.20096156743111	0.252950580048678	1.81460860814311e-07	1.21952117272622e-05	674.759832948283	207.699682488671	718.756741092096	161.67444796506	708.924074582573	756.586636909604	227.290223715651	480.920293595566	488.876479398109	210.516138237223	313.773748592495	129.429081191044	438.07904906839	386.282403438296	189.350705965203	233.956348430594	309.017618404723	202.419324302543	445.294797542942	148.154135548654	348.085517893583	300.570906133281	169.540438099607	289.965846559088
protein_coding	NEDD4L	ENSG00000049759.17	284.729486097346	-2.13508544874781	0.380451850965457	7.02900576635512e-10	1.00744301014514e-07	561.678534977208	78.2496478213132	314.698897451134	63.2246444556102	380.592251578785	467.889104404623	42.822795772514	496.40446971512	430.211301870336	192.6421265001	243.936958153413	49.5685842859318	379.736745804609	439.767659298983	96.8270655503878	376.691184858434	394.124110030942	100.80319764464	349.014841317441	117.378155700383	352.068189723029	355.307460924326	159.827183833484	390.042554663552
protein_coding	CCDC102B	ENSG00000150636.17	60.4878896001811	-1.53992699666361	0.752330742905941	0.00126239477068595	0.0148133642013825	134.206375614023	5.79627020898616	44.0319444993356	0	137.46764907771	135.638064840702	10.7056989431285	164.860933978783	109.27827186546	4.96500326031186	40.3282874366529	3.67174698414309	105.425565546832	62.9937457914759	18.2895568261844	109.465814403305	79.0274565100604	11.3810061856852	74.9872735987075	7.15720461587701	50.9781994169092	39.371907832155	51.215340675923	50.4660322919946
protein_coding	DOK6	ENSG00000206052.10	190.385239036894	-1.6814798530696	0.407673365819051	1.83374659100243e-06	8.07423342232607e-05	432.442765867408	79.2156928561442	463.630474434181	14.4513473041395	144.284226717928	322.295952236163	68.3517701753589	172.147605093867	293.325887638865	86.3910567294263	307.872047992009	13.7690511905366	319.347344180696	261.483473096693	63.4755207496987	158.832750310679	271.530235188413	84.5446173793755	216.629901507377	32.2074207714465	219.843484985421	169.011116547788	148.347883337156	225.814110594688
protein_coding	MBP	ENSG00000197971.14	129.002891554371	-1.35956439624184	0.547109725778809	0.000561857433741207	0.00782145640666897	357.883668304062	27.0492609752687	129.505719115693	10.8385104781046	381.728347852155	368.338231127044	18.1173366729867	331.543535736337	129.983628639968	16.8810110850603	40.3282874366529	3.67174698414309	117.708155707628	179.472747443639	67.7789458852715	266.152176196272	126.646564919969	19.5102963183174	38.8822900141446	7.87292507746471	158.510338811952	83.5452678389631	63.5776642873527	150.542740396459
protein_coding	SHC2	ENSG00000129946.10	14.4249076357204	-2.22856616762292	0.845031723632489	0.000487890530745834	0.00702862604600613	16.154471138725	0	16.8357434850401	0	17.0414441005426	12.4438591596974	1.64703060663515	10.9300066726265	12.6532735844216	0	5.90170060048579	0	19.4474344212603	7.13136744809162	0	17.171108141695	52.6849710067069	2.43878703978968	22.2184514366541	0.715720461587701	47.7920619533524	35.5307460924326	13.2453467265318	34.2142591810133
protein_coding	PALM	ENSG00000099864.17	149.34405865285	-1.14980199242465	0.517922730216704	0.00146071344652038	0.0165194694604068	206.280169925258	41.5399364977341	281.027410481054	9.03209206508716	177.231018645643	210.301219798887	25.5289744028449	82.8858839340842	142.636902224389	62.5590410799294	212.461221617489	9.17936746035773	181.168204871741	153.32440013397	55.9445267624463	110.539008662161	278.622442823931	164.211660679172	262.918342000407	62.2676801581299	246.925653425654	181.494892201885	197.797177782875	228.380180033264
protein_coding	CFD	ENSG00000197766.7	133.370096398332	-1.03342726558716	0.51497113238412	0.00291717840699517	0.027741833381621	190.125698786533	19.3209006966205	471.400817581122	55.9989708035404	124.970590070646	165.503326823976	31.2935815260679	164.860933978783	108.127974266876	63.5520417319918	335.413317460942	21.1125451588228	161.720770450481	114.101879169466	65.6272333174851	145.954419204407	159.06808553948	100.80319764464	257.363729141243	24.3344956939818	130.63163600583	115.234852191673	77.7060341289866	96.6552821863626
protein_coding	ADAMTSL5	ENSG00000185761.10	73.5501388822696	-1.2261763518454	0.379188902064222	8.81489580048501e-05	0.00184247063115495	176.456530899919	76.3175577516511	155.406862938831	83.9984562053106	90.8877018695606	124.438591596974	46.9403722891019	88.3508872703975	73.6190463093623	34.755022822183	87.5418922405393	27.5381023810732	63.4600491641126	54.6738171020357	30.1239759490095	45.0741588719493	83.0801465874994	89.4221914589549	106.463413133967	22.9030547708064	64.5192836370257	48.9748121814611	41.5020864097997	48.755319332944
protein_coding	STAP2	ENSG00000178078.11	22.6569243075897	-1.83680326272724	0.760599532554192	0.000618667607008243	0.00844490302044488	60.8899296767327	3.86418013932411	15.5406862938831	8.12888285857845	34.0828882010852	41.0647352270015	4.94109181990546	50.0958639162047	23.0059519716757	7.94400521649897	9.83616766747632	2.75381023810732	45.0361639229186	21.3941023442748	4.30342513557279	16.097913882839	41.5400732937497	0	19.4411450070723	8.58864553905241	34.2509777332359	45.1336504417387	15.8944160718382	29.9374767833866
protein_coding	S1PR2	ENSG00000267534.3	333.845322634394	-1.17610202738989	0.194916926884772	1.3256652703861e-10	2.27076760827355e-08	555.465276846929	274.356789892012	472.695874772279	250.188950202914	556.687173951059	510.198225547595	175.408759606644	610.258705888312	391.101183518487	171.78911280679	404.266491133277	150.541626349867	336.747680241823	372.019668542113	176.440430558485	456.107560013773	299.899065730486	210.548614435176	324.944852261066	188.950201859153	327.375624380464	258.318126996334	162.47625317879	375.501494511621
protein_coding	ADGRL1	ENSG00000072071.16	73.3507484793315	-1.31480715249402	0.479776052541978	0.000402249378298403	0.0060363191961318	118.051904475298	14.4906755224654	170.947549232715	8.12888285857845	76.118450315757	102.039645109519	43.6463110758316	140.268418965373	51.7633919362704	37.7340247783701	42.2955209701482	10.0973042063935	65.5071475242453	52.2966946193385	12.9102754067184	64.3916555313562	123.607047361889	28.4525154642129	159.232235296021	15.7458501549294	91.6014520772587	105.631947842367	43.2681326400039	182.190930138896
protein_coding	TMEM221	ENSG00000188051.6	8.45798675978508	-1.66666105728902	1.24096263601424	0.00466324602111938	0.0389417084498471	13.6691678866135	0.966045034831027	12.9505719115693	0.903209206508717	17.0414441005426	11.1994732437277	0	2.73250166815662	10.3526783872541	1.98600130412474	3.93446706699053	0	10.2354918006633	7.13136744809162	3.22756885167959	4.29277703542374	29.3820030614327	4.06464506631613	11.109225718327	5.0100432311139	28.6752371720114	7.68232347944489	6.18116180571484	10.264277754304
protein_coding	ZNF382	ENSG00000161298.17	27.6404126521345	-1.09729816511034	0.656250480810112	0.00484947863406275	0.0400681040553208	29.8236390253385	14.4906755224654	29.7863153966094	6.32246444556101	28.4024068342377	31.1096478992436	14.8232754597164	43.720026690506	37.9598207532649	14.8950097809356	35.4102036029148	22.0304819048586	57.3187540837146	16.6398573788804	18.2895568261844	25.7566622125425	57.7508336035057	16.2585802652645	22.2184514366541	25.7659366171572	24.6925653425654	37.4513269622938	8.8302311510212	43.623180455792
protein_coding	BLVRB	ENSG00000090013.10	312.844125962077	-1.04513796346491	0.243938153749625	1.69097691119125e-06	7.56415977534786e-05	478.420876031472	173.888106269585	418.303472743688	64.1278536621189	365.823000024982	373.315774790923	113.645111857826	400.766911329638	467.020825025017	207.537136281036	366.889053996867	81.6963703971838	408.396122846467	377.962474748856	227.005675901465	397.081875776696	473.151566541002	231.684768780019	411.0413515781	80.1606916978225	343.306311698248	386.036754842106	321.420413897172	339.576522371557
TEC	AC008537.3	ENSG00000279108.1	9.50825497503735	-2.54268541684621	1.37049566929753	0.00129663494825518	0.0150587843340804	38.5222004077289	4.83022517415513	9.0654003380985	2.70962761952615	14.7692515538036	19.9101746555159	0	18.2166777877108	19.5550591759244	0	13.7706347344668	2.75381023810732	0	5.94280620674301	2.1517125677864	8.58555407084749	15.1975877903962	1.62585802652645	7.40615047888469	0	5.57574056122444	14.4043565239592	3.53209246040848	19.6731990290827
protein_coding	TRAPPC6A	ENSG00000007255.10	72.8647388559217	-1.39716838218637	0.449555185492532	0.000105758754572895	0.0021373920384617	123.022510979521	33.8115762190859	125.620547542222	20.7738117497005	73.846257769018	89.5957859498215	21.411397886257	58.2933689206746	90.873510288119	19.8600130412474	57.0497724713627	13.7690511905366	63.4600491641126	98.650583031934	19.3654131100776	65.4648497902121	105.369942013414	73.9765402069536	145.345703148112	24.3344956939818	70.0950241982502	116.195142626604	79.4720803591908	159.096305191712
protein_coding	PLEKHA4	ENSG00000105559.11	579.79336623369	-1.1836466533738	0.201282675317289	4.24591762536262e-10	6.48240858324384e-08	751.804233763741	249.239618986405	429.9589874641	77.6759917597496	607.811506252687	790.185056640787	222.349131895746	520.086150839144	790.254450227061	246.264161711468	381.643305498081	119.331776984651	761.520589969351	824.86150149593	344.274010845823	560.207403122799	1145.89811939588	369.069772021505	777.645800282893	206.843213398845	887.339283600576	1089.92964364624	644.606874024548	1116.24020578056
protein_coding	FTL	ENSG00000087086.14	23160.7336322613	-1.03000660301529	0.189745471523362	5.53592189605524e-09	6.12264243716471e-07	42544.6637212714	14786.2853031237	34914.7418735908	12890.6017952924	47755.8068510873	43140.3709348391	15412.0889015885	36511.6872899088	29302.6810263234	8607.32965207664	16437.2197891197	5280.8900999438	28098.472091181	28968.8031353895	10621.9290908775	24426.97452582	24360.7200554858	10703.8363176369	20727.0378839687	6040.68069580019	27096.506058819	24817.7460003467	17998.6601551265	24411.873925653
protein_coding	ZNF836	ENSG00000196267.12	72.3096840893561	-1.49580570073051	0.355077594531919	1.67401232766376e-06	7.5121971739186e-05	130.478420735856	40.5738914629031	99.7194037190835	27.0962761952615	82.9350279559741	70.9299972102754	24.7054590995273	66.4908739251445	80.520831900865	30.7830202139335	64.9187066053437	20.194608412787	118.731704887695	106.970511721374	31.1998322329027	85.8555407084749	124.620219881249	30.8913025040026	112.943794802992	31.4917003098588	101.159864467929	93.1481721882692	53.8644100212293	105.208846981616
protein_coding	ZNF549	ENSG00000121406.8	24.9146390501652	-1.5618816358303	0.614661979942786	0.000540783715843297	0.00763538910234132	38.5222004077289	26.0832159404377	19.4258578673539	9.03209206508716	21.5858291940207	37.3315774790923	5.76460712322304	24.5925150134096	34.5089279575136	24.8250163015593	20.6559521017003	10.0973042063935	41.9655163827196	28.5254697923665	7.53099398725239	18.2443024005509	28.368830542073	35.7688765835819	37.0307523944235	32.2074207714465	24.6925653425654	28.8087130479183	15.011392956736	27.3714073448106
protein_coding	ZNF8	ENSG00000278129.1	31.0992396688973	-1.31502623960921	0.693661547339593	0.00229757449537516	0.0232170729223305	33.5515939035058	41.5399364977341	31.0813725877663	32.5155314343138	46.5799472081498	27.3764901513343	27.9995203127976	37.3441894648072	65.5669631192758	16.8810110850603	24.5904191686908	13.7690511905366	5.11774590033166	27.3369085510179	6.45513770335919	25.7566622125425	45.5927633711887	27.6395864509497	45.3626716831687	32.9231412330342	16.7272216836733	58.5777165307673	15.8944160718382	40.2017545376906
protein_coding	ADAM33	ENSG00000149451.17	88.0962804060527	-1.53383200162232	0.354034007502534	1.01231137173262e-06	4.88958335956917e-05	165.272666265417	76.3175577516511	142.456291027262	34.3219498473312	73.846257769018	172.969642319794	61.7636477488183	162.128432310626	141.486604625806	50.6430332551809	150.493365312388	10.0973042063935	92.1194262059699	121.233246617557	38.7308262201551	86.9287349673308	101.317251935975	56.0921019151626	74.0615047888469	23.6187752323941	78.8569022230314	72.0217826197958	30.0227859134721	97.5106386658879
protein_coding	JAG1	ENSG00000101384.12	101.82752132049	-2.07747134894832	0.613576972706141	2.35127986911435e-05	0.000652689269596445	247.287673585098	12.5585854528033	173.537663615028	11.7417196846133	198.816847839664	308.607707160496	17.2938213696691	201.294289554205	119.630950252714	4.96500326031186	116.066778476221	40.389216825574	80.8603852252403	150.947277651273	19.3654131100776	80.4895694141952	112.462149648932	33.3300895437923	146.271471957973	15.7458501549294	88.4153146137019	97.9496243629223	51.215340675923	114.617768256395
protein_coding	FLRT3	ENSG00000125848.9	33.3422148518885	-1.59024508574345	1.08873898400607	0.00384764426519302	0.033526061630832	55.9193231725097	1.93209006966205	24.6060866319817	28.9026946082789	92.0237981429301	72.1743831262451	6.58812242654062	22.7708472346385	19.5550591759244	25.8180169536217	51.1480718708769	9.17936746035773	46.059713102985	72.5022357222648	3.22756885167959	22.5370794359747	43.5664183324692	0.812929013263226	52.7688221620534	7.15720461587701	23.099496610787	65.2997495752815	12.3623236114297	40.2017545376906
protein_coding	SAMHD1	ENSG00000101347.9	752.692698816535	-1.34162570345965	0.212620083621132	2.24067161986366e-11	4.62830493714779e-09	738.135065877128	316.862771424577	3767.32136907551	290.833364495807	543.054018670625	791.429442556757	194.349611582948	802.444656548662	733.889867896455	330.66921713677	2066.57882693677	175.325918492833	559.881401496284	745.227898325574	282.950202663911	755.528758234579	469.098876463563	235.749413846336	2331.08586322896	166.047147088347	361.6266021137	623.228492269966	239.299264192675	544.006720978112
antisense	KCNK15-AS1	ENSG00000244558.5	18.8767488514478	-2.41004473556259	1.12889619561763	0.000696380260041084	0.00923640900145144	21.1250776429481	0	12.9505719115693	0	35.2189844744547	6.22192957984872	0.823515303317577	10.9300066726265	50.6130943376866	0	18.688718568205	0	55.2716557235819	34.4682759991095	0	25.7566622125425	35.4610381775912	4.87757407957936	41.6595964437264	2.8628818463508	23.099496610787	28.8087130479183	18.5434854171445	25.66069438576
protein_coding	WISP2	ENSG00000064205.10	612.902646632408	-1.37366296593716	0.323867225644124	1.35900430743749e-06	6.40583603224069e-05	894.709170760155	307.202321076266	911.720262574478	223.092674007653	886.155093228216	902.179789078064	213.290463559253	664.908739251445	752.294629473796	161.859106286167	359.020119862886	89.03986436547	715.460876866366	708.382499843767	159.226730016193	560.207403122799	1095.23949342789	234.936484833072	927.620347480308	144.575533240716	1017.97091960641	961.250725365541	709.067561427003	1110.25271042388
protein_coding	KCNB1	ENSG00000158445.9	25.5382339519802	-1.67315135051915	1.16928464439947	0.00374168632269368	0.0328754603363266	31.0662906513943	0	12.9505719115693	0	11.3609627336951	51.0198225547595	4.94109181990546	33.700853907265	54.0639871334379	16.8810110850603	20.6559521017003	0	49.1303606431839	57.0509395847329	8.60685027114559	44.0009646130934	41.5400732937497	67.4731081008478	12.9607633380482	0	46.198993221574	18.2455182636816	8.8302311510212	22.2392684676587
protein_coding	PTGIS	ENSG00000124212.5	463.963296765681	-1.15395658259607	0.324545056641845	2.90047750000994e-05	0.000770134347167101	543.038760586372	367.09711323579	1243.25490351065	16.2577657171569	856.616590120609	553.751732606536	154.820877023705	547.41116752071	637.264869615417	423.01827777857	825.254467301263	19.2766716667512	546.575262155421	745.227898325574	277.570921244445	517.279632768561	432.624665766613	304.035450960446	642.483554043247	45.0903890800251	450.838451093291	345.70455657502	217.223686315122	423.40145736504
protein_coding	TSHZ2	ENSG00000182463.15	241.244240355337	-1.29327255358472	0.489583584280455	0.000401964065163071	0.0060363191961318	531.85489595187	11.5925404179723	247.355923510973	70.4503181076799	526.012574570082	503.976295967746	62.5871630521359	551.965336967638	366.944933948228	28.7970189098088	221.313772518217	75.2708131749334	342.888975322221	408.865067023919	110.813197240999	321.958277656781	194.529123717072	52.8403858621097	223.110283176401	62.9834006197176	198.337057106412	307.292939177795	173.955553675118	194.165920852251
protein_coding	JAM2	ENSG00000154721.14	184.870065180378	-1.05185057567484	0.369642534613831	0.000364480844538933	0.00563821359294478	296.993738627329	47.3362067067203	194.258578673539	38.8379958798748	230.62754349401	288.69753250498	52.7049794123249	288.734342935216	190.949401364908	115.188075639235	128.85379644394	54.1582680161106	178.097557331542	174.718502478245	97.902921834281	230.736765654026	256.332647398016	112.184203830325	223.110283176401	49.3847118495513	252.501393986878	436.932147893428	185.434854171445	312.205115026746
protein_coding	CYYR1	ENSG00000166265.11	22.9140632598391	-1.71846591032592	0.832858562315381	0.00131506875677578	0.0152213545522243	70.8311426851789	7.72836027864821	29.7863153966094	0.903209206508717	67.029680128801	47.2866648068502	9.05866833649335	44.6308605798915	25.3065471688433	3.97200260824949	10.819784434224	2.75381023810732	6.14129508039799	22.5826635856235	8.60685027114559	22.5370794359747	25.3293129839937	17.884438291791	8.33191928874528	0	43.8093901239064	39.371907832155	5.29813869061272	29.9374767833866
protein_coding	SLC5A3	ENSG00000198743.6	630.826089494568	-1.47966708427406	0.329596239903402	3.9379348181435e-07	2.24846473396925e-05	1005.30516547912	163.261610886443	705.806169180526	233.027975279249	1079.29145970103	1113.72539479292	130.115417924177	1746.97939984147	591.252965672066	173.775114110915	300.986730624775	175.325918492833	647.906630981988	480.178741504836	204.412693939708	957.289278899495	941.237270485206	291.841515761498	425.85365253587	273.405216326502	906.456108381917	831.611516649909	505.972244953515	1254.80795546366
protein_coding	ARVCF	ENSG00000099889.13	12.9598026391563	-1.25194778235599	2.42421551099691	0.0053641133804421	0.0429557220876224	31.0662906513943	4.83022517415513	6.47528595578464	1.80641841301743	14.7692515538036	6.22192957984872	0.823515303317577	13.6625083407831	33.3586303589298	0	11.8034012009716	0	6.14129508039799	10.6970511721374	1.0758562838932	27.9030507302543	9.11855267423774	4.87757407957936	26.847295485957	2.8628818463508	19.9133591472302	16.3249373938204	18.5434854171445	41.9124674967413
protein_coding	EGFL6	ENSG00000198759.11	53.8754285953949	-1.41180452997576	0.596388900379392	0.000716894767880446	0.00945493324849647	136.691678866135	26.0832159404377	81.5886030428865	13.5481380976307	89.7516055961911	78.3963127060938	9.05866833649335	29.1466844603373	70.1681535136109	19.8600130412474	108.19784434224	4.58968373017887	75.7426393249086	72.5022357222648	22.5929819617572	67.611238307924	79.0274565100604	28.4525154642129	62.0265102606593	12.1672478469909	43.8093901239064	58.5777165307673	52.0983637910251	51.32138877152
protein_coding	PIR	ENSG00000087842.10	100.634470404026	-1.15797876872687	0.504378479093538	0.00134728636128595	0.0155114624841168	161.54471138725	27.0492609752687	135.981005071478	0	210.177810573359	158.037011328157	45.2933416824667	90.1725550491686	129.983628639968	29.7900195618711	137.706347344668	20.194608412787	225.180819614593	179.472747443639	53.7928141946599	108.39262014445	132.725600036127	36.5818055968452	95.3541874156404	32.9231412330342	121.073223615159	115.234852191673	56.5134793665357	112.051698817819
protein_coding	NR0B1	ENSG00000169297.7	26.9186716570617	-2.58949898787876	0.917048008452894	0.000106560289466389	0.00215049687621393	47.2207617901193	0.966045034831027	15.5406862938831	0	26.1302142874987	46.0422788908805	0	70.1342094826866	50.6130943376866	0	21.6395688684479	0	9.21194262059699	38.0339597231553	1.0758562838932	56.8792957193646	38.5005557356704	1.62585802652645	42.585365253587	0	43.0128557580171	48.0145217465305	22.9586009926551	65.8624489234506
protein_coding	EFNB1	ENSG00000090776.5	156.709936159344	-1.08694139958175	0.307268770870361	3.3490414861703e-05	0.00086556164525681	208.765473177369	46.3701616718893	135.981005071478	18.0641841301743	173.822729825535	187.902273311431	122.703780194319	221.332635120686	242.712793301179	44.6850293428067	119.017628776463	18.3587349207155	194.474344212603	231.769442062978	87.1443589953491	222.151211583179	285.714650459449	113.810061856852	245.328734613055	35.0703026177973	203.912797667637	172.85227828751	99.7816120065396	329.312244617253
protein_coding	NHSL2	ENSG00000204131.9	148.513647810209	-2.21714879404808	0.44410625241767	2.81732745070967e-08	2.55050426952363e-06	202.552215047091	28.9813510449308	29.7863153966094	18.0641841301743	137.46764907771	204.079290219038	45.2933416824667	251.390153470409	430.211301870336	34.755022822183	113.115928175978	4.58968373017887	287.617319598639	281.689014199619	89.2960715631354	352.007716904747	267.477545110974	56.0921019151626	138.865321479088	13.5986887701663	187.185575983964	131.559789585494	37.9699939493912	220.681971717536
protein_coding	RTL5	ENSG00000242732.4	326.27494913415	-1.25359231403606	0.278777772555215	5.25282026485297e-07	2.83773513231249e-05	534.340199203981	82.1138279606373	255.126266657915	51.4829247709968	265.846527968465	393.225949446439	152.350331113752	355.225216860361	502.680050581114	110.223072378923	171.149317414088	66.0914457145757	503.586196592635	325.665780129517	181.81971197795	423.911732248095	648.430412390239	240.626987925915	417.521733247125	70.1406052355947	563.149796683669	404.282273105787	370.86970834289	740.738711268938
protein_coding	COL4A5	ENSG00000188153.13	21.5731729893008	-1.84118624999806	0.90799694290381	0.00126894470083993	0.0148777940467426	74.5590975633462	44.4380716022272	38.8517157347079	2.70962761952615	40.8994658413023	44.7978929749108	8.23515303317577	61.0258705888312	31.0580351617622	11.9160078247485	9.83616766747632	5.50762047621464	5.11774590033166	26.1483473096693	3.22756885167959	18.2443024005509	12.158070232317	2.43878703978968	18.5153761972117	9.30436600064011	11.1514811224489	13.4440660890286	7.06418492081696	17.1071295905067
protein_coding	AMOT	ENSG00000126016.15	225.445896794717	-1.24640203745458	0.442654573368451	0.000291800673815126	0.00476031621882376	293.265783749162	61.8268822291857	154.111805747675	0	312.426475176615	215.278763462766	50.2344335023722	198.561787886048	364.64433875106	137.034089984607	205.575904250255	41.3071535716098	331.629934341492	423.127801920103	182.895568261844	233.956348430594	424.519285611735	102.429055671166	361.049835845629	42.2275072336743	364.812739577257	321.697295701755	205.744385818794	382.344346347824
protein_coding	GPC3	ENSG00000147257.13	227.317846089345	-1.11583595481896	0.344147688701824	9.54211347384398e-05	0.00195376859844916	380.251397573066	94.6724134134406	257.716381040229	134.578171769799	313.562571449984	271.276129681404	109.527535341238	344.295210187734	222.007436526671	37.7340247783701	269.510994088851	47.7327107938602	155.579475370082	284.066136682316	83.9167901436695	251.127456572289	365.755279488869	189.412460090332	277.730642958176	143.859812779128	309.055333965012	323.617876571616	223.404848120836	365.237216757317
protein_coding	FHL1	ENSG00000022267.16	511.029912950987	-1.21072829924004	0.287747556967099	1.92744779242683e-06	8.40774276162337e-05	539.310805708204	237.647078568433	466.220588816494	71.3535273141886	541.917922397255	506.465067799685	93.0572292748862	485.474463042493	682.126475960185	244.278160407343	540.989221711198	134.936701667259	554.763655595952	551.492415985752	327.060310303532	582.744482558773	950.355823159444	652.78199765037	892.441132705605	177.49867447375	931.945208090371	678.925337495942	551.889446938825	869.042183197738
protein_coding	FGF13	ENSG00000129682.15	61.8925408843354	-1.60538524062793	0.543838982467387	0.000158123233714838	0.00295738873603012	85.7429621978482	13.5246304876344	78.9984886605727	8.12888285857845	90.8877018695606	97.06210144564	4.94109181990546	72.8667111508433	43.7113087461839	16.8810110850603	46.2299880371387	1.83587349207155	61.4129508039799	73.6907969636134	9.68270655503878	65.4648497902121	143.870497749084	28.4525154642129	86.0964993170346	6.44148415428931	154.527666982506	111.393690451951	71.5248723232717	112.051698817819
Mt_tRNA	MT-TV	ENSG00000210077.1	50.1884409156943	-2.40323982526888	0.718190124770088	2.64473701131392e-05	0.000711135064955296	67.1031878070116	0.966045034831027	49.2121732639633	10.8385104781046	36.3550807478243	44.7978929749108	0	40.9875250223493	161.04166380173	13.9020091288732	37.37743713641	7.34349396828619	42.989065562786	92.707776825191	19.3654131100776	74.0504038610596	90.1723542230176	17.884438291791	97.2057250353616	9.30436600064011	121.073223615159	71.0614921848652	40.6190632946975	58.1642406077226
Mt_tRNA	MT-TL1	ENSG00000209082.1	133.301527042897	-1.17390023480198	0.585196294749237	0.00207517720176219	0.021448078716668	187.640395534421	34.777621253917	265.48672418717	72.2567365206973	209.041714299989	182.924729647552	18.1173366729867	59.2042028100602	245.013388498346	67.5240443402413	93.443592841025	42.2250903176456	207.780483553465	120.044685376209	57.0203830463395	136.295670874704	208.713538988108	66.6601790875845	187.005299591838	35.786023079385	207.895469497083	156.52734089369	163.359276293892	174.492721823168
