# Supplementary material for: Platelet Secretome Drives Mitogenic and TGF-β Responses in Gingival Fibroblasts
Source: Biology (Basel). 2026 Jan 14;15(2):143. doi: 10.3390/biology15020143 (PMC12838376; doi:10.3390/biology15020143)
Supplement: Supplementary file 1 [file biology-15-00143-s001.zip › Table S4 Upregulated GProfiler.csv]

source	term_name	term_id	highlighted	adjusted_p_value	negative_log10_of_adjusted_p_value	term_size	query_size	intersection_size	effective_domain_size	intersections
GO:MF	microtubule binding	GO:0008017	true	7.114083993470903e-18	17.147881011558788	278	142	25	20196	BIRC5,CENPE,CENPF,DLGAP5,GTSE1,KIF11,KIF14,KIF18A,KIF18B,KIF20A,KIF23,KIF4A,KIFC1,KNSTRN,NDC80,NUF2,NUSAP1,PLK1,PRC1,PSRC1,REEP4,SKA1,SKA3,SPAG5,SPC24
GO:MF	tubulin binding	GO:0015631	false	1.931598934492053e-15	14.714083042837	389	142	26	20196	BIRC5,BRCA2,CENPE,CENPF,DLGAP5,GTSE1,KIF11,KIF14,KIF18A,KIF18B,KIF20A,KIF23,KIF4A,KIFC1,KNSTRN,NDC80,NUF2,NUSAP1,PLK1,PRC1,PSRC1,REEP4,SKA1,SKA3,SPAG5,SPC24
GO:MF	protein binding	GO:0005515	false	8.43757691429956e-8	7.073782255250859	14865	142	134	20196	ADAM12,ANLN,ASF1B,ASPM,AURKA,AURKB,BIRC5,BLM,BRCA2,BRIP1,BUB1,BUB1B,CCNA2,CCNB1,CCNB2,CCNF,CDC20,CDC25A,CDC25C,CDC45,CDC6,CDCA3,CDCA5,CDCA8,CDK1,CDKN3,CENPA,CENPE,CENPF,CENPU,CENPW,CEP55,CHAF1A,CHTF18,CKS1B,CLSPN,CXCL8,DBF4,DEPDC1,DLGAP5,DTL,E2F1,ERCC6L,ESCO2,EXO1,F2RL1,FAM111B,FANCA,FANCD2,FANCI,FBXO5,FEN1,FSTL3,GINS2,GTSE1,HAS2,HELLS,HJURP,HMMR,IL11,IL33,INCENP,INHBE,IQGAP3,KIF11,KIF14,KIF18A,K…
GO:MF	ATP binding	GO:0005524	true	1.2483364593399295e-7	6.903668345149558	1502	142	35	20196	ACTG2,AURKA,AURKB,BLM,BRIP1,BUB1,BUB1B,CDC6,CDK1,CENPE,CHTF18,ERCC6L,HELLS,KIF11,KIF14,KIF18A,KIF18B,KIF20A,KIF23,KIF4A,KIFC1,MCM4,MCM8,MELK,MKI67,PBK,PKMYT1,PLK1,RECQL4,TK1,TOP2A,TRIP13,TTK,UBE2C,UBE2T
GO:MF	cytoskeletal protein binding	GO:0008092	false	2.4743604413758043e-7	6.606537036194957	1008	142	28	20196	ANLN,BIRC5,BRCA2,CENPE,CENPF,DLGAP5,GTSE1,IQGAP3,KIF11,KIF14,KIF18A,KIF18B,KIF20A,KIF23,KIF4A,KIFC1,KNSTRN,NDC80,NUF2,NUSAP1,PLK1,PRC1,PSRC1,REEP4,SKA1,SKA3,SPAG5,SPC24
GO:MF	adenyl ribonucleotide binding	GO:0032559	false	2.5819073522025274e-7	6.588059345783427	1543	142	35	20196	ACTG2,AURKA,AURKB,BLM,BRIP1,BUB1,BUB1B,CDC6,CDK1,CENPE,CHTF18,ERCC6L,HELLS,KIF11,KIF14,KIF18A,KIF18B,KIF20A,KIF23,KIF4A,KIFC1,MCM4,MCM8,MELK,MKI67,PBK,PKMYT1,PLK1,RECQL4,TK1,TOP2A,TRIP13,TTK,UBE2C,UBE2T
GO:MF	ATP-dependent activity	GO:0140657	true	5.119783763357293e-7	6.290748381282736	580	142	21	20196	BLM,BRIP1,CDC6,CENPE,CHTF18,ERCC6L,HELLS,KIF11,KIF14,KIF18A,KIF18B,KIF20A,KIF23,KIF4A,KIFC1,MCM4,MCM8,RECQL4,RFC3,TOP2A,TRIP13
GO:MF	microtubule motor activity	GO:0003777	false	7.720001080369169e-7	6.1123826388872775	68	142	9	20196	CENPE,KIF11,KIF14,KIF18A,KIF18B,KIF20A,KIF23,KIF4A,KIFC1
GO:MF	adenyl nucleotide binding	GO:0030554	false	0.0000012228461032810758	5.9126281960310605	1636	142	35	20196	ACTG2,AURKA,AURKB,BLM,BRIP1,BUB1,BUB1B,CDC6,CDK1,CENPE,CHTF18,ERCC6L,HELLS,KIF11,KIF14,KIF18A,KIF18B,KIF20A,KIF23,KIF4A,KIFC1,MCM4,MCM8,MELK,MKI67,PBK,PKMYT1,PLK1,RECQL4,TK1,TOP2A,TRIP13,TTK,UBE2C,UBE2T
GO:MF	anaphase-promoting complex binding	GO:0010997	true	0.0000013507862632330165	5.869413364554567	9	142	5	20196	CCNF,CDC20,CLSPN,FBXO5,PLK1
GO:MF	purine ribonucleoside triphosphate binding	GO:0035639	false	0.000008565991908484935	5.0672223401778345	1852	142	36	20196	ACTG2,AURKA,AURKB,BLM,BRIP1,BUB1,BUB1B,CDC6,CDK1,CENPE,CHTF18,ERCC6L,HELLS,KIF11,KIF14,KIF18A,KIF18B,KIF20A,KIF23,KIF4A,KIFC1,MCM4,MCM8,MELK,MKI67,PBK,PKMYT1,PLK1,RECQL4,TK1,TOP2A,TRIP13,TTK,TUBA1B,UBE2C,UBE2T
GO:MF	ATP-dependent activity, acting on DNA	GO:0008094	false	0.000011211914380566257	4.950320227375326	123	142	10	20196	BLM,BRIP1,CHTF18,ERCC6L,HELLS,MCM4,MCM8,RECQL4,RFC3,TOP2A
GO:MF	purine ribonucleotide binding	GO:0032555	false	0.000016392737527628286	4.785348514771961	1899	142	36	20196	ACTG2,AURKA,AURKB,BLM,BRIP1,BUB1,BUB1B,CDC6,CDK1,CENPE,CHTF18,ERCC6L,HELLS,KIF11,KIF14,KIF18A,KIF18B,KIF20A,KIF23,KIF4A,KIFC1,MCM4,MCM8,MELK,MKI67,PBK,PKMYT1,PLK1,RECQL4,TK1,TOP2A,TRIP13,TTK,TUBA1B,UBE2C,UBE2T
GO:MF	catalytic activity, acting on DNA	GO:0140097	false	0.000016989926470495942	4.769808500679334	250	142	13	20196	BLM,BRIP1,CHTF18,ERCC6L,EXO1,FEN1,HELLS,MCM4,MCM8,NEIL3,RECQL4,RFC3,TOP2A
GO:MF	ATP hydrolysis activity	GO:0016887	false	0.000020278853312565835	4.692956606247223	407	142	16	20196	BLM,BRIP1,CDC6,CHTF18,ERCC6L,KIF14,KIF18A,KIF18B,KIF20A,KIF23,KIFC1,MCM4,MCM8,RECQL4,RFC3,TRIP13
GO:MF	ribonucleotide binding	GO:0032553	false	0.00002061196230839103	4.685880660373235	1916	142	36	20196	ACTG2,AURKA,AURKB,BLM,BRIP1,BUB1,BUB1B,CDC6,CDK1,CENPE,CHTF18,ERCC6L,HELLS,KIF11,KIF14,KIF18A,KIF18B,KIF20A,KIF23,KIF4A,KIFC1,MCM4,MCM8,MELK,MKI67,PBK,PKMYT1,PLK1,RECQL4,TK1,TOP2A,TRIP13,TTK,TUBA1B,UBE2C,UBE2T
GO:MF	purine nucleotide binding	GO:0017076	false	0.00005609034185985519	4.251111913041004	1993	142	36	20196	ACTG2,AURKA,AURKB,BLM,BRIP1,BUB1,BUB1B,CDC6,CDK1,CENPE,CHTF18,ERCC6L,HELLS,KIF11,KIF14,KIF18A,KIF18B,KIF20A,KIF23,KIF4A,KIFC1,MCM4,MCM8,MELK,MKI67,PBK,PKMYT1,PLK1,RECQL4,TK1,TOP2A,TRIP13,TTK,TUBA1B,UBE2C,UBE2T
GO:MF	cytoskeletal motor activity	GO:0003774	false	0.00008333324178395327	4.079181723160574	115	142	9	20196	CENPE,KIF11,KIF14,KIF18A,KIF18B,KIF20A,KIF23,KIF4A,KIFC1
GO:MF	DNA helicase activity	GO:0003678	false	0.00012607432271041487	3.899373356255639	59	142	7	20196	BLM,BRIP1,CHTF18,MCM4,MCM8,RECQL4,RFC3
GO:MF	carbohydrate derivative binding	GO:0097367	false	0.00019059065692485138	3.7198983930231684	2286	142	38	20196	ACTG2,AURKA,AURKB,BLM,BRIP1,BUB1,BUB1B,CDC6,CDK1,CENPE,CHTF18,CXCL8,ERCC6L,HELLS,HMMR,KIF11,KIF14,KIF18A,KIF18B,KIF20A,KIF23,KIF4A,KIFC1,MCM4,MCM8,MELK,MKI67,PBK,PKMYT1,PLK1,RECQL4,TK1,TOP2A,TRIP13,TTK,TUBA1B,UBE2C,UBE2T
GO:MF	nucleotide binding	GO:0000166	false	0.00042155307262162163	3.3751477408595694	2163	142	36	20196	ACTG2,AURKA,AURKB,BLM,BRIP1,BUB1,BUB1B,CDC6,CDK1,CENPE,CHTF18,ERCC6L,HELLS,KIF11,KIF14,KIF18A,KIF18B,KIF20A,KIF23,KIF4A,KIFC1,MCM4,MCM8,MELK,MKI67,PBK,PKMYT1,PLK1,RECQL4,TK1,TOP2A,TRIP13,TTK,TUBA1B,UBE2C,UBE2T
GO:MF	nucleoside phosphate binding	GO:1901265	false	0.0005145019550097316	3.2886129706618488	2181	142	36	20196	ACTG2,AURKA,AURKB,BLM,BRIP1,BUB1,BUB1B,CDC6,CDK1,CENPE,CHTF18,ERCC6L,HELLS,KIF11,KIF14,KIF18A,KIF18B,KIF20A,KIF23,KIF4A,KIFC1,MCM4,MCM8,MELK,MKI67,PBK,PKMYT1,PLK1,RECQL4,TK1,TOP2A,TRIP13,TTK,TUBA1B,UBE2C,UBE2T
GO:MF	helicase activity	GO:0004386	false	0.0013665322371998736	2.864380118619782	160	142	9	20196	BLM,BRIP1,CHTF18,ERCC6L,HELLS,MCM4,MCM8,RECQL4,RFC3
GO:MF	single-stranded DNA binding	GO:0003697	true	0.0015470357966561163	2.810499637101952	121	142	8	20196	BLM,BRCA2,CDC45,MCM4,MCM8,NEIL3,RAD51AP1,RECQL4
GO:MF	heterocyclic compound binding	GO:1901363	false	0.002097317551540197	2.6783358087141194	2315	142	36	20196	ACTG2,AURKA,AURKB,BLM,BRIP1,BUB1,BUB1B,CDC6,CDK1,CENPE,CHTF18,ERCC6L,HELLS,KIF11,KIF14,KIF18A,KIF18B,KIF20A,KIF23,KIF4A,KIFC1,MCM4,MCM8,MELK,MKI67,PBK,PKMYT1,PLK1,RECQL4,TK1,TOP2A,TRIP13,TTK,TUBA1B,UBE2C,UBE2T
GO:MF	D-loop DNA binding	GO:0062037	true	0.0023070440862391446	2.636944106290589	5	142	3	20196	BLM,RAD51AP1,RECQL4
GO:MF	plus-end-directed microtubule motor activity	GO:0008574	false	0.002734600388233466	2.563106128879	16	142	4	20196	KIF11,KIF14,KIF18A,KIF18B
GO:MF	kinetochore binding	GO:0043515	true	0.004590281720352127	2.3381606595956805	6	142	3	20196	CENPE,SPDL1,TTK
GO:MF	DNA secondary structure binding	GO:0000217	false	0.005919491268513477	2.2277156157046227	40	142	5	20196	BLM,CLSPN,NEIL3,RAD51AP1,RECQL4
GO:MF	anion binding	GO:0043168	false	0.007260382118034295	2.139040521533159	2445	142	36	20196	ACTG2,AURKA,AURKB,BLM,BRIP1,BUB1,BUB1B,CDC6,CDK1,CENPE,CHTF18,ERCC6L,HELLS,KIF11,KIF14,KIF18A,KIF18B,KIF20A,KIF23,KIF4A,KIFC1,MCM4,MCM8,MELK,MKI67,PBK,PKMYT1,PLK1,RECQL4,TK1,TOP2A,TRIP13,TTK,TUBA1B,UBE2C,UBE2T
GO:MF	ribonucleoside triphosphate phosphatase activity	GO:0017111	false	0.01191066124590662	1.924064127058222	738	142	17	20196	BLM,BRIP1,CDC6,CHTF18,ERCC6L,KIF14,KIF18A,KIF18B,KIF20A,KIF23,KIFC1,MCM4,MCM8,RECQL4,RFC3,TRIP13,TUBA1B
GO:MF	bubble DNA binding	GO:0000405	false	0.012720563575790692	1.8954936471440484	8	142	3	20196	BLM,NEIL3,RECQL4
GO:MF	single-stranded DNA helicase activity	GO:0017116	false	0.012805352225104243	1.8926084712904092	23	142	4	20196	CHTF18,MCM4,MCM8,RFC3
GO:MF	enzyme binding	GO:0019899	true	0.013673597613168336	1.864117204672334	2105	142	32	20196	AURKA,AURKB,BIRC5,BRCA2,CCNA2,CCNB1,CDC25A,CDC25C,CDC6,CKS1B,F2RL1,FANCD2,FANCI,FBXO5,IQGAP3,KIF11,KIF14,KIF20A,KPNA2,LMNB1,MCM8,PLK1,PRC1,SERPINE1,SGO1,SPDL1,TOP2A,TPX2,TUBA1B,UBE2C,UBE2T,WDR76
GO:MF	cyclin-dependent protein serine/threonine kinase regulator activity	GO:0016538	true	0.014724062081222709	1.8319723601009745	48	142	5	20196	CCNA2,CCNB1,CCNB2,CCNF,CKS1B
GO:MF	chromatin binding	GO:0003682	true	0.015954098297848402	1.797127736461696	603	142	15	20196	BRIP1,CDC45,CDCA5,CDK1,CENPA,CENPF,CHAF1A,EXO1,HELLS,MCM8,SUV39H1,TICRR,TOP2A,UBE2T,WDHD1
GO:MF	kinase binding	GO:0019900	false	0.028129856425171292	1.5508324844688188	790	142	17	20196	AURKA,AURKB,CCNA2,CCNB1,CDC25A,CDC25C,CDC6,CKS1B,FBXO5,KIF11,KIF14,KIF20A,PLK1,PRC1,SGO1,TOP2A,TPX2
GO:MF	pyrophosphatase activity	GO:0016462	false	0.03139119169199355	1.5031921970290714	797	142	17	20196	BLM,BRIP1,CDC6,CHTF18,ERCC6L,KIF14,KIF18A,KIF18B,KIF20A,KIF23,KIFC1,MCM4,MCM8,RECQL4,RFC3,TRIP13,TUBA1B
GO:MF	hydrolase activity, acting on acid anhydrides, in phosphorus-containing anhydrides	GO:0016818	false	0.031883479985606374	1.4964342827569814	798	142	17	20196	BLM,BRIP1,CDC6,CHTF18,ERCC6L,KIF14,KIF18A,KIF18B,KIF20A,KIF23,KIFC1,MCM4,MCM8,RECQL4,RFC3,TRIP13,TUBA1B
GO:MF	hydrolase activity, acting on acid anhydrides	GO:0016817	false	0.031883479985606374	1.4964342827569814	798	142	17	20196	BLM,BRIP1,CDC6,CHTF18,ERCC6L,KIF14,KIF18A,KIF18B,KIF20A,KIF23,KIFC1,MCM4,MCM8,RECQL4,RFC3,TRIP13,TUBA1B
GO:BP	cell cycle	GO:0007049	true	1.0989551303612693e-77	76.9590200391819	1824	144	106	21017	ANLN,ASPM,AURKA,AURKB,BIRC5,BLM,BRCA2,BRIP1,BUB1,BUB1B,CCNA2,CCNB1,CCNB2,CCNF,CDC20,CDC25A,CDC25C,CDC45,CDC6,CDCA2,CDCA3,CDCA5,CDCA8,CDK1,CDKN3,CENPA,CENPE,CENPF,CENPM,CENPU,CENPW,CEP55,CHAF1A,CHTF18,CKS1B,CLSPN,DBF4,DDIAS,DLGAP5,DTL,E2F1,ERCC6L,ESCO2,EXO1,FANCA,FANCD2,FANCI,FBXO5,FEN1,GTSE1,HELLS,HJURP,INCENP,IQGAP3,KIF11,KIF14,KIF18A,KIF18B,KIF20A,KIF23,KIF4A,KIFC1,KNL1,KNSTRN,MAD2L1,MCM4,MCM8,…
GO:BP	cell cycle process	GO:0022402	false	3.0957922985133494e-72	71.50922818449929	1280	144	92	21017	ANLN,ASPM,AURKA,AURKB,BIRC5,BLM,BRCA2,BRIP1,BUB1,BUB1B,CCNA2,CCNB1,CCNB2,CCNF,CDC20,CDC25A,CDC25C,CDC45,CDC6,CDCA2,CDCA5,CDCA8,CDK1,CDKN3,CENPA,CENPE,CENPF,CENPM,CENPU,CENPW,CEP55,CKS1B,CLSPN,DBF4,DLGAP5,DTL,E2F1,ESCO2,FANCA,FANCD2,FBXO5,FEN1,GTSE1,HJURP,INCENP,IQGAP3,KIF11,KIF14,KIF18A,KIF18B,KIF20A,KIF23,KIF4A,KIFC1,KNL1,KNSTRN,MAD2L1,MCM4,MELK,MKI67,MYBL2,NCAPG,NDC80,NUF2,NUSAP1,PKMYT1,PLK1,PR…
GO:BP	mitotic cell cycle process	GO:1903047	false	1.0658889630508579e-69	68.9722880347522	747	144	77	21017	ANLN,AURKA,AURKB,BIRC5,BLM,BRCA2,BUB1,BUB1B,CCNA2,CCNB1,CCNB2,CCNF,CDC20,CDC25A,CDC25C,CDC45,CDC6,CDCA2,CDCA5,CDCA8,CDK1,CDKN3,CENPA,CENPE,CENPF,CEP55,CKS1B,CLSPN,DBF4,DLGAP5,DTL,E2F1,FANCD2,FBXO5,GTSE1,INCENP,IQGAP3,KIF11,KIF14,KIF18A,KIF18B,KIF20A,KIF23,KIF4A,KIFC1,KNL1,KNSTRN,MAD2L1,MCM4,MELK,MKI67,MYBL2,NCAPG,NDC80,NUF2,NUSAP1,PKMYT1,PLK1,PRC1,PSRC1,REEP4,RRM2,SKA1,SKA3,SPAG5,SPC24,SPC25,SPDL…
GO:BP	mitotic cell cycle	GO:0000278	false	2.1977722111238303e-69	68.6580173221848	897	144	81	21017	ANLN,AURKA,AURKB,BIRC5,BLM,BRCA2,BUB1,BUB1B,CCNA2,CCNB1,CCNB2,CCNF,CDC20,CDC25A,CDC25C,CDC45,CDC6,CDCA2,CDCA5,CDCA8,CDK1,CDKN3,CENPA,CENPE,CENPF,CENPW,CEP55,CKS1B,CLSPN,DBF4,DLGAP5,DTL,E2F1,FANCD2,FBXO5,GTSE1,INCENP,IQGAP3,KIF11,KIF14,KIF18A,KIF18B,KIF20A,KIF23,KIF4A,KIFC1,KNL1,KNSTRN,MAD2L1,MCM4,MELK,MKI67,MYBL2,NCAPG,NDC80,NUF2,NUSAP1,PBK,PKMYT1,PLK1,PRC1,PSRC1,REEP4,RRM2,SKA1,SKA3,SPAG5,SPC24,…
GO:BP	chromosome segregation	GO:0007059	false	1.9609922375006368e-63	62.70752412546394	427	144	62	21017	ASPM,AURKA,AURKB,BIRC5,BRIP1,BUB1,BUB1B,CCNB1,CCNB2,CDC20,CDC6,CDCA2,CDCA5,CDCA8,CDK1,CENPE,CENPF,CENPM,CENPU,CENPW,DLGAP5,ESCO2,FANCD2,FBXO5,HJURP,INCENP,KIF11,KIF14,KIF18A,KIF18B,KIF23,KIF4A,KIFC1,KNL1,KNSTRN,MAD2L1,MKI67,MYBL2,NCAPG,NDC80,NUF2,NUSAP1,PLK1,PRC1,PSRC1,PTTG1,SGO1,SGO2,SKA1,SKA3,SPAG5,SPC24,SPC25,SPDL1,STIL,TACC3,TOP2A,TPX2,TRIP13,TTK,UBE2C,ZWINT
GO:BP	cell division	GO:0051301	false	3.0394167334281064e-60	59.51720974986402	656	144	68	21017	ANLN,ASPM,AURKA,AURKB,BIRC5,BLM,BRCA2,BRIP1,BUB1,BUB1B,CCNA2,CCNB1,CCNB2,CCNF,CDC20,CDC25A,CDC25C,CDC6,CDCA2,CDCA3,CDCA5,CDCA8,CDK1,CENPA,CENPE,CENPF,CENPW,CEP55,CKS1B,ERCC6L,FBXO5,HELLS,INCENP,IQGAP3,KIF11,KIF14,KIF18B,KIF20A,KIF23,KIF4A,KIFC1,KNL1,KNSTRN,MAD2L1,NCAPG,NDC80,NUF2,NUSAP1,PIMREG,PLK1,PRC1,PSRC1,PTTG1,REEP4,SGO1,SGO2,SKA1,SKA3,SPAG5,SPC24,SPC25,SPDL1,TACC3,TOP2A,TPX2,TUBA1B,UBE2C,ZW…
GO:BP	nuclear division	GO:0000280	false	8.941119211021772e-59	58.0486081146775	450	144	60	21017	ANLN,ASPM,AURKA,AURKB,BIRC5,BRCA2,BRIP1,BUB1,BUB1B,CCNB1,CCNB2,CDC20,CDC25C,CDCA2,CDCA5,CDCA8,CDK1,CENPE,CENPF,DLGAP5,FANCA,FANCD2,FBXO5,INCENP,KIF11,KIF14,KIF18A,KIF18B,KIF23,KIF4A,KIFC1,KNL1,KNSTRN,MAD2L1,MKI67,MYBL2,NCAPG,NDC80,NUF2,NUSAP1,PKMYT1,PLK1,PRC1,PSRC1,PTTG1,RAD51AP1,REEP4,SGO1,SKA1,SKA3,SPAG5,SPC24,SPC25,SPDL1,TOP2A,TPX2,TRIP13,TTK,UBE2C,ZWINT
GO:BP	chromosome organization	GO:0051276	false	1.4608917817191311e-58	57.83538195404718	628	144	66	21017	AURKB,BIRC5,BLM,BRCA2,BRIP1,BUB1,BUB1B,CCNB1,CDC20,CDC45,CDC6,CDCA5,CDCA8,CDK1,CENPA,CENPE,CENPF,CENPW,CHTF18,DLGAP5,ESCO2,EXO1,FANCD2,FBXO5,FEN1,GINS2,HJURP,INCENP,KIF11,KIF14,KIF18A,KIF18B,KIF23,KIF4A,KIFC1,KNL1,KNSTRN,MAD2L1,MCM4,MCM8,MYBL2,NCAPG,NDC80,NUF2,NUSAP1,PLK1,PRC1,PSRC1,PTTG1,RECQL4,RFC3,SGO1,SGO2,SKA1,SKA3,SPAG5,SPC24,SPC25,SPDL1,TACC3,TOP2A,TPX2,TRIP13,TTK,UBE2C,ZWINT
GO:BP	nuclear chromosome segregation	GO:0098813	false	2.7817696986723553e-56	55.555678827879525	320	144	53	21017	ASPM,AURKA,AURKB,BIRC5,BRIP1,BUB1,BUB1B,CCNB1,CCNB2,CDC20,CDC6,CDCA5,CDCA8,CDK1,CENPE,CENPF,DLGAP5,FANCD2,FBXO5,INCENP,KIF11,KIF14,KIF18A,KIF18B,KIF23,KIF4A,KIFC1,KNL1,KNSTRN,MAD2L1,MYBL2,NCAPG,NDC80,NUF2,NUSAP1,PLK1,PRC1,PSRC1,PTTG1,SGO1,SKA1,SKA3,SPAG5,SPC24,SPC25,SPDL1,TACC3,TOP2A,TPX2,TRIP13,TTK,UBE2C,ZWINT
GO:BP	organelle fission	GO:0048285	false	4.879479821712773e-56	55.311626473612236	498	144	60	21017	ANLN,ASPM,AURKA,AURKB,BIRC5,BRCA2,BRIP1,BUB1,BUB1B,CCNB1,CCNB2,CDC20,CDC25C,CDCA2,CDCA5,CDCA8,CDK1,CENPE,CENPF,DLGAP5,FANCA,FANCD2,FBXO5,INCENP,KIF11,KIF14,KIF18A,KIF18B,KIF23,KIF4A,KIFC1,KNL1,KNSTRN,MAD2L1,MKI67,MYBL2,NCAPG,NDC80,NUF2,NUSAP1,PKMYT1,PLK1,PRC1,PSRC1,PTTG1,RAD51AP1,REEP4,SGO1,SKA1,SKA3,SPAG5,SPC24,SPC25,SPDL1,TOP2A,TPX2,TRIP13,TTK,UBE2C,ZWINT
GO:BP	mitotic nuclear division	GO:0140014	false	2.1572861170303244e-54	53.66609225137082	281	144	50	21017	ANLN,AURKA,AURKB,BIRC5,BUB1,BUB1B,CCNB1,CDC20,CDC25C,CDCA2,CDCA5,CDCA8,CDK1,CENPE,CENPF,DLGAP5,FBXO5,INCENP,KIF11,KIF14,KIF18A,KIF18B,KIF23,KIF4A,KIFC1,KNL1,KNSTRN,MAD2L1,MKI67,MYBL2,NCAPG,NDC80,NUF2,NUSAP1,PKMYT1,PLK1,PRC1,PSRC1,REEP4,SKA1,SKA3,SPAG5,SPC24,SPC25,SPDL1,TPX2,TRIP13,TTK,UBE2C,ZWINT
GO:BP	sister chromatid segregation	GO:0000819	false	6.4783353000205905e-52	51.18853657790962	232	144	46	21017	AURKB,BIRC5,BUB1,BUB1B,CCNB1,CDC20,CDC6,CDCA5,CDCA8,CDK1,CENPE,CENPF,DLGAP5,FBXO5,INCENP,KIF11,KIF14,KIF18A,KIF18B,KIF23,KIF4A,KIFC1,KNL1,KNSTRN,MAD2L1,MYBL2,NCAPG,NDC80,NUF2,NUSAP1,PLK1,PRC1,PSRC1,SKA1,SKA3,SPAG5,SPC24,SPC25,SPDL1,TACC3,TOP2A,TPX2,TRIP13,TTK,UBE2C,ZWINT
GO:BP	mitotic sister chromatid segregation	GO:0000070	false	8.485291766956027e-51	50.07133321986363	191	144	43	21017	AURKB,BIRC5,BUB1,BUB1B,CCNB1,CDC20,CDCA5,CDCA8,CDK1,CENPE,CENPF,DLGAP5,FBXO5,INCENP,KIF11,KIF14,KIF18A,KIF18B,KIF23,KIF4A,KIFC1,KNL1,KNSTRN,MAD2L1,MYBL2,NCAPG,NDC80,NUF2,NUSAP1,PLK1,PRC1,PSRC1,SKA1,SKA3,SPAG5,SPC24,SPC25,SPDL1,TPX2,TRIP13,TTK,UBE2C,ZWINT
GO:BP	regulation of cell cycle process	GO:0010564	false	3.0493929454525273e-50	49.51578660874515	724	144	63	21017	ANLN,AURKA,AURKB,BIRC5,BLM,BRCA2,BRIP1,BUB1,BUB1B,CCNB1,CCNF,CDC20,CDC25A,CDC25C,CDC45,CDC6,CDCA2,CDCA5,CDCA8,CDK1,CENPE,CENPF,CLSPN,DBF4,DLGAP5,DTL,E2F1,FANCD2,FBXO5,FEN1,GTSE1,INCENP,KIF11,KIF14,KIF20A,KIF23,KNL1,KNSTRN,MAD2L1,MKI67,NCAPG,NDC80,NUF2,NUSAP1,PKMYT1,PLK1,PRC1,PSRC1,RAD51AP1,RRM2,SPAG5,SPC24,SPC25,SPDL1,STIL,TACC3,TICRR,TPX2,TRIP13,TTK,UBE2C,WDR76,ZWINT
GO:BP	cell cycle phase transition	GO:0044770	false	9.314569597231586e-47	46.03083720795677	537	144	55	21017	ANLN,AURKA,AURKB,BIRC5,BLM,BRCA2,BRIP1,BUB1,BUB1B,CCNA2,CCNB1,CCNB2,CCNF,CDC20,CDC25A,CDC25C,CDC45,CDC6,CDCA5,CDCA8,CDK1,CDKN3,CENPE,CENPF,CKS1B,CLSPN,DBF4,DLGAP5,DTL,E2F1,FANCD2,FBXO5,GTSE1,INCENP,IQGAP3,KIF14,KNL1,MAD2L1,MELK,NDC80,NUF2,PKMYT1,PLK1,RRM2,SPC24,SPC25,SPDL1,STIL,TACC3,TICRR,TRIP13,TTK,UBE2C,WDR76,ZWINT
GO:BP	regulation of cell cycle	GO:0051726	false	6.009332040679732e-45	44.2211737987408	1104	144	68	21017	ANLN,ASPM,AURKA,AURKB,BIRC5,BLM,BRCA2,BRIP1,BUB1,BUB1B,CCNB1,CCNF,CDC20,CDC25A,CDC25C,CDC45,CDC6,CDCA2,CDCA5,CDCA8,CDK1,CDKN3,CENPE,CENPF,CKS1B,CLSPN,DBF4,DDIAS,DLGAP5,DTL,E2F1,FANCD2,FBXO5,FEN1,GTSE1,INCENP,KIF11,KIF14,KIF20A,KIF23,KNL1,KNSTRN,MAD2L1,MKI67,NCAPG,NDC80,NUF2,NUSAP1,PKMYT1,PLK1,PRC1,PSRC1,RAD51AP1,RRM2,SPAG5,SPC24,SPC25,SPDL1,STIL,SUV39H1,TACC3,TICRR,TPX2,TRIP13,TTK,UBE2C,WDR76,ZWI…
GO:BP	mitotic cell cycle phase transition	GO:0044772	false	1.299675503716964e-44	43.88616506656748	432	144	50	21017	ANLN,AURKA,AURKB,BIRC5,BLM,BUB1,BUB1B,CCNA2,CCNB1,CCNB2,CCNF,CDC20,CDC25A,CDC25C,CDC6,CDCA5,CDCA8,CDK1,CDKN3,CENPE,CENPF,CKS1B,CLSPN,DBF4,DLGAP5,DTL,E2F1,FBXO5,GTSE1,INCENP,IQGAP3,KIF14,KNL1,MAD2L1,MELK,NDC80,NUF2,PKMYT1,PLK1,RRM2,SPC24,SPC25,SPDL1,STIL,TACC3,TICRR,TRIP13,TTK,UBE2C,ZWINT
GO:BP	regulation of cell cycle phase transition	GO:1901987	false	2.9419083906939946e-40	39.531370855074	433	144	47	21017	ANLN,AURKA,AURKB,BIRC5,BLM,BRCA2,BRIP1,BUB1,BUB1B,CCNB1,CDC20,CDC25A,CDC25C,CDC45,CDC6,CDCA5,CDCA8,CDK1,CENPE,CENPF,CLSPN,DBF4,DLGAP5,DTL,E2F1,FANCD2,FBXO5,GTSE1,INCENP,KIF14,KNL1,MAD2L1,NDC80,NUF2,PKMYT1,PLK1,RRM2,SPC24,SPC25,SPDL1,STIL,TICRR,TRIP13,TTK,UBE2C,WDR76,ZWINT
GO:BP	regulation of mitotic cell cycle	GO:0007346	false	2.011918742962547e-37	36.69638956347476	497	144	47	21017	ANLN,AURKA,AURKB,BIRC5,BLM,BRCA2,BUB1,BUB1B,CCNB1,CDC20,CDC25A,CDC25C,CDC6,CDCA2,CDCA5,CDCA8,CDK1,CENPE,CENPF,CKS1B,CLSPN,DLGAP5,DTL,E2F1,FANCD2,FBXO5,GTSE1,INCENP,KIF14,KNL1,MAD2L1,MKI67,NDC80,NUF2,NUSAP1,PKMYT1,PLK1,RRM2,SPC24,SPC25,SPDL1,STIL,TICRR,TRIP13,TTK,UBE2C,ZWINT
GO:BP	regulation of mitotic cell cycle phase transition	GO:1901990	false	8.781538918545308e-37	36.05642936959879	333	144	41	21017	ANLN,AURKA,AURKB,BIRC5,BLM,BUB1,BUB1B,CCNB1,CDC20,CDC25A,CDC25C,CDC6,CDCA5,CDCA8,CDK1,CENPE,CENPF,CLSPN,DLGAP5,DTL,E2F1,FBXO5,GTSE1,INCENP,KIF14,KNL1,MAD2L1,NDC80,NUF2,PKMYT1,PLK1,RRM2,SPC24,SPC25,SPDL1,STIL,TICRR,TRIP13,TTK,UBE2C,ZWINT
GO:BP	regulation of chromosome segregation	GO:0051983	false	9.623682519139973e-35	34.016658712607104	129	144	30	21017	AURKB,BIRC5,BUB1,BUB1B,CCNB1,CDC20,CDC6,CDCA2,CDCA8,CDK1,CENPE,CENPF,DLGAP5,FBXO5,INCENP,KNL1,MAD2L1,MKI67,NCAPG,NDC80,NUF2,PLK1,SPC24,SPC25,SPDL1,TACC3,TRIP13,TTK,UBE2C,ZWINT
GO:BP	regulation of mitotic nuclear division	GO:0007088	false	2.9470509366149856e-34	33.53061235777083	118	144	29	21017	AURKA,AURKB,BIRC5,BUB1,BUB1B,CCNB1,CDC20,CDC25C,CDCA2,CDCA8,CENPF,DLGAP5,FBXO5,INCENP,KNL1,MAD2L1,MKI67,NDC80,NUF2,NUSAP1,PKMYT1,PLK1,SPC24,SPC25,SPDL1,TRIP13,TTK,UBE2C,ZWINT
GO:BP	cell cycle checkpoint signaling	GO:0000075	false	1.586022437730255e-33	32.79969067293676	196	144	33	21017	AURKB,BIRC5,BLM,BRCA2,BRIP1,BUB1,BUB1B,CCNB1,CDC20,CDC45,CDC6,CDCA8,CDK1,CENPF,CLSPN,DTL,E2F1,FANCD2,GTSE1,INCENP,KNL1,MAD2L1,NDC80,NUF2,PLK1,SPC24,SPC25,SPDL1,TICRR,TRIP13,TTK,WDR76,ZWINT
GO:BP	regulation of nuclear division	GO:0051783	false	7.14139802320599e-33	32.14621676100662	147	144	30	21017	AURKA,AURKB,BIRC5,BUB1,BUB1B,CCNB1,CDC20,CDC25C,CDCA2,CDCA8,CENPF,DLGAP5,FBXO5,INCENP,KNL1,MAD2L1,MKI67,NDC80,NUF2,NUSAP1,PKMYT1,PLK1,RAD51AP1,SPC24,SPC25,SPDL1,TRIP13,TTK,UBE2C,ZWINT
GO:BP	regulation of sister chromatid segregation	GO:0033045	false	2.057551346504408e-32	31.686649318096112	104	144	27	21017	AURKB,BIRC5,BUB1,BUB1B,CCNB1,CDC20,CDC6,CDCA8,CDK1,CENPE,CENPF,DLGAP5,FBXO5,INCENP,KNL1,MAD2L1,NDC80,NUF2,PLK1,SPC24,SPC25,SPDL1,TACC3,TRIP13,TTK,UBE2C,ZWINT
GO:BP	negative regulation of cell cycle phase transition	GO:1901988	false	2.8497770101486837e-32	31.545189121412808	259	144	35	21017	AURKB,BIRC5,BLM,BRCA2,BRIP1,BUB1,BUB1B,CCNB1,CDC20,CDC45,CDC6,CDCA8,CDK1,CENPF,CLSPN,DTL,E2F1,FANCD2,FBXO5,GTSE1,INCENP,KNL1,MAD2L1,NDC80,NUF2,PKMYT1,PLK1,SPC24,SPC25,SPDL1,TICRR,TRIP13,TTK,WDR76,ZWINT
GO:BP	regulation of mitotic sister chromatid separation	GO:0010965	false	5.384627156155473e-32	31.268844362863707	59	144	23	21017	AURKB,BIRC5,BUB1,BUB1B,CCNB1,CDC20,CDCA8,CENPF,DLGAP5,FBXO5,INCENP,KNL1,MAD2L1,NDC80,NUF2,PLK1,SPC24,SPC25,SPDL1,TRIP13,TTK,UBE2C,ZWINT
GO:BP	metaphase/anaphase transition of mitotic cell cycle	GO:0007091	false	6.395805710173681e-32	31.194104737590134	94	144	26	21017	AURKB,BIRC5,BUB1,BUB1B,CCNB1,CDC20,CDC6,CDCA8,CENPE,CENPF,DLGAP5,FBXO5,INCENP,KNL1,MAD2L1,NDC80,NUF2,PLK1,SPC24,SPC25,SPDL1,TACC3,TRIP13,TTK,UBE2C,ZWINT
GO:BP	metaphase/anaphase transition of cell cycle	GO:0044784	false	1.6231757665174908e-31	30.78963444980067	97	144	26	21017	AURKB,BIRC5,BUB1,BUB1B,CCNB1,CDC20,CDC6,CDCA8,CENPE,CENPF,DLGAP5,FBXO5,INCENP,KNL1,MAD2L1,NDC80,NUF2,PLK1,SPC24,SPC25,SPDL1,TACC3,TRIP13,TTK,UBE2C,ZWINT
GO:BP	mitotic sister chromatid separation	GO:0051306	false	2.191555848185787e-31	30.659247457590507	62	144	23	21017	AURKB,BIRC5,BUB1,BUB1B,CCNB1,CDC20,CDCA8,CENPF,DLGAP5,FBXO5,INCENP,KNL1,MAD2L1,NDC80,NUF2,PLK1,SPC24,SPC25,SPDL1,TRIP13,TTK,UBE2C,ZWINT
GO:BP	negative regulation of cell cycle process	GO:0010948	false	2.4490516644990086e-31	30.611002053025487	301	144	36	21017	AURKB,BIRC5,BLM,BRCA2,BRIP1,BUB1,BUB1B,CCNB1,CCNF,CDC20,CDC45,CDC6,CDCA8,CDK1,CENPF,CLSPN,DTL,E2F1,FANCD2,FBXO5,GTSE1,INCENP,KNL1,MAD2L1,NDC80,NUF2,PKMYT1,PLK1,SPC24,SPC25,SPDL1,TICRR,TRIP13,TTK,WDR76,ZWINT
GO:BP	regulation of chromosome separation	GO:1905818	false	3.4968339710400254e-31	30.456324987414206	74	144	24	21017	AURKB,BIRC5,BUB1,BUB1B,CCNB1,CDC20,CDCA8,CENPF,DLGAP5,FBXO5,INCENP,KNL1,MAD2L1,NCAPG,NDC80,NUF2,PLK1,SPC24,SPC25,SPDL1,TRIP13,TTK,UBE2C,ZWINT
GO:BP	regulation of mitotic sister chromatid segregation	GO:0033047	false	5.122058895537881e-31	30.290555432142472	54	144	22	21017	AURKB,BIRC5,BUB1,BUB1B,CCNB1,CDC20,CDCA8,CDK1,CENPF,FBXO5,INCENP,KNL1,MAD2L1,NDC80,NUF2,PLK1,SPC24,SPC25,SPDL1,TRIP13,TTK,ZWINT
GO:BP	regulation of mitotic metaphase/anaphase transition	GO:0030071	false	1.2220524028389436e-30	29.912910170708987	90	144	25	21017	AURKB,BIRC5,BUB1,BUB1B,CCNB1,CDC20,CDC6,CDCA8,CENPE,CENPF,DLGAP5,FBXO5,INCENP,KNL1,MAD2L1,NDC80,NUF2,PLK1,SPC24,SPC25,SPDL1,TRIP13,TTK,UBE2C,ZWINT
GO:BP	negative regulation of mitotic sister chromatid separation	GO:2000816	false	2.5680133055794016e-30	29.590402730398846	48	144	21	21017	AURKB,BIRC5,BUB1,BUB1B,CCNB1,CDC20,CDCA8,CENPF,FBXO5,INCENP,KNL1,MAD2L1,NDC80,NUF2,PLK1,SPC24,SPC25,SPDL1,TRIP13,TTK,ZWINT
GO:BP	negative regulation of sister chromatid segregation	GO:0033046	false	2.5680133055794016e-30	29.590402730398846	48	144	21	21017	AURKB,BIRC5,BUB1,BUB1B,CCNB1,CDC20,CDCA8,CENPF,FBXO5,INCENP,KNL1,MAD2L1,NDC80,NUF2,PLK1,SPC24,SPC25,SPDL1,TRIP13,TTK,ZWINT
GO:BP	negative regulation of mitotic metaphase/anaphase transition	GO:0045841	false	2.5680133055794016e-30	29.590402730398846	48	144	21	21017	AURKB,BIRC5,BUB1,BUB1B,CCNB1,CDC20,CDCA8,CENPF,FBXO5,INCENP,KNL1,MAD2L1,NDC80,NUF2,PLK1,SPC24,SPC25,SPDL1,TRIP13,TTK,ZWINT
GO:BP	negative regulation of mitotic sister chromatid segregation	GO:0033048	false	2.5680133055794016e-30	29.590402730398846	48	144	21	21017	AURKB,BIRC5,BUB1,BUB1B,CCNB1,CDC20,CDCA8,CENPF,FBXO5,INCENP,KNL1,MAD2L1,NDC80,NUF2,PLK1,SPC24,SPC25,SPDL1,TRIP13,TTK,ZWINT
GO:BP	regulation of metaphase/anaphase transition of cell cycle	GO:1902099	false	3.112686616880881e-30	29.506864601582304	93	144	25	21017	AURKB,BIRC5,BUB1,BUB1B,CCNB1,CDC20,CDC6,CDCA8,CENPE,CENPF,DLGAP5,FBXO5,INCENP,KNL1,MAD2L1,NDC80,NUF2,PLK1,SPC24,SPC25,SPDL1,TRIP13,TTK,UBE2C,ZWINT
GO:BP	chromosome separation	GO:0051304	false	4.4249396165089494e-30	29.354092651383308	81	144	24	21017	AURKB,BIRC5,BUB1,BUB1B,CCNB1,CDC20,CDCA8,CENPF,DLGAP5,FBXO5,INCENP,KNL1,MAD2L1,NCAPG,NDC80,NUF2,PLK1,SPC24,SPC25,SPDL1,TRIP13,TTK,UBE2C,ZWINT
GO:BP	negative regulation of chromosome separation	GO:1905819	false	7.661821318202325e-30	29.115667980442684	50	144	21	21017	AURKB,BIRC5,BUB1,BUB1B,CCNB1,CDC20,CDCA8,CENPF,FBXO5,INCENP,KNL1,MAD2L1,NDC80,NUF2,PLK1,SPC24,SPC25,SPDL1,TRIP13,TTK,ZWINT
GO:BP	negative regulation of chromosome segregation	GO:0051985	false	7.661821318202325e-30	29.115667980442684	50	144	21	21017	AURKB,BIRC5,BUB1,BUB1B,CCNB1,CDC20,CDCA8,CENPF,FBXO5,INCENP,KNL1,MAD2L1,NDC80,NUF2,PLK1,SPC24,SPC25,SPDL1,TRIP13,TTK,ZWINT
GO:BP	negative regulation of metaphase/anaphase transition of cell cycle	GO:1902100	false	7.661821318202325e-30	29.115667980442684	50	144	21	21017	AURKB,BIRC5,BUB1,BUB1B,CCNB1,CDC20,CDCA8,CENPF,FBXO5,INCENP,KNL1,MAD2L1,NDC80,NUF2,PLK1,SPC24,SPC25,SPDL1,TRIP13,TTK,ZWINT
GO:BP	mitotic cell cycle checkpoint signaling	GO:0007093	false	1.1655344740088e-29	28.93347487645454	146	144	28	21017	AURKB,BIRC5,BLM,BUB1,BUB1B,CCNB1,CDC20,CDC6,CDCA8,CDK1,CENPF,CLSPN,DTL,FANCD2,GTSE1,INCENP,KNL1,MAD2L1,NDC80,NUF2,PLK1,SPC24,SPC25,SPDL1,TICRR,TRIP13,TTK,ZWINT
GO:BP	microtubule cytoskeleton organization involved in mitosis	GO:1902850	false	2.508820530715159e-29	28.6005304049699	169	144	29	21017	AURKA,AURKB,BIRC5,CCNB1,CDC20,CDCA8,CDK1,CENPA,CENPE,DLGAP5,INCENP,KIF11,KIF23,KIF4A,KIFC1,MAD2L1,MYBL2,NDC80,NUF2,NUSAP1,PLK1,PRC1,PSRC1,SPC25,SPDL1,STIL,TACC3,TPX2,TTK
GO:BP	mitotic spindle assembly checkpoint signaling	GO:0007094	false	1.0981133498967015e-28	27.959352828652868	46	144	20	21017	AURKB,BIRC5,BUB1,BUB1B,CCNB1,CDC20,CDCA8,CENPF,INCENP,KNL1,MAD2L1,NDC80,NUF2,PLK1,SPC24,SPC25,SPDL1,TRIP13,TTK,ZWINT
GO:BP	mitotic spindle checkpoint signaling	GO:0071174	false	1.0981133498967015e-28	27.959352828652868	46	144	20	21017	AURKB,BIRC5,BUB1,BUB1B,CCNB1,CDC20,CDCA8,CENPF,INCENP,KNL1,MAD2L1,NDC80,NUF2,PLK1,SPC24,SPC25,SPDL1,TRIP13,TTK,ZWINT
GO:BP	spindle assembly checkpoint signaling	GO:0071173	false	1.0981133498967015e-28	27.959352828652868	46	144	20	21017	AURKB,BIRC5,BUB1,BUB1B,CCNB1,CDC20,CDCA8,CENPF,INCENP,KNL1,MAD2L1,NDC80,NUF2,PLK1,SPC24,SPC25,SPDL1,TRIP13,TTK,ZWINT
GO:BP	negative regulation of cell cycle	GO:0045786	false	1.2141306656383999e-28	27.915734571652834	388	144	37	21017	AURKB,BIRC5,BLM,BRCA2,BRIP1,BUB1,BUB1B,CCNB1,CCNF,CDC20,CDC45,CDC6,CDCA8,CDK1,CENPF,CLSPN,DTL,E2F1,FANCD2,FBXO5,GTSE1,INCENP,KNL1,MAD2L1,NDC80,NUF2,PKMYT1,PLK1,SPC24,SPC25,SPDL1,SUV39H1,TICRR,TRIP13,TTK,WDR76,ZWINT
GO:BP	negative regulation of mitotic nuclear division	GO:0045839	false	1.4818497168179705e-28	27.82919583850658	56	144	21	21017	AURKB,BIRC5,BUB1,BUB1B,CCNB1,CDC20,CDCA8,CENPF,FBXO5,INCENP,KNL1,MAD2L1,NDC80,NUF2,PLK1,SPC24,SPC25,SPDL1,TRIP13,TTK,ZWINT
GO:BP	spindle checkpoint signaling	GO:0031577	false	1.900770366509328e-28	27.72107034740692	47	144	20	21017	AURKB,BIRC5,BUB1,BUB1B,CCNB1,CDC20,CDCA8,CENPF,INCENP,KNL1,MAD2L1,NDC80,NUF2,PLK1,SPC24,SPC25,SPDL1,TRIP13,TTK,ZWINT
GO:BP	negative regulation of mitotic cell cycle phase transition	GO:1901991	false	2.4344582734601944e-28	27.613597664848335	182	144	29	21017	AURKB,BIRC5,BLM,BUB1,BUB1B,CCNB1,CDC20,CDC6,CDCA8,CDK1,CENPF,CLSPN,DTL,FBXO5,GTSE1,INCENP,KNL1,MAD2L1,NDC80,NUF2,PKMYT1,PLK1,SPC24,SPC25,SPDL1,TICRR,TRIP13,TTK,ZWINT
GO:BP	organelle organization	GO:0006996	false	1.2891232515656668e-27	26.889705558274276	3570	144	86	21017	ANLN,ASPM,AURKA,AURKB,BIRC5,BLM,BRCA2,BRIP1,BUB1,BUB1B,CCNB1,CCNB2,CCNF,CDC20,CDC25C,CDC45,CDC6,CDCA2,CDCA5,CDCA8,CDK1,CENPA,CENPE,CENPF,CENPW,CHTF18,DLGAP5,ESCO2,EXO1,F2RL1,FANCA,FANCD2,FBXO5,FEN1,FOXRED1,GINS2,HJURP,INCENP,IQGAP3,KIF11,KIF14,KIF18A,KIF18B,KIF20A,KIF23,KIF4A,KIFC1,KNL1,KNSTRN,LMNB1,MAD2L1,MCM4,MCM8,MKI67,MYBL2,NCAPG,NDC80,NUF2,NUSAP1,PKMYT1,PLK1,PRC1,PSRC1,PTTG1,RAD51AP1,RECQL4,…
GO:BP	metaphase chromosome alignment	GO:0051310	false	2.3390695042263057e-27	26.630956873165847	102	144	24	21017	AURKB,BIRC5,CCNB1,CDCA5,CDCA8,CENPE,CENPF,INCENP,KIF14,KIF18A,KIFC1,KNL1,KNSTRN,NDC80,NUF2,PSRC1,SGO1,SKA1,SKA3,SPAG5,SPC24,SPC25,SPDL1,ZWINT
GO:BP	negative regulation of nuclear division	GO:0051784	false	2.9218448428918834e-27	26.53434284988871	63	144	21	21017	AURKB,BIRC5,BUB1,BUB1B,CCNB1,CDC20,CDCA8,CENPF,FBXO5,INCENP,KNL1,MAD2L1,NDC80,NUF2,PLK1,SPC24,SPC25,SPDL1,TRIP13,TTK,ZWINT
GO:BP	microtubule cytoskeleton organization	GO:0000226	false	6.400978053680967e-27	26.193753661818675	663	144	43	21017	ASPM,AURKA,AURKB,BIRC5,BRCA2,CCNB1,CCNB2,CCNF,CDC20,CDCA8,CDK1,CENPA,CENPE,DLGAP5,FBXO5,INCENP,KIF11,KIF18A,KIF18B,KIF20A,KIF23,KIF4A,KIFC1,KNSTRN,MAD2L1,MYBL2,NDC80,NUF2,NUSAP1,PLK1,PRC1,PSRC1,SGO1,SKA1,SKA3,SPAG5,SPC25,SPDL1,STIL,TACC3,TPX2,TTK,TUBA1B
GO:BP	spindle organization	GO:0007051	false	8.965013480806102e-27	26.047449053047107	205	144	29	21017	ASPM,AURKA,AURKB,BIRC5,CCNB1,CCNB2,CDC20,CDCA8,CENPE,DLGAP5,FBXO5,INCENP,KIF11,KIF23,KIF4A,KIFC1,KNSTRN,MYBL2,NDC80,NUF2,PLK1,PRC1,PSRC1,SPAG5,SPC25,STIL,TACC3,TPX2,TTK
GO:BP	chromosome localization	GO:0050000	false	9.08638562285856e-27	26.04160883583245	124	144	25	21017	AURKB,BIRC5,CCNB1,CDCA5,CDCA8,CENPE,CENPF,DLGAP5,INCENP,KIF14,KIF18A,KIFC1,KNL1,KNSTRN,NDC80,NUF2,PSRC1,SGO1,SKA1,SKA3,SPAG5,SPC24,SPC25,SPDL1,ZWINT
GO:BP	negative regulation of mitotic cell cycle	GO:0045930	false	1.5501883597599967e-26	25.80961552851726	233	144	30	21017	AURKB,BIRC5,BLM,BUB1,BUB1B,CCNB1,CDC20,CDC6,CDCA8,CDK1,CENPF,CLSPN,DTL,FANCD2,FBXO5,GTSE1,INCENP,KNL1,MAD2L1,NDC80,NUF2,PKMYT1,PLK1,SPC24,SPC25,SPDL1,TICRR,TRIP13,TTK,ZWINT
GO:BP	regulation of chromosome organization	GO:0033044	false	2.6174266452973706e-26	25.582125480800592	237	144	30	21017	AURKB,BIRC5,BUB1,BUB1B,CCNB1,CDC20,CDC6,CDCA8,CDK1,CENPE,CENPF,DLGAP5,FBXO5,FEN1,INCENP,KNL1,MAD2L1,NCAPG,NDC80,NUF2,PLK1,SPC24,SPC25,SPDL1,TACC3,TOP2A,TRIP13,TTK,UBE2C,ZWINT
GO:BP	establishment of chromosome localization	GO:0051303	false	6.956646896415263e-26	25.157600039883718	116	144	24	21017	AURKB,BIRC5,CCNB1,CDCA5,CDCA8,CENPE,CENPF,INCENP,KIF14,KIF18A,KIFC1,KNL1,KNSTRN,NDC80,NUF2,PSRC1,SGO1,SKA1,SKA3,SPAG5,SPC24,SPC25,SPDL1,ZWINT
GO:BP	positive regulation of cell cycle process	GO:0090068	false	1.936254471622828e-25	24.713037566263658	253	144	30	21017	AURKA,AURKB,BIRC5,BUB1,CCNB1,CDC20,CDC25A,CDC25C,CDC6,CDCA5,CDCA8,CDK1,DBF4,DLGAP5,DTL,FBXO5,FEN1,INCENP,KIF14,KIF23,KNL1,MAD2L1,NCAPG,NDC80,NUSAP1,RAD51AP1,RRM2,SPAG5,STIL,UBE2C
GO:BP	negative regulation of chromosome organization	GO:2001251	false	8.29234167972086e-25	24.081322811431026	94	144	22	21017	AURKB,BIRC5,BUB1,BUB1B,CCNB1,CDC20,CDCA8,CENPF,FBXO5,INCENP,KNL1,MAD2L1,NDC80,NUF2,PLK1,SPC24,SPC25,SPDL1,TOP2A,TRIP13,TTK,ZWINT
GO:BP	mitotic spindle organization	GO:0007052	false	2.8971344638475152e-24	23.53803134754674	134	144	24	21017	AURKA,AURKB,BIRC5,CCNB1,CDC20,CDCA8,CENPE,DLGAP5,INCENP,KIF11,KIF23,KIF4A,KIFC1,MYBL2,NDC80,NUF2,PLK1,PRC1,PSRC1,SPC25,STIL,TACC3,TPX2,TTK
GO:BP	positive regulation of cell cycle	GO:0045787	false	5.359385687049906e-24	23.270884987921818	343	144	32	21017	AURKA,AURKB,BIRC5,BRCA2,BUB1,CCNB1,CDC20,CDC25A,CDC25C,CDC6,CDCA5,CDCA8,CDK1,DBF4,DLGAP5,DTL,FBXO5,FEN1,INCENP,KIF14,KIF23,KNL1,MAD2L1,NCAPG,NDC80,NUSAP1,PSRC1,RAD51AP1,RRM2,SPAG5,STIL,UBE2C
GO:BP	microtubule-based process	GO:0007017	false	1.944003408754297e-22	21.71130297788614	959	144	45	21017	ASPM,AURKA,AURKB,BIRC5,BRCA2,CCNB1,CCNB2,CCNF,CDC20,CDCA8,CDK1,CENPA,CENPE,DLGAP5,FBXO5,GTSE1,INCENP,KIF11,KIF14,KIF18A,KIF18B,KIF20A,KIF23,KIF4A,KIFC1,KNSTRN,MAD2L1,MYBL2,NDC80,NUF2,NUSAP1,PLK1,PRC1,PSRC1,SGO1,SKA1,SKA3,SPAG5,SPC25,SPDL1,STIL,TACC3,TPX2,TTK,TUBA1B
GO:BP	meiotic cell cycle process	GO:1903046	false	1.2605106284655034e-21	20.899453488056192	220	144	26	21017	ASPM,AURKA,BIRC5,BRCA2,BRIP1,CCNB2,CDC20,CDC25A,CDC25C,FANCA,FANCD2,FBXO5,INCENP,KIF18A,KNL1,NDC80,NUF2,PKMYT1,PLK1,PTTG1,RAD51AP1,SGO1,TOP2A,TRIP13,TTK,ZWINT
GO:BP	meiotic cell cycle	GO:0051321	false	7.206197717978288e-21	20.14229382621998	294	144	28	21017	ASPM,AURKA,BIRC5,BRCA2,BRIP1,CCNB2,CDC20,CDC25A,CDC25C,EXO1,FANCA,FANCD2,FBXO5,INCENP,KIF18A,KNL1,NDC80,NUF2,PKMYT1,PLK1,PTTG1,RAD51AP1,SGO1,SGO2,TOP2A,TRIP13,TTK,ZWINT
GO:BP	regulation of organelle organization	GO:0033043	false	2.621420407653304e-20	19.58146332392841	1139	144	46	21017	AURKA,AURKB,BIRC5,BUB1,BUB1B,CCNB1,CCNF,CDC20,CDC25C,CDC6,CDCA2,CDCA8,CDK1,CENPE,CENPF,DLGAP5,F2RL1,FBXO5,FEN1,INCENP,KIF18A,KNL1,MAD2L1,MKI67,NCAPG,NDC80,NUF2,NUSAP1,PKMYT1,PLK1,PSRC1,RAD51AP1,SKA1,SKA3,SPAG5,SPC24,SPC25,SPDL1,STIL,TACC3,TOP2A,TPX2,TRIP13,TTK,UBE2C,ZWINT
GO:BP	attachment of spindle microtubules to kinetochore	GO:0008608	false	2.0661396497151517e-19	18.684840327999837	53	144	16	21017	AURKB,BIRC5,CCNB1,CDCA8,CENPE,INCENP,KNL1,KNSTRN,NDC80,NUF2,SGO1,SKA1,SKA3,SPAG5,SPC24,SPC25
GO:BP	meiotic nuclear division	GO:0140013	false	1.1752044792075045e-18	17.929886561932406	198	144	23	21017	ASPM,AURKA,BIRC5,BRCA2,BRIP1,CCNB2,CDC20,FANCA,FANCD2,FBXO5,INCENP,KIF18A,KNL1,NDC80,NUF2,PLK1,PTTG1,RAD51AP1,SGO1,TOP2A,TRIP13,TTK,ZWINT
GO:BP	mitotic metaphase chromosome alignment	GO:0007080	false	2.6956116361768702e-18	17.569342677572447	61	144	16	21017	AURKB,BIRC5,CCNB1,CDCA5,CDCA8,CENPE,INCENP,KIF14,KIF18A,KIFC1,NDC80,NUF2,PSRC1,SKA1,SKA3,SPDL1
GO:BP	spindle assembly	GO:0051225	false	3.834456198533556e-18	17.416296218865487	134	144	20	21017	ASPM,AURKA,AURKB,BIRC5,CCNB2,CDC20,CDCA8,FBXO5,INCENP,KIF11,KIF23,KIF4A,KIFC1,MYBL2,NDC80,PLK1,PRC1,SPAG5,STIL,TPX2
GO:BP	DNA metabolic process	GO:0006259	false	4.4931124750128806e-17	16.347452709680724	993	144	40	21017	AURKB,BLM,BRCA2,BRIP1,CCNA2,CDC25A,CDC45,CDC6,CDCA5,CDK1,CENPF,CHAF1A,CHTF18,CLSPN,DBF4,DTL,ESCO2,EXO1,FAM111B,FANCA,FANCD2,FANCI,FBXO5,FEN1,GINS2,KPNA2,MCM4,MCM8,NEIL3,PLK1,PTTG1,RAD51AP1,RECQL4,RFC3,TICRR,TK1,TOP2A,TRIP13,UBE2T,WDHD1
GO:BP	establishment of organelle localization	GO:0051656	false	5.410033870179783e-17	16.266800015931114	490	144	30	21017	AURKB,BIRC5,CCNB1,CDCA5,CDCA8,CENPA,CENPE,CENPF,INCENP,KIF14,KIF18A,KIFC1,KNL1,KNSTRN,LMNB1,MAD2L1,NDC80,NUF2,NUSAP1,PLK1,PSRC1,SGO1,SKA1,SKA3,SLC18A2,SPAG5,SPC24,SPC25,SPDL1,ZWINT
GO:BP	cell cycle G2/M phase transition	GO:0044839	false	6.774788842509922e-17	16.169104236388886	154	144	20	21017	AURKA,AURKB,BLM,CCNA2,CCNB1,CCNB2,CDC25A,CDC25C,CDC6,CDK1,CENPF,CLSPN,DTL,FBXO5,KIF14,MELK,NDC80,PKMYT1,PLK1,TICRR
GO:BP	meiosis I cell cycle process	GO:0061982	false	3.0091651525223423e-16	15.521553976147974	141	144	19	21017	AURKA,BIRC5,BRCA2,BRIP1,CCNB2,CDC20,CDC25A,CDC25C,FANCD2,FBXO5,KNL1,NDC80,PKMYT1,PLK1,PTTG1,RAD51AP1,TOP2A,TRIP13,ZWINT
GO:BP	cytoskeleton organization	GO:0007010	false	4.3953408631799554e-16	15.357007439302869	1517	144	47	21017	ANLN,ASPM,AURKA,AURKB,BIRC5,BRCA2,CCNB1,CCNB2,CCNF,CDC20,CDCA8,CDK1,CENPA,CENPE,DLGAP5,F2RL1,FBXO5,INCENP,IQGAP3,KIF11,KIF18A,KIF18B,KIF20A,KIF23,KIF4A,KIFC1,KNSTRN,LMNB1,MAD2L1,MYBL2,NDC80,NUF2,NUSAP1,PLK1,PRC1,PSRC1,SGO1,SKA1,SKA3,SPAG5,SPC25,SPDL1,STIL,TACC3,TPX2,TTK,TUBA1B
GO:BP	organelle localization	GO:0051640	false	4.98218927884911e-16	15.302579777161174	624	144	32	21017	ASPM,AURKB,BIRC5,CCNB1,CDCA5,CDCA8,CENPA,CENPE,CENPF,DLGAP5,INCENP,KIF14,KIF18A,KIFC1,KNL1,KNSTRN,LMNB1,MAD2L1,NDC80,NUF2,NUSAP1,PLK1,PSRC1,SGO1,SKA1,SKA3,SLC18A2,SPAG5,SPC24,SPC25,SPDL1,ZWINT
GO:BP	DNA replication	GO:0006260	false	4.074811413606121e-15	14.389892486046815	283	144	23	21017	BLM,BRCA2,CCNA2,CDC25A,CDC45,CDC6,CDK1,CHAF1A,CHTF18,DBF4,DTL,ESCO2,FAM111B,FBXO5,FEN1,GINS2,MCM4,MCM8,RECQL4,RFC3,TICRR,TK1,WDHD1
GO:BP	G2/M transition of mitotic cell cycle	GO:0000086	false	4.518991626830695e-15	14.344958463365543	137	144	18	21017	AURKA,AURKB,BLM,CCNA2,CCNB1,CDC25A,CDC25C,CDC6,CDK1,CENPF,CLSPN,DTL,FBXO5,KIF14,MELK,PKMYT1,PLK1,TICRR
GO:BP	membraneless organelle assembly	GO:0140694	false	6.065028969670398e-15	14.2171671203806	402	144	26	21017	ANLN,ASPM,AURKA,AURKB,BIRC5,CCNB2,CDC20,CDCA8,CENPA,CENPE,CENPF,CENPW,DLGAP5,FBXO5,INCENP,KIF11,KIF23,KIF4A,KIFC1,MYBL2,NDC80,PLK1,PRC1,SPAG5,STIL,TPX2
GO:BP	regulation of G2/M transition of mitotic cell cycle	GO:0010389	false	2.7532690073617158e-14	13.56015135391533	104	144	16	21017	AURKA,AURKB,BLM,CCNB1,CDC25A,CDC25C,CDC6,CDK1,CENPF,CLSPN,DTL,FBXO5,KIF14,PKMYT1,PLK1,TICRR
GO:BP	DNA damage response	GO:0006974	false	5.180884135444367e-14	13.285596120104275	901	144	35	21017	BLM,BRCA2,BRIP1,CDC45,CDCA5,CDK1,CHAF1A,CLSPN,DDIAS,DTL,E2F1,ESCO2,EXO1,FANCA,FANCD2,FANCI,FBXO5,FEN1,GINS2,GTSE1,MCM4,MCM8,NEIL3,PLK1,PTTG1,RAD51AP1,RECQL4,RFC3,SUV39H1,TICRR,TOP2A,TRIP13,UBE2T,WDHD1,WDR76
GO:BP	negative regulation of organelle organization	GO:0010639	false	5.58207868566589e-14	13.25320404593595	357	144	24	21017	AURKB,BIRC5,BUB1,BUB1B,CCNB1,CCNF,CDC20,CDCA8,CENPF,FBXO5,INCENP,KNL1,MAD2L1,NDC80,NUF2,PLK1,SPC24,SPC25,SPDL1,TOP2A,TPX2,TRIP13,TTK,ZWINT
GO:BP	meiotic chromosome segregation	GO:0045132	false	1.395380574225356e-13	12.855307327340434	93	144	15	21017	ASPM,AURKA,BRIP1,CCNB2,FANCD2,FBXO5,KNL1,NDC80,NUF2,PLK1,PTTG1,SGO1,TRIP13,TTK,ZWINT
GO:BP	regulation of cell cycle G2/M phase transition	GO:1902749	false	1.9375824442268206e-13	12.712739809177261	117	144	16	21017	AURKA,AURKB,BLM,CCNB1,CDC25A,CDC25C,CDC6,CDK1,CENPF,CLSPN,DTL,FBXO5,KIF14,PKMYT1,PLK1,TICRR
GO:BP	meiotic cell cycle phase transition	GO:0044771	false	2.152570171738867e-13	12.667042682056776	15	144	9	21017	CCNB2,CDC20,CDC25A,CDC25C,KNL1,NDC80,PKMYT1,TTK,ZWINT
GO:BP	cytokinesis	GO:0000910	false	1.6826159370018521e-12	11.77401500195364	190	144	18	21017	ANLN,AURKA,AURKB,BIRC5,BRCA2,CDC6,CDCA8,CENPA,CEP55,INCENP,IQGAP3,KIF14,KIF20A,KIF23,KIF4A,NUSAP1,PLK1,PRC1
GO:BP	DNA repair	GO:0006281	false	1.949676023126204e-12	11.710037549180072	610	144	28	21017	BLM,BRCA2,BRIP1,CDC45,CDCA5,CDK1,CHAF1A,CLSPN,DTL,ESCO2,EXO1,FANCA,FANCD2,FANCI,FEN1,GINS2,MCM4,MCM8,NEIL3,PLK1,PTTG1,RAD51AP1,RECQL4,RFC3,TICRR,TRIP13,UBE2T,WDHD1
GO:BP	positive regulation of mitotic cell cycle	GO:0045931	false	6.361157551729542e-12	11.196463847781525	119	144	15	21017	AURKA,BRCA2,CCNB1,CDC20,CDC25A,CDC25C,CDC6,CDCA5,CDK1,DLGAP5,DTL,FBXO5,RRM2,STIL,UBE2C
GO:BP	mitotic spindle assembly	GO:0090307	false	6.413418142207511e-12	11.192910444016432	75	144	13	21017	AURKB,BIRC5,CDC20,CDCA8,INCENP,KIF11,KIF23,KIF4A,KIFC1,MYBL2,PLK1,PRC1,TPX2
GO:BP	regulation of cell cycle checkpoint	GO:1901976	false	1.5201775483503075e-11	10.818105685893567	45	144	11	21017	AURKB,BIRC5,BRCA2,CCNB1,CDCA8,INCENP,KNL1,MAD2L1,NDC80,WDR76,ZWINT
GO:BP	spindle elongation	GO:0051231	false	1.99550364594279e-11	10.699947474388908	14	144	8	21017	AURKB,BIRC5,CDCA8,INCENP,KIF11,KIF23,KIF4A,PRC1
GO:BP	regulation of spindle checkpoint	GO:0090231	false	2.0542141679323402e-11	10.687354279773583	22	144	9	21017	AURKB,BIRC5,CCNB1,CDCA8,INCENP,KNL1,MAD2L1,NDC80,ZWINT
GO:BP	meiosis I	GO:0007127	false	3.070386080430298e-11	10.512807011474555	132	144	15	21017	AURKA,BIRC5,BRCA2,BRIP1,CCNB2,FANCD2,FBXO5,KNL1,NDC80,PLK1,PTTG1,RAD51AP1,TOP2A,TRIP13,ZWINT
GO:BP	DNA-templated DNA replication	GO:0006261	false	3.366211054029788e-11	10.472858658197678	161	144	16	21017	BLM,BRCA2,CDC45,CDC6,CHTF18,DBF4,FBXO5,FEN1,GINS2,MCM4,MCM8,RECQL4,RFC3,TICRR,TK1,WDHD1
GO:BP	attachment of mitotic spindle microtubules to kinetochore	GO:0051315	false	5.337384751680736e-11	10.272671489437547	24	144	9	21017	AURKB,BIRC5,CDCA8,CENPE,INCENP,NDC80,NUF2,SKA1,SKA3
GO:BP	regulation of cellular component organization	GO:0051128	false	5.5756790079802325e-11	10.253702236537668	2398	144	51	21017	ANLN,AURKA,AURKB,BIRC5,BUB1,BUB1B,CCNB1,CCNF,CDC20,CDC25C,CDC6,CDCA2,CDCA8,CDK1,CENPE,CENPF,DLGAP5,F2RL1,FBXO5,FEN1,HAS2,HJURP,INCENP,KIF14,KIF18A,KNL1,MAD2L1,MKI67,NCAPG,NDC80,NUF2,NUSAP1,PKMYT1,PLK1,PSRC1,RAD51AP1,SERPINE1,SKA1,SKA3,SPAG5,SPC24,SPC25,SPDL1,STIL,TACC3,TOP2A,TPX2,TRIP13,TTK,UBE2C,ZWINT
GO:BP	positive regulation of mitotic cell cycle phase transition	GO:1901992	false	5.639526866593349e-11	10.248757330032067	88	144	13	21017	CCNB1,CDC20,CDC25A,CDC25C,CDC6,CDCA5,CDK1,DLGAP5,DTL,FBXO5,RRM2,STIL,UBE2C
GO:BP	mitotic cytokinesis	GO:0000281	false	7.62993216454492e-11	10.117479323210883	90	144	13	21017	ANLN,AURKB,BIRC5,CDCA8,CENPA,CEP55,INCENP,IQGAP3,KIF20A,KIF23,KIF4A,NUSAP1,PLK1
GO:BP	mitotic spindle midzone assembly	GO:0051256	false	3.402619993347249e-10	9.468186550465644	11	144	7	21017	AURKB,BIRC5,CDCA8,INCENP,KIF23,KIF4A,PRC1
GO:BP	mitotic spindle elongation	GO:0000022	false	8.119703404398391e-10	9.09045983432849	12	144	7	21017	AURKB,BIRC5,CDCA8,INCENP,KIF23,KIF4A,PRC1
GO:BP	positive regulation of cell cycle phase transition	GO:1901989	false	8.610780926490865e-10	9.064957459848767	108	144	13	21017	CCNB1,CDC20,CDC25A,CDC25C,CDC6,CDCA5,CDK1,DLGAP5,DTL,FBXO5,RRM2,STIL,UBE2C
GO:BP	DNA integrity checkpoint signaling	GO:0031570	false	1.2853223277467808e-9	8.890987948124222	139	144	14	21017	BLM,BRCA2,BRIP1,CDC45,CDC6,CDK1,CLSPN,DTL,E2F1,FANCD2,GTSE1,PLK1,TICRR,WDR76
GO:BP	regulation of mitotic cell cycle spindle assembly checkpoint	GO:0090266	false	1.2986780812281517e-9	8.886498489321646	21	144	8	21017	AURKB,BIRC5,CCNB1,CDCA8,INCENP,KNL1,MAD2L1,NDC80
GO:BP	regulation of mitotic spindle checkpoint	GO:1903504	false	1.2986780812281517e-9	8.886498489321646	21	144	8	21017	AURKB,BIRC5,CCNB1,CDCA8,INCENP,KNL1,MAD2L1,NDC80
GO:BP	positive regulation of spindle checkpoint	GO:0090232	false	1.7492338169627208e-9	8.75715213527279	13	144	7	21017	AURKB,BIRC5,CDCA8,INCENP,KNL1,MAD2L1,NDC80
GO:BP	regulation of meiotic cell cycle	GO:0051445	false	2.3752297325605997e-9	8.624294378983002	69	144	11	21017	ASPM,CDC20,CDC25A,CDC25C,FBXO5,KNL1,PKMYT1,RAD51AP1,TRIP13,TTK,ZWINT
GO:BP	regulation of cytokinesis	GO:0032465	false	2.6324977768204048e-9	8.579631986909822	92	144	12	21017	AURKA,AURKB,BIRC5,BRCA2,CDC6,CDCA8,INCENP,KIF14,KIF20A,KIF23,PLK1,PRC1
GO:BP	cytoskeleton-dependent cytokinesis	GO:0061640	false	3.415482793414223e-9	8.466547898220869	120	144	13	21017	ANLN,AURKB,BIRC5,CDCA8,CENPA,CEP55,INCENP,IQGAP3,KIF20A,KIF23,KIF4A,NUSAP1,PLK1
GO:BP	spindle midzone assembly	GO:0051255	false	3.4785125974659986e-9	8.458606419501944	14	144	7	21017	AURKB,BIRC5,CDCA8,INCENP,KIF23,KIF4A,PRC1
GO:BP	regulation of cell division	GO:0051302	false	4.555041498006367e-9	8.341507662099747	185	144	15	21017	ASPM,AURKA,AURKB,BIRC5,BLM,BRCA2,CDC6,CDCA8,INCENP,KIF14,KIF18B,KIF20A,KIF23,PLK1,PRC1
GO:BP	cellular response to stress	GO:0033554	false	1.7052922842235845e-8	7.768201172949256	1786	144	40	21017	BLM,BRCA2,BRIP1,CCNA2,CDC45,CDCA5,CDK1,CHAF1A,CLSPN,CXCL8,DDIAS,DTL,E2F1,ESCO2,EXO1,FANCA,FANCD2,FANCI,FBXO5,FEN1,GINS2,GTSE1,HAS2,MCM4,MCM8,NEIL3,PBK,PLK1,PTTG1,RAD51AP1,RECQL4,RFC3,STC1,SUV39H1,TICRR,TOP2A,TRIP13,UBE2T,WDHD1,WDR76
GO:BP	positive regulation of chromosome segregation	GO:0051984	false	1.9051059021010522e-8	7.720080877510802	28	144	8	21017	AURKB,BIRC5,CCNB1,CDC6,CDCA8,CDK1,INCENP,NCAPG
GO:BP	sexual reproduction	GO:0019953	false	2.3620174099397922e-8	7.626716905616274	1103	144	31	21017	ASF1B,ASPM,AURKA,BIRC5,BRCA2,BRIP1,CCNB2,CDC20,CDC25A,CDC25C,CDK1,EXO1,FANCA,FANCD2,FBXO5,INCENP,KIF18A,KNL1,MCM8,NDC80,NUF2,PKMYT1,PLK1,PTTG1,RAD51AP1,SGO1,SGO2,TOP2A,TRIP13,TTK,ZWINT
GO:BP	positive regulation of chromosome separation	GO:1905820	false	3.546394948709276e-8	7.450212900293555	30	144	8	21017	AURKB,BIRC5,CDC20,CDCA8,DLGAP5,INCENP,NCAPG,UBE2C
GO:BP	negative regulation of cellular component organization	GO:0051129	false	3.5655595895713504e-8	7.44787230098987	719	144	25	21017	AURKB,BIRC5,BUB1,BUB1B,CCNB1,CCNF,CDC20,CDCA8,CENPF,FBXO5,INCENP,KIF14,KNL1,MAD2L1,NDC80,NUF2,PLK1,SPC24,SPC25,SPDL1,TOP2A,TPX2,TRIP13,TTK,ZWINT
GO:BP	cellular component organization	GO:0016043	false	4.074211453403094e-8	7.389956434672375	8108	144	95	21017	ANLN,ASF1B,ASPM,AURKA,AURKB,BIRC5,BLM,BRCA2,BRIP1,BUB1,BUB1B,CCNB1,CCNB2,CCNF,CDC20,CDC25C,CDC45,CDC6,CDCA2,CDCA5,CDCA8,CDK1,CENPA,CENPE,CENPF,CENPW,CEP55,CHAF1A,CHTF18,DLGAP5,ERCC6L,ESCO2,EXO1,F2RL1,FANCA,FANCD2,FBXO5,FEN1,FOXRED1,GINS2,HAS2,HELLS,HJURP,INCENP,IQGAP3,KIF11,KIF14,KIF18A,KIF18B,KIF20A,KIF23,KIF4A,KIFC1,KNL1,KNSTRN,LMNB1,MAD2L1,MCM4,MCM8,MKI67,MYBL2,NCAPG,NDC80,NUF2,NUSAP1,PKMYT1,P…
GO:BP	positive regulation of cell cycle checkpoint	GO:1901978	false	4.963109722756006e-8	7.304246123460599	19	144	7	21017	AURKB,BIRC5,CDCA8,INCENP,KNL1,MAD2L1,NDC80
GO:BP	positive regulation of mitotic sister chromatid separation	GO:1901970	false	4.963109722756006e-8	7.304246123460599	19	144	7	21017	AURKB,BIRC5,CDC20,CDCA8,DLGAP5,INCENP,UBE2C
GO:BP	kinetochore organization	GO:0051383	false	1.1323086655575262e-7	6.946035169017377	21	144	7	21017	CENPA,CENPE,CENPF,CENPW,DLGAP5,NDC80,NUF2
GO:BP	regulation of DNA replication	GO:0006275	false	1.3959334205624298e-7	6.855135295016504	128	144	12	21017	BLM,CCNA2,CDC25A,CDC6,CDK1,CHTF18,DBF4,ESCO2,FBXO5,MCM4,RFC3,TICRR
GO:BP	regulation of meiotic cell cycle phase transition	GO:1901993	false	1.4347297993727325e-7	6.843229881292776	12	144	6	21017	CDC25A,CDC25C,KNL1,PKMYT1,TTK,ZWINT
GO:BP	positive regulation of mitotic cell cycle spindle assembly checkpoint	GO:0090267	false	1.4347297993727325e-7	6.843229881292776	12	144	6	21017	AURKB,BIRC5,CDCA8,INCENP,MAD2L1,NDC80
GO:BP	regulation of attachment of spindle microtubules to kinetochore	GO:0051988	false	1.6512505159331724e-7	6.7821870336820975	22	144	7	21017	AURKB,BIRC5,CCNB1,CDCA8,INCENP,KNSTRN,SPAG5
GO:BP	DNA damage checkpoint signaling	GO:0000077	false	1.6759928851783823e-7	6.775727829341975	130	144	12	21017	BLM,BRCA2,BRIP1,CDK1,CLSPN,DTL,E2F1,FANCD2,GTSE1,PLK1,TICRR,WDR76
GO:BP	cellular component organization or biogenesis	GO:0071840	false	2.2216210026902523e-7	6.653330027518977	8323	144	95	21017	ANLN,ASF1B,ASPM,AURKA,AURKB,BIRC5,BLM,BRCA2,BRIP1,BUB1,BUB1B,CCNB1,CCNB2,CCNF,CDC20,CDC25C,CDC45,CDC6,CDCA2,CDCA5,CDCA8,CDK1,CENPA,CENPE,CENPF,CENPW,CEP55,CHAF1A,CHTF18,DLGAP5,ERCC6L,ESCO2,EXO1,F2RL1,FANCA,FANCD2,FBXO5,FEN1,FOXRED1,GINS2,HAS2,HELLS,HJURP,INCENP,IQGAP3,KIF11,KIF14,KIF18A,KIF18B,KIF20A,KIF23,KIF4A,KIFC1,KNL1,KNSTRN,LMNB1,MAD2L1,MCM4,MCM8,MKI67,MYBL2,NCAPG,NDC80,NUF2,NUSAP1,PKMYT1,P…
GO:BP	DNA duplex unwinding	GO:0032508	true	2.7602043274561027e-7	6.559058767571693	79	144	10	21017	BLM,BRIP1,CDC45,CHTF18,GINS2,MCM4,MCM8,RECQL4,RFC3,TOP2A
GO:BP	sister chromatid cohesion	GO:0007062	false	3.032995076370354e-7	6.518128294703159	57	144	9	21017	BUB1,BUB1B,CDC20,CDCA5,ESCO2,FEN1,PLK1,SGO1,SGO2
GO:BP	female meiotic nuclear division	GO:0007143	false	3.539313115162972e-7	6.451081014595547	39	144	8	21017	AURKA,CCNB2,FBXO5,NDC80,PLK1,TOP2A,TRIP13,TTK
GO:BP	G2/MI transition of meiotic cell cycle	GO:0008315	false	5.042862219926247e-7	6.297322897385814	7	144	5	21017	CCNB2,CDC25A,CDC25C,NDC80,PKMYT1
GO:BP	DNA geometric change	GO:0032392	false	5.789676579983309e-7	6.237345695936062	85	144	10	21017	BLM,BRIP1,CDC45,CHTF18,GINS2,MCM4,MCM8,RECQL4,RFC3,TOP2A
GO:BP	cell cycle DNA replication	GO:0044786	false	0.0000011978680430795616	5.921591021110988	45	144	8	21017	BLM,BRCA2,CDC45,DBF4,FBXO5,FEN1,MCM4,TK1
GO:BP	negative regulation of G2/M transition of mitotic cell cycle	GO:0010972	false	0.0000013603373534156956	5.8663533765131595	67	144	9	21017	AURKB,BLM,CDC6,CDK1,CLSPN,DTL,PKMYT1,PLK1,TICRR
GO:BP	organelle assembly	GO:0070925	false	0.0000014114419865483715	5.850336967633743	998	144	27	21017	ANLN,ASPM,AURKA,AURKB,BIRC5,CCNB2,CDC20,CDCA8,CENPA,CENPE,CENPF,CENPW,DLGAP5,FBXO5,INCENP,KIF11,KIF23,KIF4A,KIFC1,KNL1,MYBL2,NDC80,PLK1,PRC1,SPAG5,STIL,TPX2
GO:BP	DNA conformation change	GO:0071103	false	0.0000014269578687573405	5.84558884933547	93	144	10	21017	BLM,BRIP1,CDC45,CHTF18,GINS2,MCM4,MCM8,RECQL4,RFC3,TOP2A
GO:BP	negative regulation of cell cycle G2/M phase transition	GO:1902750	false	0.0000017822490940489584	5.749031597375045	69	144	9	21017	AURKB,BLM,CDC6,CDK1,CLSPN,DTL,PKMYT1,PLK1,TICRR
GO:BP	protein localization to chromosome	GO:0034502	true	0.00000189874484799114	5.721533391531819	126	144	11	21017	AURKB,BRCA2,BUB1B,CDK1,CENPA,ESCO2,KNL1,MCM8,PLK1,SPDL1,TTK
GO:BP	spindle assembly involved in female meiosis I	GO:0007057	false	0.0000036443416691666434	5.438380913236444	4	144	4	21017	AURKA,CCNB2,FBXO5,NDC80
GO:BP	negative regulation of meiotic cell cycle	GO:0051447	false	0.000004049756158754371	5.392571125450894	19	144	6	21017	FBXO5,KNL1,PKMYT1,TRIP13,TTK,ZWINT
GO:BP	reproductive process	GO:0022414	false	0.000006837055514505991	5.165130893765936	1556	144	33	21017	ASF1B,ASPM,AURKA,BIRC5,BRCA2,BRIP1,CCNB2,CDC20,CDC25A,CDC25C,CDK1,EXO1,FANCA,FANCD2,FBXO5,HAS2,INCENP,KIF18A,KNL1,MCM8,NDC80,NUF2,PKMYT1,PLK1,PTTG1,RAD51AP1,SGO1,SGO2,STC1,TOP2A,TRIP13,TTK,ZWINT
GO:BP	double-strand break repair	GO:0006302	false	0.000007045937140355434	5.152061235653576	312	144	15	21017	BLM,BRCA2,BRIP1,CDC45,CDCA5,ESCO2,FANCD2,FEN1,GINS2,MCM4,MCM8,PLK1,RAD51AP1,RECQL4,TRIP13
GO:BP	positive regulation of attachment of spindle microtubules to kinetochore	GO:0051987	false	0.000010851772574387356	4.964499316525221	11	144	5	21017	AURKB,BIRC5,CCNB1,CDCA8,INCENP
GO:BP	cellular response to stimulus	GO:0051716	false	0.000011368257576397264	4.944306094938018	7320	144	84	21017	ADAM12,ASPM,AURKA,AURKB,BIRC5,BLM,BRCA2,BRIP1,BUB1,BUB1B,CCNA2,CCNB1,CDC20,CDC25A,CDC45,CDC6,CDCA5,CDCA8,CDK1,CENPF,CEP55,CHAF1A,CLSPN,CXCL8,DDIAS,DEPDC1,DTL,E2F1,ESCO2,EXO1,F2RL1,FANCA,FANCD2,FANCI,FBXO5,FEN1,FSTL3,GINS2,GTSE1,HAS2,HELLS,IL11,IL33,INCENP,INHBE,IQGAP3,KIF14,KIF18A,KNL1,MAD2L1,MCM4,MCM8,MELK,MT1A,MT2A,NDC80,NEIL3,NEURL1B,NUF2,PBK,PLCXD3,PLK1,PMEPA1,PTGS1,PTTG1,RAD51AP1,RECQL4,RFC3…
GO:BP	protein localization to chromosome, centromeric region	GO:0071459	false	0.000016286505748346522	4.788172083094344	40	144	7	21017	AURKB,BUB1B,CDK1,CENPA,KNL1,SPDL1,TTK
GO:BP	intracellular signal transduction	GO:0035556	false	0.00001680294507702314	4.774614592166722	2946	144	47	21017	AURKA,AURKB,BIRC5,BLM,BRCA2,BRIP1,BUB1,BUB1B,CCNA2,CCNB1,CDC20,CDC45,CDC6,CDCA8,CDK1,CENPF,CEP55,CLSPN,CXCL8,DDIAS,DEPDC1,DTL,E2F1,F2RL1,FANCD2,GTSE1,HELLS,IL11,INCENP,IQGAP3,KIF14,KNL1,MAD2L1,MELK,NDC80,NUF2,PBK,PLK1,PMEPA1,SPC24,SPC25,SPDL1,TICRR,TRIP13,TTK,WDR76,ZWINT
GO:BP	DNA recombination	GO:0006310	false	0.000017629287947045494	4.7537652286487235	334	144	15	21017	BLM,BRCA2,BRIP1,CDC45,EXO1,FANCD2,FEN1,GINS2,KPNA2,MCM4,MCM8,RAD51AP1,RECQL4,TOP2A,TRIP13
GO:BP	meiotic spindle assembly	GO:0090306	false	0.000018500557998994642	4.732815172557545	12	144	5	21017	ASPM,AURKA,CCNB2,FBXO5,NDC80
GO:BP	signal transduction in response to DNA damage	GO:0042770	false	0.000018844946909584537	4.724805081717	196	144	12	21017	BLM,BRCA2,BRIP1,CDK1,CLSPN,DTL,E2F1,FANCD2,GTSE1,PLK1,TICRR,WDR76
GO:BP	nuclear DNA replication	GO:0033260	false	0.000019527740685007453	4.709348000685198	41	144	7	21017	BLM,BRCA2,CDC45,DBF4,FEN1,MCM4,TK1
GO:BP	mitotic DNA integrity checkpoint signaling	GO:0044774	false	0.000021698883192680612	4.663562618028781	91	144	9	21017	BLM,CDC6,CDK1,CLSPN,DTL,FANCD2,GTSE1,PLK1,TICRR
GO:BP	spindle localization	GO:0051653	false	0.000024995961032805013	4.602130161042993	65	144	8	21017	ASPM,CENPA,MAD2L1,NDC80,NUSAP1,PLK1,SPAG5,SPDL1
GO:BP	regulation of metaphase plate congression	GO:0090235	false	0.000029897812700483894	4.524360583142373	13	144	5	21017	AURKB,BIRC5,CDCA8,INCENP,SPAG5
GO:BP	female meiosis I	GO:0007144	false	0.000029897812700483894	4.524360583142373	13	144	5	21017	AURKA,CCNB2,FBXO5,NDC80,TRIP13
GO:BP	regulation of reproductive process	GO:2000241	false	0.00003285595011697188	4.483385969514652	206	144	12	21017	ASPM,AURKA,CDC20,CDC25A,CDC25C,FBXO5,KNL1,PKMYT1,RAD51AP1,TRIP13,TTK,ZWINT
GO:BP	female gamete generation	GO:0007292	false	0.000037116125895292294	4.430437360850316	167	144	11	21017	ASPM,AURKA,BRCA2,CCNB2,FBXO5,MCM8,NDC80,PLK1,TOP2A,TRIP13,TTK
GO:BP	positive regulation of cytokinesis	GO:0032467	false	0.00004518247038556651	4.345030027388895	46	144	7	21017	AURKB,BIRC5,CDC6,CDCA8,INCENP,KIF14,KIF23
GO:BP	G1/S transition of mitotic cell cycle	GO:0000082	false	0.00005015731562313417	4.299665714626626	214	144	12	21017	CCNA2,CDC25A,CDC6,CDK1,CDKN3,DBF4,E2F1,GTSE1,IQGAP3,KIF14,RRM2,STIL
GO:BP	positive regulation of G2/M transition of mitotic cell cycle	GO:0010971	false	0.00005345043633266825	4.2720487451587275	28	144	6	21017	CCNB1,CDC25A,CDC25C,CDK1,DTL,FBXO5
GO:BP	centromere complex assembly	GO:0034508	false	0.00005345043633266825	4.2720487451587275	28	144	6	21017	CENPA,CENPE,CENPF,CENPW,DLGAP5,HJURP
GO:BP	regulation of transferase activity	GO:0051338	true	0.000055088618450519676	4.25893811901966	539	144	18	21017	BLM,CDC20,CDC25A,CDC25C,CDC6,CDKN3,CENPE,CHTF18,CLSPN,FBXO5,KIF14,MAD2L1,PKMYT1,PLK1,PSRC1,RFC3,TPX2,UBE2C
GO:BP	establishment of localization in cell	GO:0051649	false	0.00006115944587005851	4.213536458129993	1976	144	36	21017	AURKB,BIRC5,CCNB1,CDCA5,CDCA8,CDK1,CENPA,CENPE,CENPF,F2RL1,IL33,INCENP,KIF14,KIF18A,KIF4A,KIFC1,KNL1,KNSTRN,KPNA2,LMNB1,MAD2L1,NDC80,NUF2,NUSAP1,PLK1,PSRC1,SGO1,SKA1,SKA3,SLC18A2,SPAG5,SPC24,SPC25,SPDL1,TUBA1B,ZWINT
GO:BP	regulation of DNA-templated DNA replication	GO:0090329	false	0.0000614476407643615	4.211494786865216	48	144	7	21017	BLM,CHTF18,DBF4,FBXO5,MCM4,RFC3,TICRR
GO:BP	protein localization to condensed chromosome	GO:1903083	false	0.00006899530055531917	4.161180489152573	15	144	5	21017	AURKB,CDK1,KNL1,SPDL1,TTK
GO:BP	protein localization to kinetochore	GO:0034501	false	0.00006899530055531917	4.161180489152573	15	144	5	21017	AURKB,CDK1,KNL1,SPDL1,TTK
GO:BP	positive regulation of cell cycle G2/M phase transition	GO:1902751	false	0.00010270953659596801	3.988389230222383	31	144	6	21017	CCNB1,CDC25A,CDC25C,CDK1,DTL,FBXO5
GO:BP	mitotic G2/M transition checkpoint	GO:0044818	false	0.00012502078645733328	3.903017773446287	53	144	7	21017	BLM,CDC6,CDK1,CLSPN,DTL,PLK1,TICRR
GO:BP	metaphase/anaphase transition of meiotic cell cycle	GO:0044785	false	0.00012552361215423724	3.90127457168306	7	144	4	21017	CDC20,KNL1,TTK,ZWINT
GO:BP	negative regulation of meiotic cell cycle phase transition	GO:1901994	false	0.00012552361215423724	3.90127457168306	7	144	4	21017	KNL1,PKMYT1,TTK,ZWINT
GO:BP	kinetochore assembly	GO:0051382	false	0.00014061088543643798	3.8519810569692283	17	144	5	21017	CENPA,CENPE,CENPF,CENPW,DLGAP5
GO:BP	regulation of cyclin-dependent protein serine/threonine kinase activity	GO:0000079	false	0.00016004534964545288	3.795756940405572	82	144	8	21017	BLM,CDC25A,CDC25C,CDC6,CDKN3,PKMYT1,PLK1,PSRC1
GO:BP	regulation of biological process	GO:0050789	false	0.00018210998779447972	3.7396662347373257	12278	144	114	21017	ACTG2,ADAM12,ANLN,ASPM,AURKA,AURKB,BIRC5,BLM,BRCA2,BRIP1,BUB1,BUB1B,CCNA2,CCNB1,CCNB2,CCNF,CDC20,CDC25A,CDC25C,CDC45,CDC6,CDCA2,CDCA5,CDCA8,CDK1,CDKN3,CENPE,CENPF,CEP55,CHTF18,CKS1B,CLSPN,CXCL8,DBF4,DDIAS,DEPDC1,DLGAP5,DTL,E2F1,ESCO2,F2RL1,FANCA,FANCD2,FANCI,FBXO5,FEN1,FSTL3,GTSE1,HAS2,HELLS,HJURP,IL11,IL33,INCENP,INHBE,IQGAP3,KIF11,KIF14,KIF18A,KIF18B,KIF20A,KIF23,KNL1,KNSTRN,KPNA2,LMNB1,LRRC15,…
GO:BP	cell cycle G1/S phase transition	GO:0044843	false	0.00019335612629117183	3.7136420631962914	242	144	12	21017	CCNA2,CDC25A,CDC6,CDK1,CDKN3,DBF4,E2F1,GTSE1,IQGAP3,KIF14,RRM2,STIL
GO:BP	regulation of cyclin-dependent protein kinase activity	GO:1904029	false	0.00023283996695738657	3.6329424710184304	86	144	8	21017	BLM,CDC25A,CDC25C,CDC6,CDKN3,PKMYT1,PLK1,PSRC1
GO:BP	positive regulation of attachment of mitotic spindle microtubules to kinetochore	GO:1902425	false	0.00024970987261144494	3.602564286900102	8	144	4	21017	AURKB,BIRC5,CDCA8,INCENP
GO:BP	positive regulation of mitotic cytokinesis	GO:1903490	false	0.00024970987261144494	3.602564286900102	8	144	4	21017	AURKB,BIRC5,CDCA8,INCENP
GO:BP	regulation of attachment of mitotic spindle microtubules to kinetochore	GO:1902423	false	0.00024970987261144494	3.602564286900102	8	144	4	21017	AURKB,BIRC5,CDCA8,INCENP
GO:BP	mitotic DNA damage checkpoint signaling	GO:0044773	false	0.00025494699078753105	3.5935501097686116	87	144	8	21017	BLM,CDK1,CLSPN,DTL,FANCD2,GTSE1,PLK1,TICRR
GO:BP	meiotic spindle organization	GO:0000212	false	0.0002613239867346515	3.5828207248751047	19	144	5	21017	ASPM,AURKA,CCNB2,FBXO5,NDC80
GO:BP	regulation of meiotic nuclear division	GO:0040020	false	0.00026416571181613513	3.5781235536231843	36	144	6	21017	CDC20,FBXO5,KNL1,RAD51AP1,TRIP13,ZWINT
GO:BP	establishment of spindle localization	GO:0051293	false	0.00030097270370590154	3.5214728903445507	60	144	7	21017	CENPA,MAD2L1,NDC80,NUSAP1,PLK1,SPAG5,SPDL1
GO:BP	mitotic G2 DNA damage checkpoint signaling	GO:0007095	false	0.00031352372366884226	3.503729591456379	37	144	6	21017	BLM,CDK1,CLSPN,DTL,PLK1,TICRR
GO:BP	regulation of cellular process	GO:0050794	false	0.00032602911714227866	3.486743612050059	11876	144	111	21017	ACTG2,ADAM12,ANLN,ASPM,AURKA,AURKB,BIRC5,BLM,BRCA2,BRIP1,BUB1,BUB1B,CCNA2,CCNB1,CCNF,CDC20,CDC25A,CDC25C,CDC45,CDC6,CDCA2,CDCA5,CDCA8,CDK1,CDKN3,CENPE,CENPF,CEP55,CHTF18,CKS1B,CLSPN,CXCL8,DBF4,DDIAS,DEPDC1,DLGAP5,DTL,E2F1,ESCO2,F2RL1,FANCA,FANCD2,FANCI,FBXO5,FEN1,FSTL3,GTSE1,HAS2,HELLS,HJURP,IL11,IL33,INCENP,INHBE,IQGAP3,KIF11,KIF14,KIF18A,KIF18B,KIF20A,KIF23,KNL1,KNSTRN,KPNA2,LMNB1,LRRC15,MAD2L1…
GO:BP	regulation of ubiquitin protein ligase activity	GO:1904666	false	0.00034651437273304145	3.460278746999663	20	144	5	21017	CDC20,FBXO5,MAD2L1,PLK1,UBE2C
GO:BP	spindle assembly involved in female meiosis	GO:0007056	false	0.0004470838033635221	3.349611063160954	9	144	4	21017	AURKA,CCNB2,FBXO5,NDC80
GO:BP	DNA unwinding involved in DNA replication	GO:0006268	false	0.00045229740549691496	3.3445759034802696	21	144	5	21017	BLM,CDC45,GINS2,MCM4,RECQL4
GO:BP	meiotic spindle assembly checkpoint signaling	GO:0033316	false	0.0005431361406799141	3.2650912979703155	3	144	3	21017	KNL1,TTK,ZWINT
GO:BP	interstrand cross-link repair	GO:0036297	false	0.0005928834112125702	3.227030700978414	41	144	6	21017	FANCA,FANCD2,FANCI,MCM8,NEIL3,RAD51AP1
GO:BP	homologous chromosome segregation	GO:0045143	false	0.0006511877018004969	3.1862938100393343	67	144	7	21017	BRIP1,FANCD2,KNL1,PLK1,PTTG1,TRIP13,ZWINT
GO:BP	biological regulation	GO:0065007	false	0.0006767210457039211	3.1695903169538684	12671	144	115	21017	ACTG2,ADAM12,ANLN,ASPM,AURKA,AURKB,BIRC5,BLM,BRCA2,BRIP1,BUB1,BUB1B,CCNA2,CCNB1,CCNB2,CCNF,CDC20,CDC25A,CDC25C,CDC45,CDC6,CDCA2,CDCA5,CDCA8,CDK1,CDKN3,CENPE,CENPF,CEP55,CHTF18,CKS1B,CLSPN,CXCL8,DBF4,DDIAS,DEPDC1,DLGAP5,DTL,E2F1,ESCO2,F2RL1,FANCA,FANCD2,FANCI,FBXO5,FEN1,FSTL3,GTSE1,HAS2,HELLS,HJURP,IL11,IL33,INCENP,INHBE,IQGAP3,KIF11,KIF14,KIF18A,KIF18B,KIF20A,KIF23,KNL1,KNSTRN,KPNA2,LMNB1,LRRC15,…
GO:BP	meiotic cell cycle checkpoint signaling	GO:0033313	false	0.0007411717117984745	3.1300811646961924	10	144	4	21017	KNL1,TRIP13,TTK,ZWINT
GO:BP	establishment of mitotic spindle localization	GO:0040001	false	0.0007948640934749239	3.0997071210284948	43	144	6	21017	CENPA,MAD2L1,NDC80,NUSAP1,PLK1,SPDL1
GO:BP	centrosome cycle	GO:0007098	false	0.0008592182368135344	3.065896513693597	139	144	9	21017	AURKA,BRCA2,CCNF,CDK1,KIF11,NDC80,PLK1,SGO1,STIL
GO:BP	chromosome condensation	GO:0030261	false	0.0009152026931903678	3.0384827105396934	44	144	6	21017	CDCA5,CDK1,NCAPG,NUSAP1,PLK1,TOP2A
GO:BP	establishment of spindle orientation	GO:0051294	false	0.0009152026931903678	3.0384827105396934	44	144	6	21017	CENPA,MAD2L1,NDC80,PLK1,SPAG5,SPDL1
GO:BP	regulation of mitotic cytokinesis	GO:1902412	false	0.0011584973913550984	2.936104939794905	11	144	4	21017	AURKB,BIRC5,CDCA8,INCENP
GO:BP	negative regulation of meiotic nuclear division	GO:0045835	false	0.0011584973913550984	2.936104939794905	11	144	4	21017	FBXO5,KNL1,TRIP13,ZWINT
GO:BP	regulation of spindle organization	GO:0090224	false	0.0015555799043684704	2.8081076758860175	48	144	6	21017	PLK1,PSRC1,SPAG5,STIL,TACC3,TPX2
GO:BP	positive regulation of organelle organization	GO:0010638	false	0.001966187331731084	2.7063751064116888	481	144	15	21017	AURKA,AURKB,BUB1,CDC20,CDK1,DLGAP5,F2RL1,FEN1,NCAPG,NUSAP1,PSRC1,RAD51AP1,SPAG5,STIL,UBE2C
GO:BP	microtubule organizing center organization	GO:0031023	false	0.0021470478354737713	2.6681582795270162	155	144	9	21017	AURKA,BRCA2,CCNF,CDK1,KIF11,NDC80,PLK1,SGO1,STIL
GO:BP	meiotic spindle checkpoint signaling	GO:0044779	false	0.00216161153771215	2.6652223502468466	4	144	3	21017	KNL1,TTK,ZWINT
GO:BP	response to stimulus	GO:0050896	false	0.0024129080698772607	2.617459224094351	8993	144	90	21017	ADAM12,ASPM,AURKA,AURKB,BIRC5,BLM,BRCA2,BRIP1,BUB1,BUB1B,CCNA2,CCNB1,CDC20,CDC25A,CDC45,CDC6,CDCA5,CDCA8,CDK1,CENPF,CEP55,CHAF1A,CLSPN,CXCL8,DDIAS,DEPDC1,DTL,E2F1,ESCO2,EXO1,F2RL1,FANCA,FANCD2,FANCI,FBXO5,FEN1,FSTL3,GINS2,GTSE1,HAS2,HELLS,IL11,IL33,INCENP,INHBE,IQGAP3,KIF14,KIF18A,KNL1,KNSTRN,MAD2L1,MCM4,MCM8,MELK,MT1A,MT2A,MYBL2,NDC80,NEIL3,NEURL1B,NUF2,PBK,PLCXD3,PLK1,PMEPA1,PRG4,PRSS3,PTGS1,PT…
GO:BP	regulation of DNA metabolic process	GO:0051052	false	0.002601768372741533	2.5847313699258088	492	144	15	21017	AURKB,BLM,CCNA2,CDC25A,CDC6,CDK1,CHTF18,DBF4,ESCO2,FBXO5,KPNA2,MCM4,RAD51AP1,RFC3,TICRR
GO:BP	regulation of microtubule cytoskeleton organization	GO:0070507	false	0.0034323341855584935	2.4644104341455053	164	144	9	21017	KIF18A,PLK1,PSRC1,SKA1,SKA3,SPAG5,STIL,TACC3,TPX2
GO:BP	cellular localization	GO:0051641	false	0.0035008896437912006	2.4558215789944375	3625	144	48	21017	ASPM,AURKA,AURKB,BIRC5,BRCA2,BUB1B,CCNB1,CDCA5,CDCA8,CDK1,CENPA,CENPE,CENPF,CEP55,ESCO2,F2RL1,IL33,INCENP,KIF14,KIF18A,KIF20A,KIF4A,KIFC1,KNL1,KNSTRN,KPNA2,LMNB1,LRRC15,MAD2L1,MCM8,NDC80,NEURL1B,NUF2,NUSAP1,PLK1,PSRC1,SGO1,SKA1,SKA3,SLC18A2,SPAG5,SPC24,SPC25,SPDL1,STIL,TTK,TUBA1B,ZWINT
GO:BP	mitotic sister chromatid cohesion	GO:0007064	false	0.0035739947129518157	2.4468460942863204	31	144	5	21017	BUB1,CDC20,CDCA5,ESCO2,SGO1
GO:BP	regulation of microtubule-based process	GO:0032886	false	0.0038236536729412546	2.4175214507949785	265	144	11	21017	AURKA,CCNF,KIF18A,PLK1,PSRC1,SKA1,SKA3,SPAG5,STIL,TACC3,TPX2
GO:BP	response to stress	GO:0006950	false	0.004170892070013415	2.3797710482275494	3876	144	50	21017	AURKA,AURKB,BLM,BRCA2,BRIP1,CCNA2,CDC45,CDCA5,CDK1,CHAF1A,CLSPN,CXCL8,DDIAS,DTL,E2F1,ESCO2,EXO1,F2RL1,FANCA,FANCD2,FANCI,FBXO5,FEN1,GINS2,GTSE1,HAS2,IL33,MCM4,MCM8,MT1A,MT2A,NEIL3,PBK,PLK1,PRSS3,PTGS1,PTTG1,RAD51AP1,RECQL4,RFC3,SERPINE1,SLC18A2,STC1,SUV39H1,TICRR,TOP2A,TRIP13,UBE2T,WDHD1,WDR76
GO:BP	negative regulation of meiotic chromosome separation	GO:1905133	false	0.005376841965243403	2.2694727280070466	5	144	3	21017	KNL1,TTK,ZWINT
GO:BP	regulation of G2/MI transition of meiotic cell cycle	GO:0110030	false	0.005376841965243403	2.2694727280070466	5	144	3	21017	CDC25A,CDC25C,PKMYT1
GO:BP	negative regulation of metaphase/anaphase transition of meiotic cell cycle	GO:1902103	false	0.005376841965243403	2.2694727280070466	5	144	3	21017	KNL1,TTK,ZWINT
GO:BP	multicellular organismal reproductive process	GO:0048609	false	0.005875119461549944	2.2309832982537627	980	144	21	21017	ASF1B,ASPM,AURKA,BRCA2,BRIP1,CCNB2,CDC25C,FANCA,FANCD2,FBXO5,HAS2,KIF18A,KNL1,MCM8,NDC80,PLK1,PTTG1,STC1,TOP2A,TRIP13,TTK
GO:BP	gamete generation	GO:0007276	false	0.006116746557345504	2.213479513784787	822	144	19	21017	ASF1B,ASPM,AURKA,BRCA2,BRIP1,CCNB2,CDC25C,FANCA,FANCD2,FBXO5,KIF18A,KNL1,MCM8,NDC80,PLK1,PTTG1,TOP2A,TRIP13,TTK
GO:BP	double-strand break repair via homologous recombination	GO:0000724	false	0.0064322121471043665	2.19163964013066	177	144	9	21017	BLM,BRCA2,CDC45,FEN1,GINS2,MCM4,MCM8,RAD51AP1,RECQL4
GO:BP	positive regulation of cell division	GO:0051781	false	0.0065713005351365665	2.182348670114806	94	144	7	21017	AURKB,BIRC5,CDC6,CDCA8,INCENP,KIF14,KIF23
GO:BP	positive regulation of nuclear division	GO:0051785	false	0.007202724265110337	2.1425032105784623	62	144	6	21017	AURKA,CDC20,DLGAP5,NUSAP1,RAD51AP1,UBE2C
GO:BP	cell population proliferation	GO:0008283	true	0.007948989211534705	2.0996880924456516	2009	144	32	21017	ASPM,BIRC5,BRCA2,BRIP1,CCNA2,CCNB1,CDC25A,CDC25C,CDC6,CDK1,CDKN3,CKS1B,CXCL8,E2F1,F2RL1,FANCA,FBXO5,HAS2,HELLS,IL11,IL33,IQGAP3,KIF14,MELK,MKI67,NDC80,PRC1,PTGS1,SHCBP1,STC1,TACC3,TTK
GO:BP	recombinational repair	GO:0000725	false	0.00807606017532398	2.0928004537559133	182	144	9	21017	BLM,BRCA2,CDC45,FEN1,GINS2,MCM4,MCM8,RAD51AP1,RECQL4
GO:BP	mitotic DNA replication	GO:1902969	false	0.008092014346909513	2.091943355908881	17	144	4	21017	BRCA2,CDC45,MCM4,TK1
GO:BP	establishment of mitotic spindle orientation	GO:0000132	false	0.008870769288476058	2.05203871576546	37	144	5	21017	CENPA,MAD2L1,NDC80,PLK1,SPDL1
GO:BP	regulation of catalytic activity	GO:0050790	false	0.010104460077855133	1.9954868876383167	1015	144	21	21017	BLM,CDC20,CDC25A,CDC25C,CDC6,CDKN3,CENPE,CHTF18,CLSPN,F2RL1,FBXO5,IQGAP3,KIF14,MAD2L1,PKMYT1,PLK1,PSRC1,RFC3,SERPINE1,TPX2,UBE2C
GO:BP	regulation of metaphase/anaphase transition of meiotic cell cycle	GO:1902102	false	0.01069959993315096	1.9706324606393846	6	144	3	21017	KNL1,TTK,ZWINT
GO:BP	regulation of meiotic chromosome separation	GO:1905132	false	0.01069959993315096	1.9706324606393846	6	144	3	21017	KNL1,TTK,ZWINT
GO:BP	mitotic chromosome condensation	GO:0007076	false	0.013038664880979036	1.8847668767413013	19	144	4	21017	CDCA5,NCAPG,NUSAP1,PLK1
GO:BP	regulation of ubiquitin-protein transferase activity	GO:0051438	false	0.013171495935290491	1.8803648978136547	40	144	5	21017	CDC20,FBXO5,MAD2L1,PLK1,UBE2C
GO:BP	DNA replication checkpoint signaling	GO:0000076	false	0.016211702508040545	1.7901713743543408	20	144	4	21017	CDC45,CDC6,CLSPN,TICRR
GO:BP	cytokinetic process	GO:0032506	false	0.021265545416513498	1.6723234740670754	44	144	5	21017	ANLN,AURKB,CEP55,IQGAP3,KIF20A
GO:BP	regulation of mitotic spindle organization	GO:0060236	false	0.021265545416513498	1.6723234740670754	44	144	5	21017	PLK1,PSRC1,STIL,TACC3,TPX2
GO:BP	negative regulation of reproductive process	GO:2000242	false	0.02193108521612663	1.6589398775922208	75	144	6	21017	FBXO5,KNL1,PKMYT1,TRIP13,TTK,ZWINT
GO:BP	positive regulation of mitotic nuclear division	GO:0045840	false	0.02379247909491971	1.6235603036058697	45	144	5	21017	AURKA,CDC20,DLGAP5,NUSAP1,UBE2C
GO:CC	chromosomal region	GO:0098687	true	2.7615922667647218e-43	42.55884044210991	403	145	47	22115	AURKA,AURKB,BIRC5,BLM,BRCA2,BUB1,BUB1B,CCNB1,CDC20,CDCA5,CDCA8,CDK1,CENPA,CENPE,CENPF,CENPM,CENPU,CENPW,ERCC6L,ESCO2,FEN1,HELLS,HJURP,INCENP,KIF18A,KNL1,KNSTRN,MAD2L1,MCM4,NCAPG,NDC80,NUF2,PLK1,RAD51AP1,RECQL4,SGO1,SGO2,SKA1,SKA3,SPAG5,SPC24,SPC25,SPDL1,SUV39H1,TOP2A,TTK,ZWINT
GO:CC	chromosome, centromeric region	GO:0000775	false	2.748767584469016e-41	40.560861979345226	259	145	40	22115	AURKA,AURKB,BIRC5,BUB1,BUB1B,CCNB1,CDC20,CDCA5,CDCA8,CENPA,CENPE,CENPF,CENPM,CENPU,CENPW,ERCC6L,ESCO2,HELLS,HJURP,INCENP,KIF18A,KNL1,KNSTRN,MAD2L1,NCAPG,NDC80,NUF2,PLK1,SGO1,SGO2,SKA1,SKA3,SPAG5,SPC24,SPC25,SPDL1,SUV39H1,TOP2A,TTK,ZWINT
GO:CC	condensed chromosome	GO:0000793	false	9.740376474563472e-40	39.01142425691341	282	145	40	22115	AURKA,AURKB,BIRC5,BLM,BRCA2,BUB1,BUB1B,CCNB1,CDC20,CENPA,CENPE,CENPF,CENPM,CENPU,CENPW,ERCC6L,FANCD2,HJURP,INCENP,KIF18A,KNL1,KNSTRN,MAD2L1,MKI67,NCAPG,NDC80,NUF2,PLK1,SGO1,SGO2,SKA1,SKA3,SPAG5,SPC24,SPC25,SPDL1,SUV39H1,TOP2A,TTK,ZWINT
GO:CC	condensed chromosome, centromeric region	GO:0000779	false	1.32467033389298e-37	36.87789218964042	182	145	34	22115	AURKA,AURKB,BIRC5,BUB1,BUB1B,CCNB1,CDC20,CENPA,CENPE,CENPF,CENPM,CENPU,CENPW,ERCC6L,HJURP,INCENP,KIF18A,KNL1,KNSTRN,MAD2L1,NCAPG,NDC80,NUF2,PLK1,SGO1,SGO2,SKA1,SKA3,SPAG5,SPC24,SPC25,SPDL1,TTK,ZWINT
GO:CC	kinetochore	GO:0000776	false	2.951637855967274e-35	34.52993692828634	171	145	32	22115	AURKA,AURKB,BIRC5,BUB1,BUB1B,CCNB1,CDC20,CENPE,CENPF,CENPM,CENPU,CENPW,ERCC6L,HJURP,INCENP,KIF18A,KNL1,KNSTRN,MAD2L1,NDC80,NUF2,PLK1,SGO1,SGO2,SKA1,SKA3,SPAG5,SPC24,SPC25,SPDL1,TTK,ZWINT
GO:CC	chromosome	GO:0005694	false	7.513630776815308e-33	32.12415015017382	1956	145	70	22115	ASF1B,AURKA,AURKB,BIRC5,BLM,BRCA2,BUB1,BUB1B,CCNB1,CDC20,CDC45,CDCA2,CDCA5,CDCA8,CDK1,CENPA,CENPE,CENPF,CENPM,CENPU,CENPW,CHAF1A,CHTF18,DTL,E2F1,ERCC6L,ESCO2,FAM111B,FANCA,FANCD2,FANCI,FEN1,GINS2,HELLS,HJURP,IL33,INCENP,KIF18A,KIF4A,KNL1,KNSTRN,MAD2L1,MCM4,MCM8,MKI67,NCAPG,NDC80,NEIL3,NUF2,NUSAP1,PLK1,PRC1,RAD51AP1,RECQL4,RFC3,SGO1,SGO2,SKA1,SKA3,SPAG5,SPC24,SPC25,SPDL1,SUV39H1,TOP2A,TRIP13,TTK,W…
GO:CC	spindle	GO:0005819	true	5.527740087619824e-32	31.25745238552644	437	145	40	22115	ASPM,AURKA,AURKB,BIRC5,BUB1B,CCNB1,CDC20,CDC6,CDCA8,CDK1,CENPE,CENPF,CKAP2L,DLGAP5,FBXO5,HMMR,INCENP,KIF11,KIF14,KIF18A,KIF18B,KIF20A,KIF23,KIF4A,KIFC1,KNSTRN,MAD2L1,NUSAP1,PLK1,PRC1,PSRC1,SGO1,SHCBP1,SKA1,SKA3,SPAG5,SPDL1,TACC3,TPX2,TTK
GO:CC	microtubule cytoskeleton	GO:0015630	false	4.128077240744171e-26	25.384252185190164	1414	145	55	22115	ASPM,AURKA,AURKB,BIRC5,BRCA2,BUB1B,CCNB1,CCNB2,CCNF,CDC20,CDC45,CDC6,CDCA8,CDK1,CENPE,CENPF,CENPU,CEP55,CKAP2L,DLGAP5,DTL,E2F1,FBXO5,GTSE1,HMMR,INCENP,KIF11,KIF14,KIF18A,KIF18B,KIF20A,KIF23,KIF4A,KIFC1,KNSTRN,MAD2L1,NDC80,NUSAP1,PLK1,PRC1,PSRC1,REEP4,SGO1,SHCBP1,SKA1,SKA3,SLC18A2,SPAG5,SPDL1,STIL,TACC3,TOP2A,TPX2,TTK,TUBA1B
GO:CC	outer kinetochore	GO:0000940	false	5.573948895099583e-24	23.253837017445104	21	145	14	22115	BUB1,BUB1B,CCNB1,CENPF,KNL1,NDC80,NUF2,PLK1,SKA1,SKA3,SPC24,SPC25,SPDL1,ZWINT
GO:CC	supramolecular complex	GO:0099080	false	2.9197845429550698e-21	20.53464919487283	1426	145	50	22115	ACTG2,ASPM,AURKA,AURKB,BIRC5,BUB1,BUB1B,CCNB1,CDC20,CDK1,CENPE,CENPF,CENPM,CENPU,CENPW,ERCC6L,GTSE1,HJURP,INCENP,KIF11,KIF14,KIF18A,KIF18B,KIF20A,KIF23,KIF4A,KIFC1,KNL1,KNSTRN,LMNB1,MAD2L1,NDC80,NUF2,NUSAP1,PLK1,PRC1,PSRC1,REEP4,SGO1,SGO2,SKA1,SKA3,SPAG5,SPC24,SPC25,SPDL1,TPX2,TTK,TUBA1B,ZWINT
GO:CC	nucleoplasm	GO:0005654	true	4.50657025606242e-21	20.346153854025577	4229	145	82	22115	ADAM12,ANLN,ASF1B,AURKA,AURKB,BIRC5,BLM,BRCA2,BRIP1,BUB1,CCNA2,CCNB1,CDC20,CDC25A,CDC25C,CDC45,CDC6,CDCA2,CDCA5,CDCA8,CDK1,CENPA,CENPF,CENPM,CENPU,CENPW,CHTF18,CKS1B,CLSPN,DBF4,DTL,E2F1,ESCO2,EXO1,FANCA,FANCD2,FANCI,FBXO5,FEN1,FSTL3,GINS2,GTSE1,HJURP,IL33,INCENP,KIF18B,KIF20A,KIF23,KIF4A,KNL1,KPNA2,LMNB1,MAD2L1,MCM4,MCM8,MKI67,MYBL2,NDC80,NEIL3,NUF2,PIMREG,PKMYT1,PLK1,PRC1,PSRC1,RAD51AP1,RECQL4,R…
GO:CC	intracellular membraneless organelle	GO:0043232	false	1.5914645347433567e-20	19.7982030350429	6606	145	101	22115	ACTG2,ANLN,ASF1B,ASPM,AURKA,AURKB,BIRC5,BLM,BRCA2,BUB1,BUB1B,CCNB1,CCNB2,CCNF,CDC20,CDC45,CDC6,CDCA2,CDCA5,CDCA8,CDK1,CENPA,CENPE,CENPF,CENPM,CENPU,CENPW,CEP55,CHAF1A,CHTF18,CKAP2L,DLGAP5,DTL,E2F1,ERCC6L,ESCO2,FAM111B,FANCA,FANCD2,FANCI,FBXO5,FEN1,GINS2,GTSE1,HELLS,HJURP,HMMR,IL33,INCENP,KIF11,KIF14,KIF18A,KIF18B,KIF20A,KIF23,KIF4A,KIFC1,KNL1,KNSTRN,LMNB1,MAD2L1,MCM4,MCM8,MKI67,NCAPG,NDC80,NEIL3,…
GO:CC	membraneless organelle	GO:0043228	false	1.611662158528653e-20	19.792725991106558	6607	145	101	22115	ACTG2,ANLN,ASF1B,ASPM,AURKA,AURKB,BIRC5,BLM,BRCA2,BUB1,BUB1B,CCNB1,CCNB2,CCNF,CDC20,CDC45,CDC6,CDCA2,CDCA5,CDCA8,CDK1,CENPA,CENPE,CENPF,CENPM,CENPU,CENPW,CEP55,CHAF1A,CHTF18,CKAP2L,DLGAP5,DTL,E2F1,ERCC6L,ESCO2,FAM111B,FANCA,FANCD2,FANCI,FBXO5,FEN1,GINS2,GTSE1,HELLS,HJURP,HMMR,IL33,INCENP,KIF11,KIF14,KIF18A,KIF18B,KIF20A,KIF23,KIF4A,KIFC1,KNL1,KNSTRN,LMNB1,MAD2L1,MCM4,MCM8,MKI67,NCAPG,NDC80,NEIL3,…
GO:CC	mitotic spindle	GO:0072686	false	1.8640755171209065e-20	19.72953649755899	185	145	23	22115	ASPM,AURKA,AURKB,CDC6,CDK1,CENPE,CKAP2L,DLGAP5,KIF11,KIF18A,KIF18B,KIF23,KIFC1,KNSTRN,MAD2L1,NUSAP1,PLK1,PRC1,SKA1,SKA3,SPAG5,TACC3,TPX2
GO:CC	cytoskeleton	GO:0005856	false	9.469309346029297e-18	17.023681695563422	2440	145	59	22115	ACTG2,ANLN,ASPM,AURKA,AURKB,BIRC5,BRCA2,BUB1B,CCNB1,CCNB2,CCNF,CDC20,CDC45,CDC6,CDCA8,CDK1,CENPE,CENPF,CENPU,CEP55,CKAP2L,DLGAP5,DTL,E2F1,FBXO5,GTSE1,HMMR,INCENP,KIF11,KIF14,KIF18A,KIF18B,KIF20A,KIF23,KIF4A,KIFC1,KNSTRN,LMNB1,MAD2L1,NDC80,NEURL1B,NUSAP1,PLK1,PRC1,PSRC1,REEP4,SGO1,SHCBP1,SKA1,SKA3,SLC18A2,SPAG5,SPDL1,STIL,TACC3,TOP2A,TPX2,TTK,TUBA1B
GO:CC	spindle pole	GO:0000922	false	1.0099583007548972e-16	15.995696557035082	177	145	20	22115	ASPM,AURKA,AURKB,CCNB1,CDC20,CDC6,CENPF,CKAP2L,DLGAP5,KIF11,KNSTRN,MAD2L1,PLK1,PRC1,PSRC1,SGO1,SPAG5,SPDL1,TACC3,TPX2
GO:CC	centrosome	GO:0005813	false	3.6343760125741444e-16	15.439570142592578	733	145	33	22115	ASPM,AURKA,AURKB,BRCA2,BUB1B,CCNB1,CCNB2,CCNF,CDC20,CDC45,CDK1,CENPF,CENPU,CEP55,CKAP2L,DLGAP5,DTL,E2F1,HMMR,KIF18A,KIF23,KIFC1,KNSTRN,NDC80,PLK1,SGO1,SKA1,SKA3,SLC18A2,SPAG5,SPDL1,STIL,TACC3
GO:CC	midbody	GO:0030496	true	2.109940259928282e-15	14.675729840982301	206	145	20	22115	ANLN,ASPM,AURKA,AURKB,BIRC5,CDCA8,CDK1,CENPE,CENPF,CEP55,INCENP,KIF14,KIF20A,KIF23,KIF4A,PLK1,PRC1,PSRC1,SHCBP1,SPAG5
GO:CC	microtubule	GO:0005874	false	2.621599855583773e-15	14.581433595549687	477	145	27	22115	ASPM,AURKA,AURKB,BIRC5,CDK1,CENPE,GTSE1,INCENP,KIF11,KIF14,KIF18A,KIF18B,KIF20A,KIF23,KIF4A,KIFC1,KNSTRN,NUSAP1,PLK1,PRC1,PSRC1,REEP4,SKA1,SKA3,SPAG5,TPX2,TUBA1B
GO:CC	microtubule organizing center	GO:0005815	false	8.656418441711084e-15	14.062661758414283	874	145	34	22115	ASPM,AURKA,AURKB,BRCA2,BUB1B,CCNB1,CCNB2,CCNF,CDC20,CDC45,CDK1,CENPF,CENPU,CEP55,CKAP2L,DLGAP5,DTL,E2F1,HMMR,KIF18A,KIF23,KIFC1,KNSTRN,NDC80,PLK1,SGO1,SKA1,SKA3,SLC18A2,SPAG5,SPDL1,STIL,TACC3,TOP2A
GO:CC	nuclear lumen	GO:0031981	false	1.0075654269172667e-14	13.996726743076126	5524	145	84	22115	ADAM12,ANLN,ASF1B,AURKA,AURKB,BIRC5,BLM,BRCA2,BRIP1,BUB1,CCNA2,CCNB1,CDC20,CDC25A,CDC25C,CDC45,CDC6,CDCA2,CDCA5,CDCA8,CDK1,CENPA,CENPF,CENPM,CENPU,CENPW,CHTF18,CKS1B,CLSPN,DBF4,DTL,E2F1,ESCO2,EXO1,FANCA,FANCD2,FANCI,FBXO5,FEN1,FSTL3,GINS2,GTSE1,HJURP,IL33,INCENP,KIF18B,KIF20A,KIF23,KIF4A,KNL1,KPNA2,LMNB1,MAD2L1,MCM4,MCM8,MKI67,MYBL2,NCAPG,NDC80,NEIL3,NUF2,NUSAP1,PIMREG,PKMYT1,PLK1,PRC1,PSRC1,RAD5…
GO:CC	nucleus	GO:0005634	false	9.3676799482523e-14	13.028367955583256	10058	145	114	22115	ADAM12,ANLN,ASF1B,ASPM,AURKA,AURKB,BIRC5,BLM,BRCA2,BRIP1,BUB1,BUB1B,CCNA2,CCNB1,CCNB2,CCNF,CDC20,CDC25A,CDC25C,CDC45,CDC6,CDCA2,CDCA5,CDCA8,CDK1,CDKN3,CENPA,CENPE,CENPF,CENPM,CENPU,CENPW,CHAF1A,CHTF18,CKS1B,CLSPN,DBF4,DDIAS,DEPDC1,DLGAP5,DTL,E2F1,ESCO2,EXO1,FAM111B,FANCA,FANCD2,FANCI,FBXO5,FEN1,FSTL3,GINS2,GTSE1,HELLS,HJURP,IL33,INCENP,KIF11,KIF14,KIF18A,KIF18B,KIF20A,KIF23,KIF4A,KIFC1,KNL1,KNSTR…
GO:CC	spindle midzone	GO:0051233	false	1.6919354708835364e-13	12.771616204638375	37	145	11	22115	AURKA,AURKB,CDC6,CDCA8,CENPE,INCENP,KIF14,KIF18A,KIF18B,PLK1,PRC1
GO:CC	cytosol	GO:0005829	false	2.2510415488888603e-12	11.647616488879253	5513	145	80	22115	ACTG2,ANLN,ASF1B,AURKA,AURKB,BIRC5,BLM,BRCA2,BUB1,BUB1B,CCNA2,CCNB1,CCNB2,CCNF,CDC20,CDC25A,CDC25C,CDC6,CDCA2,CDCA3,CDCA5,CDCA8,CDK1,CDKN3,CENPA,CENPE,CENPF,CENPM,CENPU,CHTF18,CKAP2L,DLGAP5,DTL,ERCC6L,FANCA,FANCD2,FANCI,FBXO5,GTSE1,HJURP,HMMR,INCENP,IQGAP3,KIF11,KIF14,KIF18A,KIF18B,KIF23,KIF4A,KNL1,KPNA2,MAD2L1,MT1A,MT2A,MYBL2,NCAPG,NDC80,NEURL1B,NUF2,PKMYT1,PLK1,PRC1,PSRC1,PTTG1,RRM2,SGO1,SGO2,S…
GO:CC	spindle microtubule	GO:0005876	false	2.9899337576200037e-12	11.524338433420983	83	145	13	22115	AURKA,AURKB,CDK1,CENPE,KIF11,KIF18A,KIF18B,KIF4A,PLK1,PRC1,PSRC1,SKA1,SKA3
GO:CC	intracellular organelle lumen	GO:0070013	false	9.85748679644504e-11	10.006233795967638	6663	145	86	22115	ADAM12,ANLN,ASF1B,AURKA,AURKB,BIRC5,BLM,BRCA2,BRIP1,BUB1,CCNA2,CCNB1,CDC20,CDC25A,CDC25C,CDC45,CDC6,CDCA2,CDCA5,CDCA8,CDK1,CENPA,CENPF,CENPM,CENPU,CENPW,CHTF18,CKS1B,CLSPN,DBF4,DTL,E2F1,ESCO2,EXO1,FANCA,FANCD2,FANCI,FBXO5,FEN1,FSTL3,GINS2,GTSE1,HJURP,IL33,INCENP,KIF18B,KIF20A,KIF23,KIF4A,KNL1,KPNA2,LMNB1,MAD2L1,MCM4,MCM8,MKI67,MYBL2,NCAPG,NDC80,NEIL3,NUF2,NUSAP1,PIMREG,PKMYT1,PLK1,PRC1,PRSS3,PSRC…
GO:CC	organelle lumen	GO:0043233	false	9.85748679644504e-11	10.006233795967638	6663	145	86	22115	ADAM12,ANLN,ASF1B,AURKA,AURKB,BIRC5,BLM,BRCA2,BRIP1,BUB1,CCNA2,CCNB1,CDC20,CDC25A,CDC25C,CDC45,CDC6,CDCA2,CDCA5,CDCA8,CDK1,CENPA,CENPF,CENPM,CENPU,CENPW,CHTF18,CKS1B,CLSPN,DBF4,DTL,E2F1,ESCO2,EXO1,FANCA,FANCD2,FANCI,FBXO5,FEN1,FSTL3,GINS2,GTSE1,HJURP,IL33,INCENP,KIF18B,KIF20A,KIF23,KIF4A,KNL1,KPNA2,LMNB1,MAD2L1,MCM4,MCM8,MKI67,MYBL2,NCAPG,NDC80,NEIL3,NUF2,NUSAP1,PIMREG,PKMYT1,PLK1,PRC1,PRSS3,PSRC…
GO:CC	membrane-enclosed lumen	GO:0031974	false	9.85748679644504e-11	10.006233795967638	6663	145	86	22115	ADAM12,ANLN,ASF1B,AURKA,AURKB,BIRC5,BLM,BRCA2,BRIP1,BUB1,CCNA2,CCNB1,CDC20,CDC25A,CDC25C,CDC45,CDC6,CDCA2,CDCA5,CDCA8,CDK1,CENPA,CENPF,CENPM,CENPU,CENPW,CHTF18,CKS1B,CLSPN,DBF4,DTL,E2F1,ESCO2,EXO1,FANCA,FANCD2,FANCI,FBXO5,FEN1,FSTL3,GINS2,GTSE1,HJURP,IL33,INCENP,KIF18B,KIF20A,KIF23,KIF4A,KNL1,KPNA2,LMNB1,MAD2L1,MCM4,MCM8,MKI67,MYBL2,NCAPG,NDC80,NEIL3,NUF2,NUSAP1,PIMREG,PKMYT1,PLK1,PRC1,PRSS3,PSRC…
GO:CC	polymeric cytoskeletal fiber	GO:0099513	false	1.3677071477457753e-10	9.864006883415119	806	145	28	22115	ASPM,AURKA,AURKB,BIRC5,CDK1,CENPE,GTSE1,INCENP,KIF11,KIF14,KIF18A,KIF18B,KIF20A,KIF23,KIF4A,KIFC1,KNSTRN,LMNB1,NUSAP1,PLK1,PRC1,PSRC1,REEP4,SKA1,SKA3,SPAG5,TPX2,TUBA1B
GO:CC	supramolecular fiber	GO:0099512	false	1.4378064078970027e-8	7.842299585192346	1053	145	29	22115	ACTG2,ASPM,AURKA,AURKB,BIRC5,CDK1,CENPE,GTSE1,INCENP,KIF11,KIF14,KIF18A,KIF18B,KIF20A,KIF23,KIF4A,KIFC1,KNSTRN,LMNB1,NUSAP1,PLK1,PRC1,PSRC1,REEP4,SKA1,SKA3,SPAG5,TPX2,TUBA1B
GO:CC	microtubule associated complex	GO:0005875	false	1.490950730914327e-8	7.82653670775128	159	145	13	22115	AURKA,AURKB,BIRC5,CDCA8,INCENP,KIF11,KIF14,KIF18A,KIF18B,KIF20A,KIF23,KIF4A,KIFC1
GO:CC	supramolecular polymer	GO:0099081	false	1.7215917134084184e-8	7.764069836411974	1061	145	29	22115	ACTG2,ASPM,AURKA,AURKB,BIRC5,CDK1,CENPE,GTSE1,INCENP,KIF11,KIF14,KIF18A,KIF18B,KIF20A,KIF23,KIF4A,KIFC1,KNSTRN,LMNB1,NUSAP1,PLK1,PRC1,PSRC1,REEP4,SKA1,SKA3,SPAG5,TPX2,TUBA1B
GO:CC	chromosome passenger complex	GO:0032133	false	2.3595174570227023e-8	7.627176805156979	6	145	5	22115	AURKA,AURKB,BIRC5,CDCA8,INCENP
GO:CC	intracellular organelle	GO:0043229	false	4.949962857321685e-7	6.305398059838301	16022	145	134	22115	ACTG2,ADAM12,ANLN,ASF1B,ASPM,AURKA,AURKB,BIRC5,BLM,BRCA2,BRIP1,BUB1,BUB1B,CCNA2,CCNB1,CCNB2,CCNF,CDC20,CDC25A,CDC25C,CDC45,CDC6,CDCA2,CDCA5,CDCA8,CDK1,CDKN3,CENPA,CENPE,CENPF,CENPM,CENPU,CENPW,CEP55,CHAF1A,CHTF18,CKAP2L,CKS1B,CLSPN,DBF4,DDIAS,DEPDC1,DLGAP5,DTL,E2F1,ERCC6L,ESCO2,EXO1,F2RL1,FAM111B,FANCA,FANCD2,FANCI,FBXO5,FEN1,FOXRED1,FSTL3,GINS2,GTSE1,HAS2,HELLS,HJURP,HMMR,IL33,INCENP,KIF11,KIF14…
GO:CC	Ndc80 complex	GO:0031262	false	6.19953194920005e-7	6.207641097526385	4	145	4	22115	NDC80,NUF2,SPC24,SPC25
GO:CC	cytoplasm	GO:0005737	false	0.00000338642301920849	5.4702587924075265	12394	145	114	22115	ACTG2,ANLN,ASF1B,ASPM,AURKA,AURKB,BIRC5,BLM,BRCA2,BRIP1,BUB1,BUB1B,CCNA2,CCNB1,CCNB2,CCNF,CDC20,CDC25A,CDC25C,CDC6,CDCA2,CDCA3,CDCA5,CDCA8,CDK1,CDKN3,CENPA,CENPE,CENPF,CENPM,CENPU,CEP55,CHTF18,CKAP2L,CLSPN,DDIAS,DLGAP5,DTL,E2F1,ERCC6L,ESCO2,F2RL1,FANCA,FANCD2,FANCI,FBXO5,FEN1,FOXRED1,FSTL3,GTSE1,HAS2,HJURP,HMMR,IL11,IL33,INCENP,IQGAP3,KIF11,KIF14,KIF18A,KIF18B,KIF20A,KIF23,KIF4A,KIFC1,KNL1,KNSTRN…
GO:CC	intercellular bridge	GO:0045171	true	0.000004438964575962977	5.352718320738362	95	145	9	22115	CDC6,CDCA8,CENPE,CEP55,KIF20A,KIF23,PRC1,SKA1,TPX2
GO:CC	mitotic spindle midzone	GO:1990023	false	0.000007546818811662248	5.1222360766734845	14	145	5	22115	AURKB,CENPE,KIF18A,KIF18B,PRC1
GO:CC	kinesin complex	GO:0005871	false	0.000009259300411098874	5.033421825313417	48	145	7	22115	KIF11,KIF14,KIF18A,KIF18B,KIF20A,KIF23,KIFC1
GO:CC	intracellular membrane-bounded organelle	GO:0043231	false	0.000010235627106045053	4.989885544271454	14608	145	125	22115	ADAM12,ANLN,ASF1B,ASPM,AURKA,AURKB,BIRC5,BLM,BRCA2,BRIP1,BUB1,BUB1B,CCNA2,CCNB1,CCNB2,CCNF,CDC20,CDC25A,CDC25C,CDC45,CDC6,CDCA2,CDCA5,CDCA8,CDK1,CDKN3,CENPA,CENPE,CENPF,CENPM,CENPU,CENPW,CHAF1A,CHTF18,CKS1B,CLSPN,DBF4,DDIAS,DEPDC1,DLGAP5,DTL,E2F1,ESCO2,EXO1,F2RL1,FAM111B,FANCA,FANCD2,FANCI,FBXO5,FEN1,FOXRED1,FSTL3,GINS2,GTSE1,HAS2,HELLS,HJURP,IL33,INCENP,KIF11,KIF14,KIF18A,KIF18B,KIF20A,KIF23,KIF…
GO:CC	nuclear chromosome	GO:0000228	false	0.000012163021641989614	4.914958520505335	227	145	12	22115	BIRC5,BLM,BRCA2,CDC45,GINS2,INCENP,MCM4,NCAPG,PLK1,SUV39H1,TOP2A,WDHD1
GO:CC	organelle	GO:0043226	false	0.00001816756147498178	4.740703361576415	16811	145	135	22115	ACTG2,ADAM12,ANLN,ASF1B,ASPM,AURKA,AURKB,BIRC5,BLM,BRCA2,BRIP1,BUB1,BUB1B,CCNA2,CCNB1,CCNB2,CCNF,CDC20,CDC25A,CDC25C,CDC45,CDC6,CDCA2,CDCA5,CDCA8,CDK1,CDKN3,CENPA,CENPE,CENPF,CENPM,CENPU,CENPW,CEP55,CHAF1A,CHTF18,CKAP2L,CKS1B,CLSPN,DBF4,DDIAS,DEPDC1,DLGAP5,DTL,E2F1,ERCC6L,ESCO2,EXO1,F2RL1,FAM111B,FANCA,FANCD2,FANCI,FBXO5,FEN1,FOXRED1,FSTL3,GINS2,GTSE1,HAS2,HELLS,HJURP,HMMR,IL33,INCENP,KIF11,KIF14…
GO:CC	intracellular anatomical structure	GO:0005622	false	0.00002606870222938983	4.583880588649227	17842	145	139	22115	ACTG2,ADAM12,ANLN,ASF1B,ASPM,AURKA,AURKB,BIRC5,BLM,BRCA2,BRIP1,BUB1,BUB1B,CCNA2,CCNB1,CCNB2,CCNF,CDC20,CDC25A,CDC25C,CDC45,CDC6,CDCA2,CDCA3,CDCA5,CDCA8,CDK1,CDKN3,CENPA,CENPE,CENPF,CENPM,CENPU,CENPW,CEP55,CHAF1A,CHTF18,CKAP2L,CKS1B,CLSPN,DBF4,DDIAS,DEPDC1,DLGAP5,DTL,E2F1,ERCC6L,ESCO2,EXO1,F2RL1,FAM111B,FANCA,FANCD2,FANCI,FBXO5,FEN1,FOXRED1,FSTL3,GINS2,GTSE1,HAS2,HELLS,HJURP,HMMR,IL11,IL33,INCENP,…
GO:CC	mitotic checkpoint complex	GO:0033597	true	0.0003842923952341464	3.415338209708237	4	145	3	22115	BUB1B,CDC20,MAD2L1
GO:CC	membrane-bounded organelle	GO:0043227	false	0.0004738403938683507	3.324367919370194	15672	145	127	22115	ACTG2,ADAM12,ANLN,ASF1B,ASPM,AURKA,AURKB,BIRC5,BLM,BRCA2,BRIP1,BUB1,BUB1B,CCNA2,CCNB1,CCNB2,CCNF,CDC20,CDC25A,CDC25C,CDC45,CDC6,CDCA2,CDCA5,CDCA8,CDK1,CDKN3,CENPA,CENPE,CENPF,CENPM,CENPU,CENPW,CHAF1A,CHTF18,CKS1B,CLSPN,DBF4,DDIAS,DEPDC1,DLGAP5,DTL,E2F1,ESCO2,EXO1,F2RL1,FAM111B,FANCA,FANCD2,FANCI,FBXO5,FEN1,FOXRED1,FSTL3,GINS2,GTSE1,HAS2,HELLS,HJURP,IL33,INCENP,KIF11,KIF14,KIF18A,KIF18B,KIF20A,KIF…
GO:CC	meiotic spindle	GO:0072687	false	0.0007999808482395219	3.0969204100123755	15	145	4	22115	ASPM,AURKA,FBXO5,INCENP
GO:CC	cyclin-dependent protein kinase holoenzyme complex	GO:0000307	true	0.0008475130113765089	3.0718536256019977	59	145	6	22115	CCNA2,CCNB1,CCNB2,CCNF,CDK1,CKS1B
GO:CC	chromocenter	GO:0010369	false	0.001061210243228531	2.9741985666842825	16	145	4	22115	AURKB,CDCA8,ESCO2,INCENP
GO:CC	mitotic spindle pole	GO:0097431	false	0.0016670136774005163	2.77806083688753	38	145	5	22115	ASPM,AURKA,AURKB,PLK1,SPAG5
GO:CC	condensed nuclear chromosome	GO:0000794	false	0.00582027549190007	2.235056458343172	82	145	6	22115	BLM,BRCA2,INCENP,NCAPG,PLK1,SUV39H1
GO:CC	heterochromatin	GO:0000792	false	0.00624019635346817	2.2048017446307036	83	145	6	22115	CENPA,ESCO2,HELLS,INCENP,SUV39H1,WDR76
GO:CC	serine/threonine protein kinase complex	GO:1902554	false	0.013063515126421154	1.883939947517227	139	145	7	22115	CCNA2,CCNB1,CCNB2,CCNF,CDK1,CKS1B,DBF4
GO:CC	Knl1/Spc105 complex	GO:0180019	false	0.014928295123794521	1.825989787760993	2	145	2	22115	KNL1,ZWINT
GO:CC	cyclin B1-CDK1 complex	GO:0097125	false	0.014928295123794521	1.825989787760993	2	145	2	22115	CCNB1,CDK1
GO:CC	cyclin A2-CDK1 complex	GO:0097122	false	0.014928295123794521	1.825989787760993	2	145	2	22115	CCNA2,CDK1
GO:CC	CMG complex	GO:0071162	false	0.015325870768905382	1.8145748408299596	11	145	3	22115	CDC45,GINS2,MCM4
GO:CC	pericentric heterochromatin	GO:0005721	false	0.01699622875924699	1.7696474321947813	31	145	4	22115	CENPA,ESCO2,HELLS,INCENP
GO:CC	DNA replication preinitiation complex	GO:0031261	false	0.02631018915423209	1.5798760295903167	13	145	3	22115	CDC45,GINS2,MCM4
GO:CC	protein kinase complex	GO:1902911	false	0.030622049933383508	1.5139657396678947	159	145	7	22115	CCNA2,CCNB1,CCNB2,CCNF,CDK1,CKS1B,DBF4
GO:CC	microtubule end	GO:1990752	false	0.031019077722999083	1.5083711190229543	36	145	4	22115	ASPM,KIF18B,KNSTRN,SPAG5
GO:CC	spindle pole centrosome	GO:0031616	false	0.04145610499793729	1.3824115043976408	15	145	3	22115	AURKA,AURKB,DLGAP5
GO:CC	pronucleus	GO:0045120	false	0.04145610499793729	1.3824115043976408	15	145	3	22115	AURKA,CCNA2,CENPF
GO:CC	chromosome, telomeric region	GO:0000781	false	0.04997527465377792	1.3012448104105976	172	145	7	22115	BLM,BRCA2,CDK1,FEN1,MCM4,RAD51AP1,RECQL4
KEGG	Cell cycle	KEGG:04110	false	5.3224329134399015e-28	27.27388980391622	157	76	28	8484	AURKB,BUB1,BUB1B,CCNA2,CCNB1,CCNB2,CDC20,CDC25A,CDC25C,CDC45,CDC6,CDCA5,CDK1,DBF4,E2F1,ESCO2,FBXO5,KNL1,MAD2L1,MCM4,NDC80,PKMYT1,PLK1,PTTG1,SGO1,TICRR,TRIP13,TTK
KEGG	Oocyte meiosis	KEGG:04114	false	9.213423159054803e-9	8.035578981868623	131	76	13	8484	AURKA,BUB1,CCNB1,CCNB2,CDC20,CDC25C,CDK1,FBXO5,MAD2L1,PKMYT1,PLK1,PTTG1,SGO1
KEGG	Progesterone-mediated oocyte maturation	KEGG:04914	false	1.164562175977214e-7	6.933837319526929	102	76	11	8484	AURKA,BUB1,CCNA2,CCNB1,CCNB2,CDC25A,CDC25C,CDK1,MAD2L1,PKMYT1,PLK1
KEGG	Fanconi anemia pathway	KEGG:03460	false	0.00003917799409170613	4.406957803594073	54	76	7	8484	BLM,BRCA2,BRIP1,FANCA,FANCD2,FANCI,UBE2T
KEGG	Motor proteins	KEGG:04814	false	0.00008877109967213771	4.051728400164953	193	76	11	8484	ACTG2,CENPE,KIF11,KIF14,KIF18A,KIF18B,KIF20A,KIF23,KIF4A,KIFC1,TUBA1B
KEGG	Cellular senescence	KEGG:04218	false	0.0007985902991733422	3.09767596967521	155	76	9	8484	CCNA2,CCNB1,CCNB2,CDC25A,CDK1,CXCL8,E2F1,MYBL2,SERPINE1
KEGG	p53 signaling pathway	KEGG:04115	false	0.004287962575887416	2.3677490136969355	74	76	6	8484	CCNB1,CCNB2,CDK1,GTSE1,RRM2,SERPINE1
REAC	Cell Cycle	REAC:R-HSA-1640170	false	1.2432359001194759e-54	53.90544645752106	677	107	69	10916	AURKA,AURKB,BIRC5,BLM,BRCA2,BRIP1,BUB1,BUB1B,CCNA2,CCNB1,CCNB2,CDC20,CDC25A,CDC25C,CDC45,CDC6,CDCA5,CDCA8,CDK1,CENPA,CENPE,CENPF,CENPM,CENPU,CENPW,CHTF18,CKS1B,CLSPN,DBF4,E2F1,ERCC6L,ESCO2,EXO1,FBXO5,FEN1,GINS2,GTSE1,HJURP,HMMR,INCENP,KIF18A,KIF20A,KIF23,KNL1,LMNB1,MAD2L1,MCM4,MCM8,MYBL2,NCAPG,NDC80,NUF2,PKMYT1,PLK1,PTTG1,RFC3,RRM2,SGO1,SGO2,SKA1,SPC24,SPC25,SPDL1,TK1,TOP2A,TPX2,TUBA1B,UBE2C,ZWINT
REAC	Cell Cycle, Mitotic	REAC:R-HSA-69278	false	4.757590366182756e-49	48.32261295392653	547	107	61	10916	AURKA,AURKB,BIRC5,BUB1,BUB1B,CCNA2,CCNB1,CCNB2,CDC20,CDC25A,CDC25C,CDC45,CDC6,CDCA5,CDCA8,CDK1,CENPA,CENPE,CENPF,CENPM,CENPU,CKS1B,DBF4,E2F1,ERCC6L,ESCO2,FBXO5,FEN1,GINS2,GTSE1,HMMR,INCENP,KIF18A,KIF20A,KIF23,KNL1,LMNB1,MAD2L1,MCM4,MCM8,MYBL2,NCAPG,NDC80,NUF2,PKMYT1,PLK1,PTTG1,RFC3,RRM2,SGO1,SGO2,SKA1,SPC24,SPC25,SPDL1,TK1,TOP2A,TPX2,TUBA1B,UBE2C,ZWINT
REAC	Cell Cycle Checkpoints	REAC:R-HSA-69620	false	1.2243168384664552e-40	39.91210617745897	289	107	45	10916	AURKB,BIRC5,BLM,BRIP1,BUB1,BUB1B,CCNA2,CCNB1,CCNB2,CDC20,CDC25A,CDC25C,CDC45,CDC6,CDCA8,CDK1,CENPA,CENPE,CENPF,CENPM,CENPU,CLSPN,DBF4,ERCC6L,EXO1,GTSE1,INCENP,KIF18A,KNL1,MAD2L1,MCM4,MCM8,NDC80,NUF2,PKMYT1,PLK1,RFC3,SGO1,SGO2,SKA1,SPC24,SPC25,SPDL1,UBE2C,ZWINT
REAC	Resolution of Sister Chromatid Cohesion	REAC:R-HSA-2500257	false	1.3553182893003559e-33	32.86795870105963	123	107	31	10916	AURKB,BIRC5,BUB1,BUB1B,CCNB1,CCNB2,CDC20,CDCA5,CDCA8,CDK1,CENPA,CENPE,CENPF,CENPM,CENPU,ERCC6L,INCENP,KIF18A,KNL1,MAD2L1,NDC80,NUF2,PLK1,SGO1,SGO2,SKA1,SPC24,SPC25,SPDL1,TUBA1B,ZWINT
REAC	Mitotic Metaphase and Anaphase	REAC:R-HSA-2555396	false	3.257748600828714e-30	29.487082433067865	229	107	35	10916	AURKB,BIRC5,BUB1,BUB1B,CCNB1,CCNB2,CDC20,CDCA5,CDCA8,CDK1,CENPA,CENPE,CENPF,CENPM,CENPU,ERCC6L,FBXO5,INCENP,KIF18A,KNL1,LMNB1,MAD2L1,NDC80,NUF2,PLK1,PTTG1,SGO1,SGO2,SKA1,SPC24,SPC25,SPDL1,TUBA1B,UBE2C,ZWINT
REAC	Amplification of signal from unattached kinetochores via a MAD2 inhibitory signal	REAC:R-HSA-141444	false	3.743106492869634e-29	28.426767816858934	92	107	26	10916	AURKB,BIRC5,BUB1,BUB1B,CDC20,CDCA8,CENPA,CENPE,CENPF,CENPM,CENPU,ERCC6L,INCENP,KIF18A,KNL1,MAD2L1,NDC80,NUF2,PLK1,SGO1,SGO2,SKA1,SPC24,SPC25,SPDL1,ZWINT
REAC	Amplification of signal from the kinetochores	REAC:R-HSA-141424	false	3.743106492869634e-29	28.426767816858934	92	107	26	10916	AURKB,BIRC5,BUB1,BUB1B,CDC20,CDCA8,CENPA,CENPE,CENPF,CENPM,CENPU,ERCC6L,INCENP,KIF18A,KNL1,MAD2L1,NDC80,NUF2,PLK1,SGO1,SGO2,SKA1,SPC24,SPC25,SPDL1,ZWINT
REAC	Mitotic Anaphase	REAC:R-HSA-68882	false	7.301757674315716e-29	28.136572584212068	228	107	34	10916	AURKB,BIRC5,BUB1,BUB1B,CCNB1,CCNB2,CDC20,CDCA5,CDCA8,CDK1,CENPA,CENPE,CENPF,CENPM,CENPU,ERCC6L,INCENP,KIF18A,KNL1,LMNB1,MAD2L1,NDC80,NUF2,PLK1,PTTG1,SGO1,SGO2,SKA1,SPC24,SPC25,SPDL1,TUBA1B,UBE2C,ZWINT
REAC	Mitotic Spindle Checkpoint	REAC:R-HSA-69618	false	1.2288311087993006e-28	27.910507802676445	109	107	27	10916	AURKB,BIRC5,BUB1,BUB1B,CDC20,CDCA8,CENPA,CENPE,CENPF,CENPM,CENPU,ERCC6L,INCENP,KIF18A,KNL1,MAD2L1,NDC80,NUF2,PLK1,SGO1,SGO2,SKA1,SPC24,SPC25,SPDL1,UBE2C,ZWINT
REAC	Mitotic Prometaphase	REAC:R-HSA-68877	false	4.813644510656314e-28	27.31752598567731	199	107	32	10916	AURKB,BIRC5,BUB1,BUB1B,CCNB1,CCNB2,CDC20,CDCA5,CDCA8,CDK1,CENPA,CENPE,CENPF,CENPM,CENPU,ERCC6L,INCENP,KIF18A,KNL1,MAD2L1,NCAPG,NDC80,NUF2,PLK1,SGO1,SGO2,SKA1,SPC24,SPC25,SPDL1,TUBA1B,ZWINT
REAC	EML4 and NUDC in mitotic spindle formation	REAC:R-HSA-9648025	false	6.111935163608608e-28	27.213821261473655	115	107	27	10916	AURKB,BIRC5,BUB1,BUB1B,CDC20,CDCA8,CENPA,CENPE,CENPF,CENPM,CENPU,ERCC6L,INCENP,KIF18A,KNL1,MAD2L1,NDC80,NUF2,PLK1,SGO1,SGO2,SKA1,SPC24,SPC25,SPDL1,TUBA1B,ZWINT
REAC	Separation of Sister Chromatids	REAC:R-HSA-2467813	false	5.554671726365313e-26	25.255341602185002	188	107	30	10916	AURKB,BIRC5,BUB1,BUB1B,CDC20,CDCA5,CDCA8,CENPA,CENPE,CENPF,CENPM,CENPU,ERCC6L,INCENP,KIF18A,KNL1,MAD2L1,NDC80,NUF2,PLK1,PTTG1,SGO1,SGO2,SKA1,SPC24,SPC25,SPDL1,TUBA1B,UBE2C,ZWINT
REAC	RHO GTPases Activate Formins	REAC:R-HSA-5663220	false	8.449553412022372e-26	25.073166244401758	136	107	27	10916	AURKB,BIRC5,BUB1,BUB1B,CDC20,CDCA8,CENPA,CENPE,CENPF,CENPM,CENPU,ERCC6L,INCENP,KIF18A,KNL1,MAD2L1,NDC80,NUF2,PLK1,SGO1,SGO2,SKA1,SPC24,SPC25,SPDL1,TUBA1B,ZWINT
REAC	M Phase	REAC:R-HSA-68886	false	5.460298792994424e-25	24.262783591617932	406	107	38	10916	AURKB,BIRC5,BUB1,BUB1B,CCNB1,CCNB2,CDC20,CDCA5,CDCA8,CDK1,CENPA,CENPE,CENPF,CENPM,CENPU,ERCC6L,FBXO5,INCENP,KIF18A,KIF20A,KIF23,KNL1,LMNB1,MAD2L1,NCAPG,NDC80,NUF2,PLK1,PTTG1,SGO1,SGO2,SKA1,SPC24,SPC25,SPDL1,TUBA1B,UBE2C,ZWINT
REAC	RHO GTPase Effectors	REAC:R-HSA-195258	false	3.001637539472518e-20	19.522641751836538	318	107	31	10916	AURKB,BIRC5,BUB1,BUB1B,CDC20,CDC25C,CDCA8,CENPA,CENPE,CENPF,CENPM,CENPU,ERCC6L,INCENP,IQGAP3,KIF14,KIF18A,KNL1,MAD2L1,NDC80,NUF2,PLK1,PRC1,SGO1,SGO2,SKA1,SPC24,SPC25,SPDL1,TUBA1B,ZWINT
REAC	Signaling by Rho GTPases	REAC:R-HSA-194315	false	4.714104695989431e-12	11.326600776418065	701	107	33	10916	ANLN,AURKB,BIRC5,BUB1,BUB1B,CDC20,CDC25C,CDCA8,CENPA,CENPE,CENPF,CENPM,CENPU,ERCC6L,INCENP,IQGAP3,KIF14,KIF18A,KNL1,LMNB1,MAD2L1,NDC80,NUF2,PLK1,PRC1,SGO1,SGO2,SKA1,SPC24,SPC25,SPDL1,TUBA1B,ZWINT
REAC	Signaling by Rho GTPases, Miro GTPases and RHOBTB3	REAC:R-HSA-9716542	false	8.674113358005904e-12	11.061774906554936	716	107	33	10916	ANLN,AURKB,BIRC5,BUB1,BUB1B,CDC20,CDC25C,CDCA8,CENPA,CENPE,CENPF,CENPM,CENPU,ERCC6L,INCENP,IQGAP3,KIF14,KIF18A,KNL1,LMNB1,MAD2L1,NDC80,NUF2,PLK1,PRC1,SGO1,SGO2,SKA1,SPC24,SPC25,SPDL1,TUBA1B,ZWINT
REAC	Polo-like kinase mediated events	REAC:R-HSA-156711	false	1.8922682315042043e-10	9.723017301758038	15	107	8	10916	CCNB1,CCNB2,CDC25A,CDC25C,CENPF,MYBL2,PKMYT1,PLK1
REAC	G2/M Checkpoints	REAC:R-HSA-69481	false	2.0399978434269992e-10	9.690370291685989	167	107	17	10916	BLM,BRIP1,CCNB1,CCNB2,CDC25A,CDC25C,CDC45,CDC6,CDK1,CLSPN,DBF4,EXO1,GTSE1,MCM4,MCM8,PKMYT1,RFC3
REAC	Mitotic G1 phase and G1/S transition	REAC:R-HSA-453279	false	3.711108766426013e-10	9.430496317015697	147	107	16	10916	CCNA2,CCNB1,CDC25A,CDC45,CDC6,CDK1,CKS1B,DBF4,E2F1,FBXO5,MCM4,MCM8,MYBL2,RRM2,TK1,TOP2A
REAC	G1/S Transition	REAC:R-HSA-69206	false	1.2876131514439119e-8	7.890214596159808	130	107	14	10916	CCNA2,CCNB1,CDC25A,CDC45,CDC6,CDK1,CKS1B,DBF4,E2F1,FBXO5,MCM4,MCM8,RRM2,TK1
REAC	APC/C-mediated degradation of cell cycle proteins	REAC:R-HSA-174143	false	2.2074381160935392e-8	7.656111462706595	88	107	12	10916	AURKA,AURKB,BUB1B,CCNA2,CCNB1,CDC20,CDK1,FBXO5,MAD2L1,PLK1,PTTG1,UBE2C
REAC	Regulation of mitotic cell cycle	REAC:R-HSA-453276	false	2.2074381160935392e-8	7.656111462706595	88	107	12	10916	AURKA,AURKB,BUB1B,CCNA2,CCNB1,CDC20,CDK1,FBXO5,MAD2L1,PLK1,PTTG1,UBE2C
REAC	Activation of ATR in response to replication stress	REAC:R-HSA-176187	false	2.7992834718658842e-8	7.5529531200999385	37	107	9	10916	CDC25A,CDC25C,CDC45,CDC6,CLSPN,DBF4,MCM4,MCM8,RFC3
REAC	Cyclin A/B1/B2 associated events during G2/M transition	REAC:R-HSA-69273	false	2.933055558521578e-8	7.532679710449105	25	107	8	10916	CCNA2,CCNB1,CCNB2,CDC25A,CDC25C,CDK1,PKMYT1,PLK1
REAC	Mitotic G2-G2/M phases	REAC:R-HSA-453274	false	3.3649032520238805e-8	7.473027418131297	197	107	16	10916	AURKA,CCNA2,CCNB1,CCNB2,CDC25A,CDC25C,CDK1,CENPF,E2F1,GTSE1,HMMR,MYBL2,PKMYT1,PLK1,TPX2,TUBA1B
REAC	Phosphorylation of Emi1	REAC:R-HSA-176417	false	2.3354211000354482e-7	6.631634800351382	6	107	5	10916	CCNB1,CDC20,CDK1,FBXO5,PLK1
REAC	S Phase	REAC:R-HSA-69242	false	2.512349119183244e-7	6.599920010635625	162	107	14	10916	CCNA2,CDC25A,CDC45,CDC6,CDCA5,CKS1B,E2F1,ESCO2,FEN1,GINS2,MCM4,MCM8,RFC3,UBE2C
REAC	G2/M Transition	REAC:R-HSA-69275	false	2.9861747020029734e-7	6.524884788072336	195	107	15	10916	AURKA,CCNA2,CCNB1,CCNB2,CDC25A,CDC25C,CDK1,CENPF,GTSE1,HMMR,MYBL2,PKMYT1,PLK1,TPX2,TUBA1B
REAC	G0 and Early G1	REAC:R-HSA-1538133	false	0.000001916520457526982	5.7174865405924296	26	107	7	10916	CCNA2,CDC25A,CDC6,CDK1,E2F1,MYBL2,TOP2A
REAC	G1/S-Specific Transcription	REAC:R-HSA-69205	false	0.0000025665694266293573	5.590646983421836	27	107	7	10916	CDC45,CDC6,CDK1,E2F1,FBXO5,RRM2,TK1
REAC	Kinesins	REAC:R-HSA-983189	false	0.0000027598307338802335	5.559117553295668	60	107	9	10916	CENPE,KIF11,KIF18A,KIF18B,KIF20A,KIF23,KIF4A,KIFC1,TUBA1B
REAC	G2/M DNA replication checkpoint	REAC:R-HSA-69478	false	0.000020623182160028407	4.685644322179835	5	107	4	10916	CCNB1,CCNB2,CDK1,PKMYT1
REAC	Activation of APC/C and APC/C:Cdc20 mediated degradation of mitotic proteins	REAC:R-HSA-176814	false	0.0000262346328914577	4.581125008627056	77	107	9	10916	BUB1B,CCNA2,CCNB1,CDC20,CDK1,MAD2L1,PLK1,PTTG1,UBE2C
REAC	Regulation of APC/C activators between G1/S and early anaphase	REAC:R-HSA-176408	false	0.000041070714459100746	4.386467742168355	81	107	9	10916	BUB1B,CCNA2,CCNB1,CDC20,CDK1,FBXO5,MAD2L1,PLK1,UBE2C
REAC	Chromosome Maintenance	REAC:R-HSA-73886	false	0.00004632882222846585	4.334148740292848	138	107	11	10916	BLM,CCNA2,CENPA,CENPM,CENPU,CENPW,CHTF18,FEN1,HJURP,KNL1,RFC3
REAC	DNA Repair	REAC:R-HSA-73894	false	0.000055330391879779095	4.257036253866402	329	107	16	10916	BLM,BRCA2,BRIP1,CCNA2,CLSPN,DTL,EXO1,FANCA,FANCD2,FANCI,FEN1,KPNA2,NEIL3,RAD51AP1,RFC3,UBE2T
REAC	Activation of NIMA Kinases NEK9, NEK6, NEK7	REAC:R-HSA-2980767	false	0.00014219103788633625	3.847127775752299	7	107	4	10916	CCNB1,CCNB2,CDK1,PLK1
REAC	COPI-dependent Golgi-to-ER retrograde traffic	REAC:R-HSA-6811434	false	0.00023546864474627215	3.6280669157974503	99	107	9	10916	CENPE,KIF11,KIF18A,KIF18B,KIF20A,KIF23,KIF4A,KIFC1,TUBA1B
REAC	Diseases of DNA repair	REAC:R-HSA-9675135	false	0.00023994266175940906	3.6198925276908382	50	107	7	10916	BLM,BRCA2,BRIP1,EXO1,NEIL3,RAD51AP1,RFC3
REAC	DNA strand elongation	REAC:R-HSA-69190	false	0.0002702150434916207	3.568290476470413	32	107	6	10916	CDC45,FEN1,GINS2,MCM4,MCM8,RFC3
REAC	APC/C:Cdc20 mediated degradation of mitotic proteins	REAC:R-HSA-176409	false	0.00033843420345728453	3.47052575195064	76	107	8	10916	BUB1B,CCNA2,CCNB1,CDC20,CDK1,MAD2L1,PTTG1,UBE2C
REAC	Transcriptional Regulation by TP53	REAC:R-HSA-3700989	false	0.0009745610647063178	3.0111909433764064	359	107	15	10916	AURKA,AURKB,BIRC5,BLM,BRIP1,CCNA2,CCNB1,CDC25C,CDK1,E2F1,EXO1,FANCD2,FANCI,RFC3,TPX2
REAC	Defective homologous recombination repair (HRR) due to BRCA2 loss of function	REAC:R-HSA-9701190	false	0.001248243854169784	2.9037005635518196	41	107	6	10916	BLM,BRCA2,BRIP1,EXO1,RAD51AP1,RFC3
REAC	Diseases of DNA Double-Strand Break Repair	REAC:R-HSA-9675136	false	0.001248243854169784	2.9037005635518196	41	107	6	10916	BLM,BRCA2,BRIP1,EXO1,RAD51AP1,RFC3
REAC	Synthesis of DNA	REAC:R-HSA-69239	false	0.0012854437047515367	2.8909469382751976	121	107	9	10916	CCNA2,CDC45,CDC6,FEN1,GINS2,MCM4,MCM8,RFC3,UBE2C
REAC	Condensation of Prometaphase Chromosomes	REAC:R-HSA-2514853	false	0.001300662885279041	2.885835252273798	11	107	4	10916	CCNB1,CCNB2,CDK1,NCAPG
REAC	Impaired BRCA2 binding to PALB2	REAC:R-HSA-9709603	false	0.0014374497048705477	2.842407341963073	24	107	5	10916	BLM,BRCA2,BRIP1,EXO1,RAD51AP1
REAC	Regulation of TP53 Activity through Phosphorylation	REAC:R-HSA-6804756	false	0.0014679505515675596	2.833288573536463	92	107	8	10916	AURKA,AURKB,BLM,BRIP1,CCNA2,EXO1,RFC3,TPX2
REAC	SUMOylation of DNA replication proteins	REAC:R-HSA-4615885	false	0.0016657730603743945	2.778384165798666	43	107	6	10916	AURKA,AURKB,BIRC5,CDCA8,INCENP,TOP2A
REAC	Homologous DNA Pairing and Strand Exchange	REAC:R-HSA-5693579	false	0.0016657730603743945	2.778384165798666	43	107	6	10916	BLM,BRCA2,BRIP1,EXO1,RAD51AP1,RFC3
REAC	Defective HDR through Homologous Recombination Repair (HRR) due to PALB2 loss of BRCA1 binding function	REAC:R-HSA-9704331	false	0.0017828542628292375	2.7488841562278403	25	107	5	10916	BLM,BRCA2,BRIP1,EXO1,RAD51AP1
REAC	Defective homologous recombination repair (HRR) due to PALB2 loss of function	REAC:R-HSA-9701193	false	0.0017828542628292375	2.7488841562278403	25	107	5	10916	BLM,BRCA2,BRIP1,EXO1,RAD51AP1
REAC	Defective HDR through Homologous Recombination Repair (HRR) due to PALB2 loss of BRCA2/RAD51/RAD51C binding function	REAC:R-HSA-9704646	false	0.0017828542628292375	2.7488841562278403	25	107	5	10916	BLM,BRCA2,BRIP1,EXO1,RAD51AP1
REAC	Defective homologous recombination repair (HRR) due to BRCA1 loss of function	REAC:R-HSA-9701192	false	0.0017828542628292375	2.7488841562278403	25	107	5	10916	BLM,BRCA2,BRIP1,EXO1,RAD51AP1
REAC	Unwinding of DNA	REAC:R-HSA-176974	false	0.0019362867744768043	2.7130303209173405	12	107	4	10916	CDC45,GINS2,MCM4,MCM8
REAC	Signal Transduction	REAC:R-HSA-162582	false	0.0023745929641155925	2.6244108233394488	2548	107	46	10916	ADAM12,ANLN,AURKB,BIRC5,BUB1,BUB1B,CDC20,CDC25C,CDCA8,CDK1,CENPA,CENPE,CENPF,CENPM,CENPU,CXCL8,DLGAP5,E2F1,ERCC6L,F2RL1,FSTL3,IL33,INCENP,IQGAP3,KIF14,KIF18A,KNL1,KPNA2,LMNB1,MAD2L1,NDC80,NEURL1B,NUF2,PLK1,PMEPA1,PRC1,SERPINE1,SGO1,SGO2,SKA1,SPC24,SPC25,SPDL1,TACC3,TUBA1B,ZWINT
REAC	DNA Double-Strand Break Repair	REAC:R-HSA-5693532	false	0.0026403453438422477	2.578339265889167	168	107	10	10916	BLM,BRCA2,BRIP1,CCNA2,CLSPN,EXO1,FEN1,KPNA2,RAD51AP1,RFC3
REAC	Resolution of D-loop Structures through Synthesis-Dependent Strand Annealing (SDSA)	REAC:R-HSA-5693554	false	0.002667097577295276	2.573961095106641	27	107	5	10916	BLM,BRCA2,BRIP1,EXO1,RAD51AP1
REAC	Golgi Cisternae Pericentriolar Stack Reorganization	REAC:R-HSA-162658	false	0.0027757797589748547	2.556614995442113	13	107	4	10916	CCNB1,CCNB2,CDK1,PLK1
REAC	Golgi-to-ER retrograde transport	REAC:R-HSA-8856688	false	0.0028091573098066795	2.5514239400906735	133	107	9	10916	CENPE,KIF11,KIF18A,KIF18B,KIF20A,KIF23,KIF4A,KIFC1,TUBA1B
REAC	TP53 Regulates Transcription of Cell Cycle Genes	REAC:R-HSA-6791312	false	0.0036431836115763754	2.43851894034607	49	107	6	10916	AURKA,CCNA2,CCNB1,CDC25C,CDK1,E2F1
REAC	Homology Directed Repair	REAC:R-HSA-5693538	false	0.003798872210762646	2.4203453153144725	138	107	9	10916	BLM,BRCA2,BRIP1,CCNA2,CLSPN,EXO1,FEN1,RAD51AP1,RFC3
REAC	Transcription of E2F targets under negative control by p107 (RBL1) and p130 (RBL2) in complex with HDAC1	REAC:R-HSA-1362300	false	0.005219669662522863	2.282356981343157	15	107	4	10916	CCNA2,CDK1,E2F1,MYBL2
REAC	DNA Replication	REAC:R-HSA-69306	false	0.006794714820879037	2.1678287662041322	187	107	10	10916	CCNA2,CDC45,CDC6,DBF4,FEN1,GINS2,MCM4,MCM8,RFC3,UBE2C
REAC	Initiation of Nuclear Envelope (NE) Reformation	REAC:R-HSA-2995383	false	0.006907146721515616	2.1607013186184614	16	107	4	10916	CCNB1,CCNB2,CDK1,LMNB1
REAC	Activation of the pre-replicative complex	REAC:R-HSA-68962	false	0.007482799132620859	2.125935912770446	33	107	5	10916	CDC45,CDC6,DBF4,MCM4,MCM8
REAC	Resolution of D-loop Structures through Holliday Junction Intermediates	REAC:R-HSA-5693568	false	0.008704883571817493	2.0602370332146966	34	107	5	10916	BLM,BRCA2,BRIP1,EXO1,RAD51AP1
REAC	Resolution of D-Loop Structures	REAC:R-HSA-5693537	false	0.010076930342185542	1.9966717435334436	35	107	5	10916	BLM,BRCA2,BRIP1,EXO1,RAD51AP1
REAC	Impaired BRCA2 binding to RAD51	REAC:R-HSA-9709570	false	0.010076930342185542	1.9966717435334436	35	107	5	10916	BLM,BRCA2,BRIP1,EXO1,RFC3
REAC	Transcription of E2F targets under negative control by DREAM complex	REAC:R-HSA-1362277	false	0.011438920201535968	1.9416149696555414	18	107	4	10916	CDC25A,CDC6,E2F1,TOP2A
REAC	TP53 Regulates Transcription of Genes Involved in G2 Cell Cycle Arrest	REAC:R-HSA-6804114	false	0.011438920201535968	1.9416149696555414	18	107	4	10916	AURKA,CCNB1,CDC25C,CDK1
REAC	Regulation of TP53 Activity	REAC:R-HSA-5633007	false	0.012489296348998417	1.903462029228393	160	107	9	10916	AURKA,AURKB,BLM,BRIP1,CCNA2,CDK1,EXO1,RFC3,TPX2
REAC	G2/M DNA damage checkpoint	REAC:R-HSA-69473	false	0.017273853308882516	1.7626107727904552	94	107	7	10916	BLM,BRIP1,CCNB1,CDC25C,CDK1,EXO1,RFC3
REAC	Phosphorylation of the APC/C	REAC:R-HSA-176412	false	0.017840087800051422	1.7486030125728995	20	107	4	10916	CCNB1,CDK1,PLK1,UBE2C
REAC	Factors involved in megakaryocyte development and platelet production	REAC:R-HSA-983231	false	0.019237125144377427	1.7158598297629093	169	107	9	10916	CENPE,KIF11,KIF18A,KIF18B,KIF20A,KIF23,KIF4A,KIFC1,TUBA1B
REAC	Presynaptic phase of homologous DNA pairing and strand exchange	REAC:R-HSA-5693616	false	0.019645756271118843	1.7067312481933887	40	107	5	10916	BLM,BRCA2,BRIP1,EXO1,RFC3
REAC	HDR through Homologous Recombination (HRR) or Single Strand Annealing (SSA)	REAC:R-HSA-5693567	false	0.02102336695994822	1.677297729077146	132	107	8	10916	BLM,BRCA2,BRIP1,CCNA2,CLSPN,EXO1,RAD51AP1,RFC3
REAC	Inactivation of APC/C via direct inhibition of the APC/C complex	REAC:R-HSA-141430	false	0.021871995181607	1.6601115984511672	21	107	4	10916	BUB1B,CDC20,MAD2L1,UBE2C
REAC	Inhibition of the proteolytic activity of APC/C required for the onset of anaphase by mitotic spindle checkpoint components	REAC:R-HSA-141405	false	0.021871995181607	1.6601115984511672	21	107	4	10916	BUB1B,CDC20,MAD2L1,UBE2C
REAC	HDR through Homologous Recombination (HRR)	REAC:R-HSA-5685942	false	0.02452851356466736	1.6103287693730093	68	107	6	10916	BLM,BRCA2,BRIP1,EXO1,RAD51AP1,RFC3
REAC	E2F mediated regulation of DNA replication	REAC:R-HSA-113510	false	0.026531417106530186	1.5762395526897428	22	107	4	10916	CCNB1,CDK1,E2F1,MCM8
REAC	Deposition of new CENPA-containing nucleosomes at the centromere	REAC:R-HSA-606279	false	0.03392164452457766	1.4695231012668357	72	107	6	10916	CENPA,CENPM,CENPU,CENPW,HJURP,KNL1
REAC	Nucleosome assembly	REAC:R-HSA-774815	false	0.03392164452457766	1.4695231012668357	72	107	6	10916	CENPA,CENPM,CENPU,CENPW,HJURP,KNL1
REAC	E2F-enabled inhibition of pre-replication complex formation	REAC:R-HSA-113507	false	0.0350909733359569	1.4548045853732932	9	107	3	10916	CCNB1,CDK1,MCM8
REAC	Cdc20:Phospho-APC/C mediated degradation of Cyclin A	REAC:R-HSA-174184	false	0.03666800351137045	1.4357127357334085	73	107	6	10916	BUB1B,CCNA2,CDC20,CDK1,MAD2L1,UBE2C
REAC	APC/C:Cdc20 mediated degradation of Cyclin B	REAC:R-HSA-174048	false	0.037963143348424475	1.4206378351710585	24	107	4	10916	CCNB1,CDC20,CDK1,UBE2C
REAC	APC/C:Cdh1 mediated degradation of Cdc20 and other APC/C:Cdh1 targeted proteins in late mitosis/early G1	REAC:R-HSA-174178	false	0.03958883796303274	1.402427245750933	74	107	6	10916	AURKA,AURKB,CDC20,PLK1,PTTG1,UBE2C
REAC	APC:Cdc20 mediated degradation of cell cycle proteins prior to satisfation of the cell cycle checkpoint	REAC:R-HSA-179419	false	0.03958883796303274	1.402427245750933	74	107	6	10916	BUB1B,CCNA2,CDC20,CDK1,MAD2L1,UBE2C
REAC	Nuclear Envelope Breakdown	REAC:R-HSA-2980766	false	0.043372022611116626	1.362790324487973	47	107	5	10916	CCNB1,CCNB2,CDK1,LMNB1,PLK1
REAC	Mitotic Metaphase/Anaphase Transition	REAC:R-HSA-68881	false	0.04532972466840339	1.3436169188269562	2	107	2	10916	FBXO5,PLK1
WP	Cell cycle	WP:WP179	false	4.325709498623754e-13	12.363942649802373	120	89	17	8722	BUB1,CCNA2,CCNB1,CCNB2,CDC20,CDC25A,CDC25C,CDC45,CDC6,CDK1,DBF4,E2F1,MCM4,PKMYT1,PLK1,PTTG1,TTK
WP	Retinoblastoma gene in cancer	WP:WP2446	false	1.5162702731112164e-12	11.819223379403873	89	89	15	8722	ANLN,CCNA2,CCNB1,CCNB2,CDC25A,CDC45,CDK1,E2F1,KIF4A,MCM4,RFC3,RRM2,SUV39H1,TOP2A,TTK
WP	DNA IR damage and cellular response via ATR	WP:WP4016	false	8.856302676788064e-12	11.052747549241735	81	89	14	8722	BRCA2,BRIP1,CDC25C,CDC45,CDK1,CLSPN,E2F1,EXO1,FANCA,FANCD2,FANCI,FEN1,PLK1,RECQL4
WP	Cohesin complex Cornelia de Lange syndrome	WP:WP5117	false	2.286104377328126e-7	6.640903944779411	34	89	8	8722	AURKB,CDCA5,CDK1,ESCO2,PLK1,PTTG1,SGO1,SGO2
WP	Regulation of sister chromatid separation at the metaphase anaphase transition	WP:WP4240	false	4.903812166859526e-7	6.309466173167192	14	89	6	8722	BUB1,BUB1B,CDC20,CENPE,MAD2L1,PTTG1
WP	Gastric cancer network 1	WP:WP2361	false	0.0000021606694532291173	5.665411667924158	29	89	7	8722	AURKA,CENPF,MCM4,MYBL2,TOP2A,TPX2,UBE2C
WP	Gastric cancer network 2	WP:WP2363	false	0.00010461264324472243	3.9804158244592354	31	89	6	8722	CHTF18,FANCI,RFC3,TOP2A,UBE2C,UBE2T
WP	Primary ovarian insufficiency	WP:WP5461	false	0.00019931354640872093	3.7004631833334907	136	89	10	8722	BLM,BRCA2,CENPE,EXO1,FANCA,FANCI,HMMR,MCM8,RECQL4,SGO2
WP	DNA repair pathways full network	WP:WP4946	false	0.0005634007685162754	3.2491825649431636	119	89	9	8722	BRCA2,BRIP1,EXO1,FANCA,FANCD2,FANCI,FEN1,NEIL3,RFC3
WP	DNA damage response	WP:WP707	false	0.0010735571847050483	2.9691748172357415	69	89	7	8722	CCNB1,CCNB2,CDC25A,CDC25C,CDK1,E2F1,FANCD2
WP	Fanconi anemia	WP:WP5465	false	0.0013385627987615486	2.873361249044968	47	89	6	8722	BRCA2,BRIP1,FANCA,FANCD2,FANCI,UBE2T
WP	miRNA regulation of DNA damage response	WP:WP1530	false	0.0015686727651742533	2.8044676434756792	73	89	7	8722	CCNB1,CCNB2,CDC25A,CDC25C,CDK1,E2F1,FANCD2
WP	DNA IR double strand breaks and cellular response via ATM	WP:WP3959	false	0.003385328639275594	2.470399164705292	55	89	6	8722	BLM,BRCA2,CDC25C,E2F1,EXO1,FANCD2
WP	G1 to S cell cycle control	WP:WP45	false	0.008135277159539277	2.089627646561409	64	89	6	8722	CCNB1,CDC25A,CDC45,CDK1,E2F1,MCM4
WP	ATM signaling	WP:WP2516	false	0.008984613896423731	2.0465005814660313	40	89	5	8722	CCNB1,CDC25A,CDC25C,CDK1,FANCD2
WP	DNA replication	WP:WP466	false	0.011430374978588662	1.9419395221453433	42	89	5	8722	CDC45,CDC6,DBF4,MCM4,RFC3
WP	Integrated cancer pathway	WP:WP1971	false	0.01436043723468996	1.8428323368540018	44	89	5	8722	BLM,CDC25A,CDK1,E2F1,PLK1
TF	Factor: HMGXB3; motif: NRGCCAATSRGNRNNS	TF:M12616	false	1.823628172881909e-14	13.739063707086087	2909	145	64	20044	ASF1B,ASPM,AURKA,AURKB,BLM,BUB1,CCNB1,CCNB2,CCNF,CDC25A,CDC45,CDC6,CDCA2,CDCA3,CDK1,CDKN3,CENPA,CENPF,CENPM,CENPU,CEP55,CHAF1A,CHTF18,CKAP2L,CKS1B,DDIAS,DEPDC1,DLGAP5,DTL,ERCC6L,ESCO2,FANCA,GTSE1,HJURP,IL11,INCENP,INHBE,KIF14,KIF18B,KIF20A,KIF23,KIFC1,KPNA2,MCM8,MELK,PIMREG,PLK1,RECQL4,SERPINE1,SGO2,SPC24,SPC25,STC1,STIL,TACC3,TCF19,TICRR,TK1,TOP2A,TPX2,TSPAN13,UBE2C,UBE2T,ZWINT
TF	Factor: NFYA; motif: NNRGCCAATSRGMRSSNNSN	TF:M12642	false	2.8108235075038676e-14	13.551166423024203	2845	145	63	20044	ASF1B,ASPM,AURKB,BLM,BUB1,CCNB1,CCNB2,CCNF,CDC20,CDC25A,CDC45,CDC6,CDCA2,CDCA3,CDK1,CDKN3,CENPA,CENPF,CENPM,CEP55,CHAF1A,CHTF18,CKAP2L,CKS1B,DDIAS,DTL,E2F1,ERCC6L,ESCO2,FANCA,FOXRED1,GTSE1,HMMR,IL11,INCENP,INHBE,KIF14,KIF18B,KIF20A,KIF23,KPNA2,LMNB1,MELK,PIMREG,PLK1,RECQL4,SGO2,SHCBP1,SPC24,SPC25,STC1,STIL,SUV39H1,TACC3,TCF19,TICRR,TK1,TOP2A,TPX2,TSPAN13,UBE2C,WDHD1,ZNF367
TF	Factor: NF-YA; motif: CRGCCAATCAGNRN	TF:M02106	false	3.1213013838770524e-10	9.505664295084944	1770	145	44	20044	ASF1B,BLM,BUB1,CCNB2,CCNF,CDC25A,CDC6,CDCA2,CDK1,CDKN3,CENPA,CENPF,CENPM,CENPU,CEP55,CHAF1A,CHTF18,CKAP2L,CKS1B,DDIAS,DEPDC1,DLGAP5,DTL,ERCC6L,ESCO2,IL11,INHBE,KIF14,KIF18B,KIF20A,KIF23,KPNA2,MCM8,MELK,PLK1,SGO2,SPC25,STIL,TACC3,TK1,TOP2A,TSPAN13,UBE2C,UBE2T
TF	Factor: NFYB; motif: RGCCAATSRGNRNNNNSNG	TF:M12643	false	5.070399341932681e-10	9.294957834519154	2035	145	47	20044	ASPM,BLM,CCNB2,CCNF,CDC20,CDC25A,CDC45,CDC6,CDCA2,CDCA5,CDK1,CENPA,CENPF,CENPM,CEP55,CHAF1A,CHTF18,CKAP2L,CKS1B,DDIAS,DLGAP5,DTL,ESCO2,FANCA,GTSE1,HJURP,IL11,INHBE,KIF14,KIF18B,KIF20A,KIF23,KPNA2,MELK,PIMREG,PLK1,RECQL4,SPC24,SPC25,STIL,TACC3,TK1,TOP2A,TPX2,TSPAN13,UBE2C,WDHD1
TF	Factor: SP2; motif: NNRRCCAATSRGNRNSNGSN; match class: 1	TF:M12668_1	false	1.0288667421662863e-9	8.987640870999984	5947	145	85	20044	ACTG2,ASF1B,ASPM,AURKA,AURKB,BLM,BRIP1,BUB1,BUB1B,CCNA2,CCNB1,CCNB2,CCNF,CDC20,CDC25A,CDC45,CDC6,CDCA2,CDCA3,CDCA5,CDCA8,CDK1,CDKN3,CENPA,CENPF,CENPM,CENPU,CENPW,CEP55,CHAF1A,CHTF18,CKAP2L,CKS1B,CLSPN,DDIAS,DEPDC1,DLGAP5,E2F1,ERCC6L,ESCO2,FBXO5,FOXRED1,GINS2,HJURP,HMMR,IL11,INCENP,INHBE,KIF14,KIF18B,KIF20A,KIF23,KIFC1,KNL1,KPNA2,MAD2L1,MKI67,NUSAP1,PIMREG,PRSS3,PSRC1,PTTG1,RECQL4,RFC3,RRM2,SGO2,S…
TF	Factor: YB-1; motif: NNNNCCAATNN; match class: 1	TF:M03862_1	false	4.565047565011132e-9	8.340554693022508	3157	145	58	20044	ADAM12,ASF1B,ASPM,AURKA,AURKB,BLM,BUB1B,CCNB1,CCNB2,CCNF,CDC25A,CDC6,CDCA2,CDCA3,CDCA5,CDK1,CDKN3,CENPA,CENPM,CENPU,CENPW,CEP55,CHAF1A,CHTF18,CKAP2L,CKS1B,DLGAP5,DTL,E2F1,ERCC6L,ESCO2,GINS2,HJURP,IL11,INCENP,INHBE,KIF14,KIF20A,KIF23,MCM8,MELK,MKI67,PIMREG,PSRC1,PTTG1,RECQL4,SGO2,STC1,STIL,SUV39H1,TCF19,TICRR,TK1,TOP2A,TPX2,UBE2C,ZNF367,ZWINT
TF	Factor: NF-YA; motif: NYRRCCAATCAGAR	TF:M10005	false	3.289667250294899e-8	7.482848028697197	2285	145	47	20044	ASF1B,ASPM,AURKA,BLM,BUB1,CCNB2,CDC25A,CDC45,CDC6,CDCA2,CDCA3,CDCA8,CDK1,CDKN3,CENPA,CENPF,CENPM,CEP55,CHAF1A,CHTF18,CKAP2L,DDIAS,DTL,IL11,INCENP,KIF14,KIF18B,KIF20A,KIF23,KPNA2,MCM4,MCM8,MELK,MKI67,PLK1,PRSS3,SPC25,STC1,STIL,TACC3,TK1,TOP2A,TPX2,TSPAN13,UBE2C,UBE2T,WDHD1
TF	Factor: NF-Y; motif: RGCCAATCRGN	TF:M07302	false	3.3542842083203365e-8	7.474400142422845	1623	145	39	20044	ASF1B,AURKA,BLM,BUB1,CDC6,CDCA2,CDCA5,CDK1,CDKN3,CENPF,CENPM,CEP55,CHTF18,CKS1B,DDIAS,DTL,ESCO2,IL11,INCENP,KIF14,KIF18B,KIF20A,KIF23,KPNA2,MELK,PIMREG,PLK1,SGO2,SPC25,STC1,STIL,SUV39H1,TACC3,TCF19,TK1,TOP2A,TPX2,TSPAN13,UBE2T
TF	Factor: NF-YC; motif: NNRRCCAATCAGNR	TF:M10006	false	4.790826281142665e-8	7.319589576691213	2578	145	50	20044	ASF1B,ASPM,AURKA,BLM,BUB1,CCNB2,CCNF,CDC25A,CDC45,CDC6,CDCA2,CDK1,CDKN3,CENPA,CENPF,CENPM,CEP55,CHAF1A,CHTF18,CKAP2L,CKS1B,DDIAS,DLGAP5,DTL,IL11,INCENP,INHBE,KIF14,KIF18B,KIF20A,KIF23,KPNA2,MCM8,MELK,PIMREG,PLK1,SPC25,STC1,STIL,SUV39H1,TACC3,TICRR,TK1,TOP2A,TPX2,TSPAN13,UBE2C,UBE2T,WDHD1,ZNF367
TF	Factor: NF-Y; motif: NNNRRCCAATSRGNNN	TF:M00287	false	3.706763591253551e-7	6.431005111377517	1677	145	38	20044	ASF1B,BLM,CCNB2,CCNF,CDC25A,CDC6,CDCA2,CDK1,CDKN3,CENPA,CENPF,CENPM,CEP55,CHTF18,CKAP2L,CKS1B,DDIAS,DTL,IL11,INHBE,KIF14,KIF18B,KIF20A,KIF23,KPNA2,MCM8,PIMREG,PLK1,SPC25,STC1,STIL,TACC3,TK1,TOP2A,TPX2,TSPAN13,UBE2C,WDHD1
TF	Factor: NF-YA; motif: YTCTSATTGGYYRN	TF:M04683	false	8.502806677945586e-7	6.070437695045044	1726	145	38	20044	ASF1B,ASPM,AURKA,BLM,CCNB2,CDC25A,CDC45,CDC6,CDCA2,CDK1,CDKN3,CENPA,CENPF,CENPM,CHAF1A,CKS1B,DDIAS,DLGAP5,DTL,IL11,INCENP,KIF14,KIF18B,KIF20A,KIF23,KPNA2,MELK,PLK1,SPC25,STC1,STIL,TACC3,TK1,TOP2A,TPX2,TSPAN13,UBE2C,WDHD1
TF	Factor: NFYA; motif: RRCCAATCAGN	TF:M09816	false	0.00000523710847029657	5.280908430955608	2013	145	40	20044	ASF1B,AURKA,BLM,BUB1,CCNF,CDC25A,CDC45,CDC6,CDCA2,CDCA5,CDK1,CDKN3,CENPF,CENPM,CHTF18,DDIAS,DLGAP5,DTL,HJURP,IL11,KIF14,KIF18B,KIF20A,KIF23,MELK,PIMREG,PLK1,SPC25,STC1,STIL,SUV39H1,TACC3,TICRR,TK1,TOP2A,TPX2,TSPAN13,TTK,UBE2T,ZNF367
TF	Factor: YB-1; motif: CCAMTCNGMR; match class: 1	TF:M03805_1	false	0.0000061388171315260684	5.211915303572305	3766	145	58	20044	ASF1B,ASPM,AURKA,AURKB,BLM,BRIP1,CCNB1,CCNB2,CCNF,CDC25A,CDC25C,CDC45,CDC6,CDCA2,CDCA3,CDKN3,CENPA,CENPF,CENPM,CEP55,CHAF1A,CHTF18,CKAP2L,CKS1B,DDIAS,DEPDC1,DLGAP5,ERCC6L,FBXO5,GINS2,HJURP,HMMR,IL11,INCENP,IQGAP3,KIF18B,KIF20A,KPNA2,LRRC15,MCM4,MKI67,NCAPG,NDC80,PIMREG,PLK1,RECQL4,REEP4,RFC3,SHCBP1,SLC18A2,SPC24,STC1,STIL,TACC3,TCF19,TICRR,TOP2A,TPX2
TF	Factor: NF-Y; motif: NNNNRRCCAATSR	TF:M00775	false	0.000009887514244218108	5.004912877837542	1467	145	33	20044	ASF1B,AURKA,BLM,BUB1,CDC6,CDCA2,CDCA5,CDK1,CDKN3,CEP55,CKAP2L,CKS1B,CXCL8,DDIAS,IL11,INCENP,KIF14,KIF18B,KIF20A,KIF23,MCM8,MELK,PIMREG,PLK1,SGO2,SPC25,SUV39H1,TACC3,TK1,TOP2A,TSPAN13,UBE2C,UBE2T
TF	Factor: E2F; motif: TTTCGCGC; match class: 1	TF:M00425_1	false	0.000011880593005103989	4.9251618815419524	5515	145	73	20044	ASF1B,AURKA,BLM,BUB1B,CCNA2,CCNB1,CCNF,CDC20,CDC25A,CDC45,CDC6,CDCA8,CDK1,CENPM,CENPU,CHAF1A,CHTF18,CKAP2L,CKS1B,CLSPN,DBF4,DLGAP5,DTL,E2F1,EXO1,F2RL1,FANCA,FANCI,FBXO5,FEN1,FOXRED1,GTSE1,HELLS,HMMR,INCENP,KIF11,KIF18A,KIF18B,KIF20A,KIFC1,KNL1,KPNA2,LMNB1,MAD2L1,MCM8,MELK,MT2A,MYBL2,NCAPG,NDC80,NEURL1B,PBK,PMEPA1,PRC1,PSRC1,RECQL4,RFC3,RRM2,SERPINE1,SHCBP1,SKA1,SKA3,SLC18A2,SPC24,SPC25,SPDL1,TCF1…
TF	Factor: E2F; motif: TTTCGCGC	TF:M00425	false	0.00007676491261329349	4.114837240130212	11392	145	114	20044	ADAM12,ASF1B,ASPM,AURKA,BLM,BRCA2,BUB1,BUB1B,CCNA2,CCNB1,CCNF,CDC20,CDC25A,CDC25C,CDC45,CDC6,CDCA2,CDCA3,CDCA5,CDCA8,CDK1,CENPA,CENPF,CENPM,CENPU,CENPW,CEP55,CHAF1A,CHTF18,CKAP2L,CKS1B,CLSPN,DBF4,DLGAP5,DTL,E2F1,ERCC6L,EXO1,F2RL1,FAM111B,FANCA,FANCI,FBXO5,FEN1,FOXRED1,FSTL3,GINS2,GTSE1,HAS2,HELLS,HJURP,HMMR,INCENP,INHBE,IQGAP3,KIF11,KIF18A,KIF18B,KIF20A,KIF23,KIF4A,KIFC1,KNL1,KPNA2,LMNB1,LRRC15,M…
TF	Factor: NF-Y; motif: NCTGATTGGYTASY	TF:M00209	false	0.00011393585725807831	3.9433395756698015	3851	145	56	20044	ASF1B,AURKA,BLM,BUB1,CCNF,CDC25A,CDC45,CDC6,CDCA2,CDCA5,CDCA8,CDK1,CDKN3,CENPF,CENPM,CEP55,CHTF18,CKAP2L,CLSPN,CXCL8,DDIAS,DLGAP5,DTL,ESCO2,FOXRED1,HJURP,IL11,INCENP,INHBE,KIF14,KIF18A,KIF18B,KIF20A,KIF23,MCM4,MCM8,MELK,NCAPG,PIMREG,PLK1,PSRC1,SPC25,STC1,STIL,SUV39H1,TACC3,TICRR,TK1,TOP2A,TPX2,TSPAN13,TTK,UBE2C,UBE2T,ZNF367,ZWINT
TF	Factor: E2F; motif: NKCGCGCSAAAN	TF:M00920	false	0.00017367192977010647	3.760270369987431	5848	145	73	20044	AURKA,BLM,CCNA2,CCNB1,CCNF,CDC20,CDC25A,CDC45,CDC6,CDCA5,CDK1,CENPM,CENPU,CHAF1A,CKAP2L,CLSPN,DBF4,DTL,E2F1,ERCC6L,EXO1,F2RL1,FAM111B,FANCA,FANCI,FBXO5,FEN1,FOXRED1,FSTL3,GTSE1,HAS2,HELLS,INCENP,INHBE,IQGAP3,KIF11,KIF18A,KIF18B,KIFC1,KNL1,KPNA2,LMNB1,MAD2L1,MCM4,MCM8,MELK,MT2A,MYBL2,NCAPG,NDC80,NEIL3,NUSAP1,PBK,PKMYT1,PRSS3,PSRC1,RECQL4,RFC3,RRM2,SHCBP1,SKA1,SKA3,SLC18A2,SPC24,SPDL1,STIL,TACC3,TC…
TF	Factor: E2F; motif: NCSCGCSAAAN; match class: 1	TF:M00919_1	false	0.00020191697259410452	3.6948271739035277	1576	145	32	20044	AURKA,BLM,CCNA2,CDC25A,CDC45,CDC6,CDK1,CENPM,CENPU,CHAF1A,CKAP2L,CLSPN,DBF4,DTL,E2F1,F2RL1,FANCI,FBXO5,FEN1,FOXRED1,HELLS,KIF11,KIF18A,KIF18B,LMNB1,MELK,NDC80,SHCBP1,SKA3,TK1,ZNF367,ZWINT
TF	Factor: NFYC; motif: NNCCAATCANN	TF:M12455	false	0.00022655636196125924	3.644823737828759	1335	145	29	20044	ASF1B,AURKA,BLM,CDC45,CDC6,CDCA2,CDK1,CDKN3,CENPF,CENPM,DDIAS,DTL,IL11,KIF14,KIF18B,KIF20A,KIF23,MELK,PIMREG,PLK1,SPC25,STC1,STIL,TACC3,TK1,TOP2A,TSPAN13,UBE2T,ZNF367
TF	Factor: E2F; motif: NKCGCGCSAAAN; match class: 1	TF:M00920_1	false	0.00024152502387192107	3.6170378662935	1339	145	29	20044	AURKA,BLM,CDC25A,CDC45,CDC6,CDK1,CENPM,CENPU,CHAF1A,CKAP2L,CLSPN,DTL,E2F1,F2RL1,FBXO5,FOXRED1,HELLS,KIF11,KIF18A,KIF18B,KNL1,LMNB1,MELK,NDC80,RRM2,SHCBP1,SKA3,ZNF367,ZWINT
TF	Factor: E2F; motif: TTTSGCGS	TF:M00427	false	0.0003400971008202816	3.4683970702228804	9802	145	102	20044	ASF1B,AURKA,BLM,BRCA2,BUB1B,CCNA2,CCNB1,CCNF,CDC20,CDC25A,CDC25C,CDC45,CDC6,CDCA5,CDCA8,CDK1,CENPA,CENPF,CENPM,CENPU,CEP55,CHAF1A,CHTF18,CKAP2L,CKS1B,CLSPN,DBF4,DLGAP5,DTL,E2F1,ERCC6L,EXO1,F2RL1,FAM111B,FANCA,FANCD2,FANCI,FBXO5,FEN1,FOXRED1,FSTL3,GINS2,GTSE1,HELLS,HJURP,HMMR,INCENP,INHBE,IQGAP3,KIF11,KIF18A,KIF18B,KIF20A,KIF23,KIF4A,KIFC1,KNL1,KPNA2,LMNB1,MAD2L1,MCM4,MCM8,MELK,MYBL2,NDC80,NEIL3,N…
TF	Factor: E2F; motif: TTTSGCGSG	TF:M00918	false	0.0005249411018700434	3.279889421485022	5753	145	71	20044	AURKA,BLM,CCNA2,CCNB1,CCNF,CDC20,CDC25A,CDC45,CDC6,CDCA5,CDCA8,CDK1,CENPM,CENPU,CENPW,CHAF1A,CKAP2L,CLSPN,DBF4,DTL,E2F1,EXO1,F2RL1,FAM111B,FANCA,FANCI,FBXO5,FEN1,FOXRED1,FSTL3,GTSE1,HELLS,HMMR,INCENP,INHBE,IQGAP3,KIF11,KIF18A,KIF18B,KIFC1,KPNA2,LMNB1,MAD2L1,MCM4,MCM8,MELK,MYBL2,NDC80,NUSAP1,PBK,PKMYT1,PRSS3,PSRC1,RECQL4,RFC3,RRM2,SHCBP1,SKA1,SKA3,SLC18A2,SPC24,SPDL1,STC1,STIL,TACC3,TICRR,TK1,TUBA…
TF	Factor: E2F; motif: TTTSGCGSG; match class: 1	TF:M00939_1	false	0.0005349806191274615	3.2716619509852363	1732	145	33	20044	AURKA,BLM,CCNA2,CDC25A,CDC45,CDC6,CDK1,CENPM,CENPU,CHAF1A,CKAP2L,CLSPN,DBF4,DTL,E2F1,F2RL1,FANCI,FBXO5,FEN1,FOXRED1,HELLS,KIF11,KIF18A,KIF18B,KPNA2,LMNB1,MELK,NDC80,SHCBP1,SKA3,TK1,ZNF367,ZWINT
TF	Factor: E2F; motif: TTTSGCGSG	TF:M00939	false	0.0005543746699981406	3.25619662134601	6626	145	78	20044	AURKA,BLM,CCNA2,CCNB1,CCNF,CDC20,CDC25A,CDC45,CDC6,CDCA5,CDCA8,CDK1,CENPM,CENPU,CENPW,CHAF1A,CKAP2L,CLSPN,DBF4,DTL,E2F1,ERCC6L,EXO1,F2RL1,FAM111B,FANCA,FANCI,FBXO5,FEN1,FOXRED1,FSTL3,GTSE1,HAS2,HELLS,HJURP,INCENP,INHBE,IQGAP3,KIF11,KIF18A,KIF18B,KIFC1,KNL1,KPNA2,LMNB1,MAD2L1,MCM4,MCM8,MELK,MYBL2,NCAPG,NDC80,NEIL3,NEURL1B,NUSAP1,PBK,PKMYT1,PRSS3,PSRC1,RECQL4,RFC3,RRM2,SHCBP1,SKA3,SLC18A2,SPC24,SPC…
TF	Factor: E2F-4; motif: SNGGGCGGGAANN; match class: 1	TF:M09894_1	false	0.0009389251971633155	3.027369005980155	14345	145	129	20044	ACTG2,ADAM12,ANLN,ASF1B,ASPM,AURKA,AURKB,BIRC5,BLM,BRCA2,BUB1,BUB1B,CCNA2,CCNB1,CCNF,CDC20,CDC25A,CDC25C,CDC45,CDCA2,CDCA3,CDCA5,CDCA8,CDK1,CDKN3,CENPA,CENPE,CENPF,CENPM,CENPU,CENPW,CEP55,CHAF1A,CHTF18,CKAP2L,CKS1B,CLSPN,DBF4,DDIAS,DEPDC1,DLGAP5,DTL,E2F1,ERCC6L,ESCO2,EXO1,F2RL1,FANCA,FANCI,FBXO5,FEN1,FOXRED1,FSTL3,GINS2,GTSE1,HAS2,HELLS,HJURP,HMMR,IL11,INCENP,INHBE,IQGAP3,KIF11,KIF14,KIF18B,KIF20…
TF	Factor: E2F-1; motif: TTTSGCGCGMNR	TF:M00516	false	0.0011333544206360297	2.9456342570768186	7114	145	81	20044	AURKA,BLM,BRCA2,CCNA2,CCNB1,CCNF,CDC20,CDC25A,CDC25C,CDC45,CDC6,CDCA5,CDCA8,CDK1,CENPM,CENPU,CHAF1A,CKAP2L,CKS1B,CLSPN,DBF4,DTL,E2F1,ERCC6L,EXO1,F2RL1,FAM111B,FANCA,FANCI,FEN1,FOXRED1,FSTL3,HAS2,HELLS,HJURP,HMMR,INCENP,INHBE,IQGAP3,KIF11,KIF18A,KIF18B,KIFC1,KNL1,KPNA2,LMNB1,MAD2L1,MCM4,MCM8,MELK,MKI67,MT2A,MYBL2,NDC80,NEIL3,NEURL1B,NUSAP1,PBK,PKMYT1,PMEPA1,PRSS3,PSRC1,RECQL4,RFC3,RRM2,SHCBP1,SKA1…
TF	Factor: E2F-1; motif: NNNSSCGCSAANN	TF:M07250	false	0.0011870958865168601	2.925514199913749	11048	145	109	20044	ADAM12,ASF1B,ASPM,AURKA,BLM,BRCA2,BUB1B,CCNA2,CCNB1,CCNF,CDC20,CDC25A,CDC25C,CDC45,CDC6,CDCA3,CDCA5,CDCA8,CDK1,CDKN3,CENPA,CENPF,CENPM,CENPU,CENPW,CEP55,CHAF1A,CHTF18,CKAP2L,CKS1B,CLSPN,DBF4,DTL,E2F1,ERCC6L,ESCO2,EXO1,F2RL1,FANCA,FANCI,FBXO5,FEN1,FOXRED1,FSTL3,GINS2,GTSE1,HAS2,HELLS,HJURP,HMMR,INCENP,INHBE,IQGAP3,KIF11,KIF18A,KIF18B,KIF20A,KIF23,KIF4A,KIFC1,KNL1,KPNA2,LMNB1,MAD2L1,MCM4,MCM8,MELK,…
TF	Factor: E2F; motif: TTTSGCGS; match class: 1	TF:M00426_1	false	0.0013296261315260685	2.8762704581613074	6004	145	72	20044	ASF1B,AURKA,BLM,BRCA2,BUB1B,CCNA2,CDC20,CDC25A,CDC45,CDC6,CDCA5,CDK1,CENPA,CENPM,CENPU,CHAF1A,CKAP2L,CLSPN,DBF4,DLGAP5,DTL,E2F1,EXO1,F2RL1,FANCA,FANCI,FBXO5,FEN1,FOXRED1,FSTL3,GTSE1,HELLS,HJURP,INCENP,INHBE,IQGAP3,KIF11,KIF18A,KIF18B,KIF20A,KNL1,KPNA2,LMNB1,MAD2L1,MCM4,MCM8,MELK,MYBL2,NDC80,NUF2,PBK,PKMYT1,PMEPA1,PRC1,PTTG1,RECQL4,RFC3,SHCBP1,SKA1,SKA3,SLC18A2,STIL,TACC3,TCF19,TICRR,TK1,TPX2,TSPA…
TF	Factor: YB-1; motif: CCAMTCNGMR	TF:M03805	false	0.001369831609252879	2.863332816542156	10320	145	104	20044	ACTG2,ASF1B,ASPM,AURKA,AURKB,BIRC5,BLM,BRIP1,BUB1,CCNB1,CCNB2,CCNF,CDC20,CDC25A,CDC25C,CDC45,CDC6,CDCA2,CDCA3,CDCA8,CDK1,CDKN3,CENPA,CENPE,CENPF,CENPM,CENPU,CEP55,CHAF1A,CHTF18,CKAP2L,CKS1B,DDIAS,DEPDC1,DLGAP5,DTL,E2F1,ERCC6L,ESCO2,FANCA,FANCI,FBXO5,FOXRED1,GINS2,GTSE1,HJURP,HMMR,IL11,INCENP,INHBE,IQGAP3,KIF14,KIF18A,KIF18B,KIF20A,KIF23,KIFC1,KNL1,KNSTRN,KPNA2,LMNB1,LRRC15,MAD2L1,MCM4,MELK,MKI67,…
TF	Factor: E2F; motif: TTTSGCGSG; match class: 1	TF:M00918_1	false	0.0013887978706474857	2.8573609580422636	1288	145	27	20044	AURKA,BLM,CCNA2,CDC25A,CDC45,CDC6,CDK1,CENPU,CHAF1A,CKAP2L,CLSPN,DBF4,DTL,E2F1,F2RL1,FANCI,FBXO5,FOXRED1,HELLS,KIF11,KIF18A,LMNB1,MELK,NDC80,RFC3,SKA3,ZNF367
TF	Factor: HMGXB3; motif: NRGCCAATSRGNRNNS; match class: 1	TF:M12616_1	false	0.0018945300288983327	2.722498506629955	562	145	17	20044	ASF1B,ASPM,BLM,CCNB2,CCNF,CDC25A,CDC45,CDC6,CDCA2,CDCA3,CDKN3,CEP55,DLGAP5,IL11,STC1,TK1,TPX2
TF	Factor: E2F-4:DP-1; motif: TTTSGCGC	TF:M00738	false	0.0021219294109106807	2.67326906763632	10099	145	102	20044	ASF1B,AURKA,BLM,BRCA2,CCNA2,CCNB1,CCNF,CDC20,CDC25A,CDC25C,CDC45,CDC6,CDCA3,CDCA5,CDCA8,CDK1,CDKN3,CENPA,CENPM,CENPU,CENPW,CHAF1A,CKAP2L,CKS1B,CLSPN,DBF4,DDIAS,DLGAP5,DTL,E2F1,ERCC6L,ESCO2,EXO1,F2RL1,FAM111B,FANCA,FANCD2,FANCI,FEN1,FOXRED1,FSTL3,GINS2,GTSE1,HAS2,HELLS,HJURP,HMMR,INCENP,INHBE,IQGAP3,KIF11,KIF18A,KIF18B,KIF20A,KIF4A,KIFC1,KNL1,KPNA2,LMNB1,LRRC15,MAD2L1,MCM4,MCM8,MELK,MKI67,MYBL2,NC…
TF	Factor: E2F4; motif: YCCCGCCNCNNSSNNSNN; match class: 1	TF:M12599_1	false	0.0023597891329955197	2.627126803160397	16076	145	137	20044	ACTG2,ADAM12,ANLN,ASF1B,ASPM,AURKA,AURKB,BIRC5,BLM,BRCA2,BUB1,BUB1B,CCNA2,CCNB1,CCNB2,CCNF,CDC20,CDC25A,CDC25C,CDC45,CDC6,CDCA2,CDCA3,CDCA5,CDCA8,CDK1,CDKN3,CENPA,CENPE,CENPF,CENPM,CENPU,CENPW,CEP55,CHAF1A,CHTF18,CKAP2L,CKS1B,CLSPN,DBF4,DDIAS,DEPDC1,DLGAP5,DTL,E2F1,ERCC6L,ESCO2,EXO1,F2RL1,FANCA,FANCD2,FANCI,FBXO5,FEN1,FOXRED1,FSTL3,GINS2,GTSE1,HAS2,HELLS,HJURP,HMMR,IL11,INCENP,INHBE,IQGAP3,KIF11,…
TF	Factor: E2F-1:DP-2; motif: TTTSSCGC; match class: 1	TF:M00737_1	false	0.0025236271022936545	2.597974817169772	3025	145	45	20044	ANLN,ASF1B,BLM,CDC25A,CDK1,CENPA,CENPF,CENPM,CENPU,CLSPN,DBF4,DDIAS,DLGAP5,DTL,E2F1,EXO1,FANCA,FANCI,FOXRED1,FSTL3,GINS2,GTSE1,HELLS,KIF4A,KNL1,LMNB1,MCM4,MCM8,MKI67,NCAPG,NUSAP1,PKMYT1,PMEPA1,PSRC1,RFC3,RRM2,SHCBP1,SKA3,SLC18A2,SPAG5,STIL,SUV39H1,TPX2,TUBA1B,ZNF367
TF	Factor: Rb:E2F-1:DP-1; motif: TTTSGCGC	TF:M00740	false	0.002577070006456759	2.58887378362026	10724	145	106	20044	ASF1B,AURKA,BLM,BRCA2,BUB1,CCNA2,CCNB1,CCNF,CDC20,CDC25A,CDC25C,CDC45,CDC6,CDCA2,CDCA5,CDCA8,CDK1,CDKN3,CENPA,CENPF,CENPM,CENPU,CENPW,CHAF1A,CKAP2L,CKS1B,CLSPN,DBF4,DDIAS,DLGAP5,DTL,E2F1,ERCC6L,EXO1,F2RL1,FAM111B,FANCA,FANCD2,FANCI,FEN1,FOXRED1,FSTL3,GINS2,GTSE1,HAS2,HELLS,HJURP,HMMR,INCENP,INHBE,IQGAP3,KIF11,KIF18A,KIF18B,KIF20A,KIF4A,KIFC1,KNL1,KPNA2,LMNB1,LRRC15,MAD2L1,MCM4,MCM8,MELK,MKI67,MT1…
TF	Factor: E2F-4:DP-1; motif: TTTSGCGC; match class: 1	TF:M00738_1	false	0.003061569485629308	2.5140558793336134	4123	145	55	20044	AURKA,BLM,CCNA2,CCNF,CDC25A,CDC45,CDC6,CDCA5,CDCA8,CDK1,CDKN3,CENPM,CENPU,CHAF1A,CKS1B,CLSPN,DBF4,DLGAP5,DTL,E2F1,EXO1,F2RL1,FANCA,FANCI,FEN1,FOXRED1,GTSE1,HELLS,HMMR,KIF11,KIF18A,KIF18B,KIFC1,KNL1,KPNA2,LMNB1,MAD2L1,MCM4,MYBL2,NCAPG,NDC80,NEIL3,PSRC1,RECQL4,RFC3,RRM2,SGO1,SKA3,SLC18A2,SPC24,STIL,SUV39H1,TUBA1B,ZNF367,ZWINT
TF	Factor: YB-1; motif: NNNNCCAATNN	TF:M03862	false	0.0032696751043926778	2.4854953994435474	9310	145	96	20044	ACTG2,ADAM12,ANLN,ASF1B,ASPM,AURKA,AURKB,BLM,BRIP1,BUB1,BUB1B,CCNB1,CCNB2,CCNF,CDC20,CDC25A,CDC6,CDCA2,CDCA3,CDCA5,CDCA8,CDK1,CDKN3,CENPA,CENPF,CENPM,CENPU,CENPW,CEP55,CHAF1A,CHTF18,CKAP2L,CKS1B,CLSPN,CXCL8,DBF4,DDIAS,DEPDC1,DLGAP5,DTL,E2F1,ERCC6L,ESCO2,F2RL1,FANCA,FEN1,FOXRED1,GINS2,GTSE1,HJURP,IL11,INCENP,INHBE,KIF14,KIF18A,KIF18B,KIF20A,KIF23,KIFC1,KNL1,KPNA2,LRRC15,MCM8,MELK,MKI67,MT1A,NDC80,…
TF	Factor: SP2; motif: NNRRCCAATSRGNRNSNGSN	TF:M12668	false	0.0036022281464061926	2.443428784690412	12496	145	117	20044	ACTG2,ADAM12,ANLN,ASF1B,ASPM,AURKA,AURKB,BLM,BRCA2,BRIP1,BUB1,BUB1B,CCNA2,CCNB1,CCNB2,CCNF,CDC20,CDC25A,CDC25C,CDC45,CDC6,CDCA2,CDCA3,CDCA5,CDCA8,CDK1,CDKN3,CENPA,CENPF,CENPM,CENPU,CENPW,CEP55,CHAF1A,CHTF18,CKAP2L,CKS1B,CLSPN,CXCL8,DDIAS,DEPDC1,DLGAP5,DTL,E2F1,ERCC6L,ESCO2,FANCA,FANCD2,FBXO5,FEN1,FOXRED1,GINS2,GTSE1,HJURP,HMMR,IL11,INCENP,INHBE,KIF11,KIF14,KIF18A,KIF18B,KIF20A,KIF23,KIF4A,KIFC1,K…
TF	Factor: E2F-1; motif: TTTSGCGS	TF:M00431	false	0.00522019924375281	2.282312920597156	7483	145	82	20044	ASF1B,AURKA,BLM,BRCA2,BUB1B,CCNA2,CCNB1,CCNF,CDC20,CDC25A,CDC25C,CDC45,CDC6,CDCA5,CDCA8,CDK1,CENPA,CENPM,CENPU,CHAF1A,CHTF18,CKAP2L,CKS1B,CLSPN,DBF4,DLGAP5,DTL,E2F1,ERCC6L,EXO1,F2RL1,FANCA,FANCD2,FANCI,FBXO5,FEN1,FOXRED1,FSTL3,GINS2,HELLS,HJURP,INCENP,INHBE,IQGAP3,KIF11,KIF18A,KIF18B,KIF20A,KIF23,KPNA2,LMNB1,MAD2L1,MCM4,MCM8,MELK,NDC80,NEIL3,NUSAP1,PBK,PKMYT1,PLK1,PMEPA1,PRSS3,PSRC1,RAD51AP1,RECQ…
TF	Factor: alpha-CP1; motif: CAGCCAATGAG; match class: 1	TF:M00687_1	false	0.00544945851445507	2.2636466492586518	248	145	11	20044	ASPM,CCNB2,CDC25A,CDC6,CDCA2,CDCA3,CDKN3,CENPA,IL11,RECQL4,TOP2A
TF	Factor: E2F1; motif: NNNNNGCGSSAAAN	TF:M08874	false	0.007765320591782934	2.109840609688398	7417	145	81	20044	ASF1B,AURKA,AURKB,BRCA2,CCNA2,CCNB1,CDC25A,CDC25C,CDC6,CDCA3,CDCA5,CDCA8,CDK1,CDKN3,CENPA,CENPM,CENPU,CHTF18,CKS1B,CLSPN,DBF4,DLGAP5,DTL,E2F1,ESCO2,EXO1,F2RL1,FANCA,FANCD2,FANCI,FEN1,FOXRED1,FSTL3,GINS2,HELLS,HJURP,HMMR,IL11,IQGAP3,KIF11,KIF20A,KIFC1,KNL1,KPNA2,LMNB1,MAD2L1,MCM4,MCM8,MELK,MT2A,MYBL2,NEIL3,NEURL1B,NUF2,NUSAP1,PBK,PKMYT1,PSRC1,RECQL4,RFC3,RRM2,SGO1,SKA1,SKA3,SLC18A2,SLC38A5,SPC24,S…
TF	Factor: NFYA; motif: NNRGCCAATSRGMRSSNNSN; match class: 1	TF:M12642_1	false	0.008213573246994283	2.0854678655547065	558	145	16	20044	ASF1B,BLM,CCNB1,CCNB2,CDC20,CDC6,CDCA2,CEP55,CKS1B,E2F1,FOXRED1,IL11,KIF18B,SPC24,TACC3,TK1
TF	Factor: E2F-1; motif: NTTSGCGG	TF:M00430	false	0.009134383235276919	2.0393207714158437	8242	145	87	20044	ADAM12,ANLN,ASF1B,ASPM,AURKB,BLM,BRCA2,BUB1,BUB1B,CCNA2,CCNB1,CCNF,CDC20,CDC25A,CDC45,CDC6,CDCA8,CDK1,CENPA,CENPF,CENPM,CENPU,CENPW,CEP55,CHAF1A,CHTF18,CKAP2L,CKS1B,CLSPN,DBF4,DDIAS,DTL,E2F1,F2RL1,FANCI,FBXO5,FEN1,FOXRED1,FSTL3,GINS2,GTSE1,HAS2,HELLS,INCENP,KIF11,KIF20A,KIF23,KIF4A,KPNA2,MAD2L1,MCM4,MCM8,MELK,MT1A,MYBL2,NCAPG,NDC80,NEURL1B,NUF2,NUSAP1,PBK,PKMYT1,PLCXD3,PLK1,PMEPA1,PRC1,PRSS3,PSRC…
TF	Factor: Rb:E2F-1:DP-1; motif: TTTSGCGC; match class: 1	TF:M00740_1	false	0.009609794244962819	2.017285910898977	4731	145	59	20044	AURKA,BLM,BRCA2,CCNA2,CCNB1,CCNF,CDC20,CDC25A,CDC45,CDC6,CDCA5,CDK1,CENPM,CENPU,CHAF1A,CLSPN,DBF4,DLGAP5,DTL,E2F1,EXO1,F2RL1,FANCA,FANCI,FEN1,FOXRED1,GTSE1,HELLS,HMMR,KIF11,KIF18A,KIF18B,KIFC1,KNL1,KPNA2,LMNB1,MAD2L1,MCM4,MCM8,MKI67,MYBL2,NCAPG,NDC80,NEURL1B,PSRC1,RECQL4,RFC3,RRM2,SHCBP1,SKA1,SKA3,SLC18A2,SPC24,STIL,SUV39H1,TTK,TUBA1B,ZNF367,ZWINT
TF	Factor: E2F8; motif: TTCCCGCCANNA	TF:M13044	false	0.010930900781010016	1.9613440477389836	1888	145	32	20044	ACTG2,ASF1B,CCNF,CDC45,CDC6,CDCA3,CDKN3,CENPU,CHAF1A,CHTF18,DDIAS,DTL,FANCA,FANCD2,FEN1,GINS2,GTSE1,HAS2,KIF11,LMNB1,MCM4,MT1A,MYBL2,NCAPG,RECQL4,SHCBP1,SKA3,SPC25,SPDL1,TK1,UBE2T,WDR76
TF	Factor: NFYA; motif: AGNSYKCTGATTGGTNNR	TF:M07222	false	0.01221596924182259	1.9130720694457037	645	145	17	20044	ASF1B,CCNF,CDC25A,CDCA2,CDKN3,CHTF18,IL11,KIF23,PIMREG,SPC25,STC1,STIL,TACC3,TICRR,TK1,TPX2,TSPAN13
TF	Factor: NF-YC; motif: NRGCCAATYAGMGC	TF:M02107	false	0.015182712198476327	1.818650640323408	1037	145	22	20044	ASF1B,BLM,CCNB2,CCNF,CDC6,CDCA2,CDCA3,CDK1,DLGAP5,DTL,HJURP,IL11,KIF18B,KIF23,PLK1,STC1,STIL,TACC3,TK1,TPX2,TSPAN13,ZWINT
TF	Factor: C-FOS; motif: NNNKATGACGTCATNNN; match class: 1	TF:M08947_1	false	0.018513595121024146	1.732509238210048	2728	145	40	20044	ASPM,AURKA,BRCA2,BUB1,CCNA2,CDC25C,CDCA5,CENPE,CENPW,CHAF1A,CLSPN,DEPDC1,DLGAP5,DTL,EXO1,FANCD2,HAS2,IQGAP3,KIF20A,KIF23,KNL1,LMNB1,MT1A,MYBL2,NDC80,PBK,PMEPA1,PRC1,RFC3,SGO2,SHCBP1,SKA1,SLC18A2,SPC25,STC1,STIL,TTK,UBE2T,WDHD1,ZNF367
TF	Factor: E2F-3:Prrxl1; motif: SGCGCTAATTNN	TF:M08206	false	0.02087266823775715	1.6804220297623336	12014	145	112	20044	ACTG2,ADAM12,ASF1B,ASPM,AURKA,AURKB,BIRC5,BLM,BRCA2,BUB1,BUB1B,CCNA2,CCNB2,CCNF,CDC20,CDC25A,CDC25C,CDC45,CDC6,CDCA2,CDCA3,CDCA5,CDK1,CENPE,CENPF,CENPM,CENPU,CENPW,CEP55,CHAF1A,CKS1B,CXCL8,DBF4,DDIAS,DEPDC1,DLGAP5,DTL,E2F1,ESCO2,EXO1,F2RL1,FAM111B,FANCD2,FANCI,FBXO5,FEN1,FOXRED1,FSTL3,GINS2,GTSE1,HAS2,HELLS,HJURP,HMMR,IL11,IL33,IQGAP3,KIF14,KIF18A,KIF18B,KIF20A,KIF23,KIF4A,KNL1,KNSTRN,KPNA2,LMNB1…
TF	Factor: NFYB; motif: CYCATTGGCCNN	TF:M12529	false	0.02189393683823032	1.6596761391450856	1580	145	28	20044	ASPM,AURKA,CCNB2,CCNF,CDC20,CDC25A,CENPA,CENPF,CHTF18,E2F1,ESCO2,INHBE,KIF20A,KIF23,LMNB1,LRRC15,MT1A,PLK1,PSRC1,SPC25,TACC3,TCF19,TICRR,TK1,TOP2A,TSPAN13,UBE2T,ZNF367
TF	Factor: E2F; motif: TTTSGCGS; match class: 1	TF:M00427_1	false	0.02440488874865699	1.6125231677638419	3946	145	51	20044	AURKA,BLM,BRCA2,BUB1B,CCNA2,CDC25A,CDC45,CDC6,CDCA5,CDK1,CENPM,CENPU,CHAF1A,CKAP2L,CLSPN,DBF4,DTL,E2F1,F2RL1,FANCA,FANCI,FBXO5,FEN1,FOXRED1,GTSE1,HELLS,KIF11,KIF18A,KIF18B,KIF20A,KNL1,KPNA2,LMNB1,MAD2L1,MCM4,MCM8,MELK,MYBL2,NDC80,PMEPA1,RECQL4,RFC3,SHCBP1,SKA3,SLC18A2,STIL,TK1,TTK,TUBA1B,ZNF367,ZWINT
TF	Factor: E2F; motif: NCSCGCSAAAN	TF:M00919	false	0.026570611661836996	1.575598447911777	6339	145	71	20044	AURKA,BLM,CCNA2,CCNB1,CCNF,CDC20,CDC25A,CDC45,CDC6,CDCA5,CDK1,CENPM,CENPU,CHAF1A,CKAP2L,CLSPN,DBF4,DTL,E2F1,ERCC6L,EXO1,F2RL1,FAM111B,FANCA,FANCI,FBXO5,FEN1,FOXRED1,FSTL3,GTSE1,HAS2,HELLS,INCENP,INHBE,IQGAP3,KIF11,KIF18A,KIF18B,KIFC1,KPNA2,LMNB1,MAD2L1,MCM4,MCM8,MELK,MYBL2,NCAPG,NDC80,NEIL3,NUSAP1,PBK,PKMYT1,PRSS3,PSRC1,RECQL4,RFC3,RRM2,SHCBP1,SKA3,SLC18A2,SPC24,SPC25,SPDL1,STIL,TACC3,TICRR,TK1,T…
TF	Factor: NF-YB; motif: NNNYNRRCCAATCAG	TF:M07115	false	0.029036462359160665	1.5370562967695864	547	145	15	20044	ASF1B,BLM,CDC25A,CDCA2,CDK1,CDKN3,CENPF,KIF20A,KIF23,PIMREG,SPC25,STC1,STIL,TOP2A,TPX2
TF	Factor: E2F-3:Prrxl1; motif: SGCGCTAATTNN; match class: 1	TF:M08206_1	false	0.035094083308680586	1.4547660972945418	5158	145	61	20044	ADAM12,ASF1B,ASPM,AURKA,CCNF,CDC20,CDC25A,CDC25C,CDC6,CDCA2,CDCA3,CDK1,CENPF,CENPU,CENPW,CHAF1A,DBF4,DEPDC1,DLGAP5,EXO1,F2RL1,FAM111B,FANCI,FBXO5,FEN1,FOXRED1,GTSE1,HJURP,HMMR,KIF14,KIF18B,KIF20A,KIF23,KNL1,KNSTRN,KPNA2,LRRC15,MT2A,NCAPG,NDC80,NUF2,PBK,PLCXD3,PMEPA1,RAD51AP1,REEP4,RRM2,SGO1,SHCBP1,SKA3,SPC24,SPDL1,STIL,TCF19,TICRR,TK1,TPX2,TSPAN13,TTK,WDR76,ZWINT
TF	Factor: E2F; motif: NNTTTCGCGCN	TF:M08875	false	0.04034784583319469	1.3941796472549333	6409	145	71	20044	ASF1B,AURKA,BLM,BRCA2,CCNB1,CCNF,CDC25A,CDC25C,CDC6,CDCA3,CDCA5,CDCA8,CDK1,CDKN3,CENPA,CENPM,CENPU,CKS1B,CLSPN,DBF4,DLGAP5,DTL,E2F1,ERCC6L,ESCO2,EXO1,F2RL1,FANCA,FANCD2,FANCI,FBXO5,FOXRED1,FSTL3,GINS2,HELLS,HMMR,KIF11,KIF18B,KIF20A,KIFC1,KPNA2,LMNB1,MAD2L1,MCM4,MCM8,MELK,MT2A,MYBL2,NEIL3,NUF2,NUSAP1,PBK,PKMYT1,PSRC1,RFC3,SGO1,SKA1,SKA3,SLC18A2,SPDL1,STIL,SUV39H1,TACC3,TCF19,TPX2,TSPAN13,TTK,TUBA1…
TF	Factor: E2F-1; motif: NTTTTGGCGCCAWWWN	TF:M11533	false	0.04811864587882722	1.3176866027708434	13454	145	120	20044	ADAM12,ANLN,ASF1B,ASPM,AURKA,AURKB,BLM,BRCA2,BUB1,CCNA2,CCNB2,CCNF,CDC20,CDC25A,CDC25C,CDC45,CDC6,CDCA2,CDCA5,CDCA8,CDK1,CDKN3,CENPA,CENPE,CENPF,CENPM,CENPU,CENPW,CEP55,CHAF1A,CHTF18,CKAP2L,CKS1B,CLSPN,DBF4,DDIAS,DLGAP5,DTL,E2F1,ERCC6L,ESCO2,EXO1,F2RL1,FAM111B,FANCA,FANCD2,FANCI,FBXO5,FEN1,FOXRED1,FSTL3,GINS2,GTSE1,HAS2,HELLS,HJURP,HMMR,IL11,INCENP,INHBE,IQGAP3,KIF11,KIF14,KIF18A,KIF18B,KIF20A,KI…
MIRNA	hsa-miR-193b-3p	MIRNA:hsa-miR-193b-3p	false	1.7858124184204414e-25	24.748164161306	848	139	51	14822	ASF1B,ASPM,BLM,BUB1,BUB1B,CCNA2,CDC20,CDC25A,CDC6,CDCA2,CDCA5,CDK1,CENPU,CHTF18,CKAP2L,E2F1,EXO1,FANCA,FANCD2,FANCI,FBXO5,FEN1,GINS2,HELLS,KIF11,KPNA2,LMNB1,MCM4,MCM8,MELK,NCAPG,NDC80,PKMYT1,PSRC1,RECQL4,REEP4,RRM2,SGO1,SHCBP1,SKA1,SKA3,SPC25,TACC3,TICRR,TK1,TOP2A,TPX2,TRIP13,TUBA1B,UBE2C,ZWINT
MIRNA	hsa-miR-215-5p	MIRNA:hsa-miR-215-5p	false	4.2923927345273116e-17	16.367300548906698	753	139	40	14822	ANLN,ASPM,BLM,BRCA2,BRIP1,BUB1B,CDC20,CDKN3,CENPA,CENPE,CENPF,CEP55,CKAP2L,CLSPN,DEPDC1,DLGAP5,DTL,ERCC6L,FBXO5,FEN1,HJURP,HMMR,KIF14,KIF18A,KIF20A,KIF23,KIFC1,KNL1,LMNB1,MAD2L1,MKI67,NEIL3,NUF2,PSRC1,SGO2,SKA1,STIL,TICRR,TRIP13,TTK
MIRNA	hsa-miR-192-5p	MIRNA:hsa-miR-192-5p	false	4.821429956634499e-17	16.31682413807357	987	139	45	14822	ANLN,ASPM,BLM,BRCA2,BRIP1,BUB1B,CDC20,CDC25A,CDKN3,CENPA,CENPE,CENPF,CEP55,CKAP2L,CLSPN,DEPDC1,DLGAP5,DTL,ERCC6L,ESCO2,FAM111B,FANCI,FBXO5,FEN1,HJURP,HMMR,KIF14,KIF18A,KIF20A,KIF23,KNL1,LMNB1,MAD2L1,MKI67,NEIL3,NUF2,PSRC1,SERPINE1,SGO2,SKA1,STIL,TICRR,TRIP13,TTK,WDR76
