# Supplementary material for: Platelet Secretome Drives Mitogenic and TGF-β Responses in Gingival Fibroblasts
Source: Biology (Basel). 2026 Jan 14;15(2):143. doi: 10.3390/biology15020143 (PMC12838376; doi:10.3390/biology15020143)
Supplement: Supplementary file 1 [file biology-15-00143-s001.zip › Table S5 Downregulated GProfiler.csv]

source	term_name	term_id	highlighted	adjusted_p_value	negative_log10_of_adjusted_p_value	term_size	query_size	intersection_size	effective_domain_size	intersections
GO:MF	signaling receptor binding	GO:0005102	true	0.004741303092186772	2.3241022811170677	1499	38	12	20196	ADRA2A,ANGPT2,EFNB2,FGF18,JAG1,NOV,PDGFD,RSPO3,SECTM1,SEMA6A,TNFSF13B,TSPAN8
GO:MF	receptor ligand activity	GO:0048018	false	0.01662432440425417	1.779255994955157	512	38	7	20196	FGF18,JAG1,NOV,PDGFD,SECTM1,SEMA6A,TNFSF13B
GO:MF	signaling receptor activator activity	GO:0030546	false	0.017899053634438736	1.7471699305958743	518	38	7	20196	FGF18,JAG1,NOV,PDGFD,SECTM1,SEMA6A,TNFSF13B
GO:MF	signaling receptor regulator activity	GO:0030545	false	0.027352155825071698	1.5630084380312916	554	38	7	20196	FGF18,JAG1,NOV,PDGFD,SECTM1,SEMA6A,TNFSF13B
GO:MF	selenium binding	GO:0008430	true	0.04962642122054167	1.304287042558289	9	38	2	20196	GPX3,SELENOP
GO:BP	blood vessel development	GO:0001568	true	0.00008824616927321733	4.054304138060393	725	39	11	21017	ANGPT2,EFNB2,EGR3,FGF18,JAG1,NOV,PDGFD,PLXDC1,ROBO2,RSPO3,SEMA6A
GO:BP	vasculature development	GO:0001944	false	0.0001331603415579897	3.8756250995430066	755	39	11	21017	ANGPT2,EFNB2,EGR3,FGF18,JAG1,NOV,PDGFD,PLXDC1,ROBO2,RSPO3,SEMA6A
GO:BP	regulation of chemotaxis	GO:0050920	true	0.000281239026352741	3.5509244142581022	225	39	7	21017	ANGPT2,EFNB2,FGF18,NOV,PDGFD,ROBO2,SEMA6A
GO:BP	angiogenesis	GO:0001525	false	0.0008238449238191066	3.084154529890168	541	39	9	21017	ANGPT2,EFNB2,EGR3,FGF18,JAG1,NOV,PLXDC1,RSPO3,SEMA6A
GO:BP	anatomical structure formation involved in morphogenesis	GO:0048646	false	0.0014836139113701024	2.828679103084769	1181	39	12	21017	ADAMTS15,ANGPT2,EFNB2,EGR3,FGF18,JAG1,NOV,PLXDC1,ROBO2,RSPO3,SEMA6A,TNFSF13B
GO:BP	locomotion	GO:0040011	false	0.0024399404901845495	2.612620765915222	1238	39	12	21017	ADRA2A,ANGPT2,CYGB,EFNB2,EGR3,FAM107A,FGF18,JAG1,NOV,PDGFD,ROBO2,SEMA6A
GO:BP	blood vessel morphogenesis	GO:0048514	false	0.002840073103455348	2.5466704810731526	628	39	9	21017	ANGPT2,EFNB2,EGR3,FGF18,JAG1,NOV,PLXDC1,RSPO3,SEMA6A
GO:BP	chemotaxis	GO:0006935	false	0.0029395079744818234	2.531725357291959	463	39	8	21017	ANGPT2,EFNB2,EGR3,FGF18,NOV,PDGFD,ROBO2,SEMA6A
GO:BP	taxis	GO:0042330	false	0.0030353675207436264	2.5177887172517655	465	39	8	21017	ANGPT2,EFNB2,EGR3,FGF18,NOV,PDGFD,ROBO2,SEMA6A
GO:BP	regulation of locomotion	GO:0040012	false	0.003274186919587661	2.4848965308409214	1042	39	11	21017	ADRA2A,ANGPT2,CYGB,EFNB2,FAM107A,FGF18,JAG1,NOV,PDGFD,ROBO2,SEMA6A
GO:BP	circulatory system development	GO:0072359	false	0.007420966928348616	2.129539503846696	1134	39	11	21017	ANGPT2,EFNB2,EGR3,FGF18,JAG1,NOV,PDGFD,PLXDC1,ROBO2,RSPO3,SEMA6A
GO:BP	negative regulation of chemotaxis	GO:0050922	false	0.008709324670998482	2.0600155192781675	62	39	4	21017	ANGPT2,NOV,ROBO2,SEMA6A
GO:BP	anatomical structure morphogenesis	GO:0009653	false	0.017082550273083308	1.7674472924966529	2692	39	16	21017	ADAMTS15,ANGPT2,AQP3,CDH18,EFNB2,EGR3,FGF18,GCNT3,JAG1,NEDD4L,NOV,PLXDC1,ROBO2,RSPO3,SEMA6A,TNFSF13B
GO:BP	cell adhesion	GO:0007155	true	0.01914783159496456	1.7178804007900075	1511	39	12	21017	ANGPT2,CDH18,CLDN11,EFNB2,EGR3,FAM107A,JAG1,NOV,ROBO2,SEMA6A,TNFSF13B,VIT
GO:BP	developmental process	GO:0032502	false	0.03081108842910421	1.511292959573207	6478	39	25	21017	ADAMTS15,ANGPT2,AQP3,CDH18,CLDN11,EFNB2,EGR3,FGF18,GCNT3,JAG1,NEDD4L,NHSL2,NOV,PDGFD,PLXDC1,PPP4R4,PTX3,ROBO2,RSPO3,SECTM1,SELENOP,SEMA6A,TNFSF13B,TSPAN8,VIT
GO:BP	endothelial cell chemotaxis	GO:0035767	true	0.031234985095900385	1.5053586969460615	28	39	3	21017	EGR3,FGF18,NOV
GO:BP	tube development	GO:0035295	false	0.03664833303667359	1.4359457746228146	1092	39	10	21017	ANGPT2,EFNB2,EGR3,FGF18,JAG1,NOV,PLXDC1,ROBO2,RSPO3,SEMA6A
GO:BP	tube morphogenesis	GO:0035239	false	0.040189482969533084	1.3958875808923918	872	39	9	21017	ANGPT2,EFNB2,EGR3,FGF18,JAG1,NOV,PLXDC1,RSPO3,SEMA6A
GO:BP	kidney development	GO:0001822	true	0.04307905638068537	1.3657338182141123	321	39	6	21017	ANGPT2,EFNB2,GCNT3,JAG1,PDGFD,ROBO2
GO:CC	extracellular region	GO:0005576	true	0.00003076056691178958	4.512005664826616	4232	38	22	22115	ADAMTS15,ALDH3A1,ANGPT2,FGF18,GCNT3,GPX3,JAG1,NEDD4L,NOV,OLFML1,OLFML2A,PDGFD,PLXDC1,PTX3,ROBO2,RSPO3,SECTM1,SELENOP,TNFSF13B,TRIL,TSPAN8,VIT
GO:CC	extracellular space	GO:0005615	false	0.000484383167333243	3.3148109573153324	3303	38	18	22115	ADAMTS15,ALDH3A1,ANGPT2,FGF18,GCNT3,GPX3,NEDD4L,OLFML1,OLFML2A,PDGFD,PLXDC1,PTX3,ROBO2,SECTM1,SELENOP,TNFSF13B,TRIL,TSPAN8
GO:CC	cell periphery	GO:0071944	true	0.0018565270478873564	2.731298719121552	6269	38	24	22115	ADAMTS15,ADH1B,ADRA2A,ALDH3A1,ANGPT2,AQP3,CDH18,CLDN11,EFNB2,FAM107A,JAG1,NEDD4L,NOV,OLFML2A,PLXDC1,PTX3,ROBO2,SECTM1,SEMA6A,SLC38A4,SLC7A14,TNFSF13B,TRIL,VIT
GO:CC	anchoring junction	GO:0070161	true	0.003892807167910211	2.409737108736678	905	38	9	22115	AQP3,CDH18,CLDN11,EFNB2,FAM107A,JAG1,NOV,PLXDC1,TNFSF13B
GO:CC	cell-cell junction	GO:0005911	false	0.005694397116919042	2.244552249224057	519	38	7	22115	AQP3,CDH18,CLDN11,EFNB2,JAG1,NOV,PLXDC1
GO:CC	extracellular matrix	GO:0031012	false	0.008731453057890925	2.058913476510694	555	38	7	22115	ADAMTS15,ANGPT2,NOV,OLFML2A,PTX3,TRIL,VIT
GO:CC	external encapsulating structure	GO:0030312	false	0.008831819687073897	2.0539498062032147	556	38	7	22115	ADAMTS15,ANGPT2,NOV,OLFML2A,PTX3,TRIL,VIT
CORUM	TALL1 homo-oligomer complex	CORUM:5691	false	0.049931693443370354	1.3016237045108927	1	5	1	3383	TNFSF13B
